# Supplementary material for: RpoS impacts global gene expression and carbon source utilization in Escherichia coli O104:H4
Source: Front Microbiol. 2026 Jan 20;16:1758449. doi: 10.3389/fmicb.2025.1758449 (PMC12864459; doi:10.3389/fmicb.2025.1758449)
Supplement: Supplementary file 1 [file Data_Sheet_1.xlsx]

## Sheet: Dataset_1
Dataset 1. Differentially expressed genes in E. coli O104:H4 wild type and rpoS ATG > ATA in log. DESeq2 results for log libraries using E. coli O104:H4 wild type as the reference librabry (divisor) and rpoS ATG>ATA as the comparison library (numerator). All annotated genes are shown and the differentially expressed genes (-1 > log2FoldChange > 1; padj < 0.01), as well as the ones in agreement wi…
locusTag	geneName	baseMean	log2FoldChange	lfcSE	stat	pvalue	padj	-1 > log2FoldChange >1 padj < 0.01	E. coli K-12 MG1655	E. coli O157:H7 EDL933
O3K_RS00005	dnaA	513.559	0.900695	0.392237	2.2963	0.0216587	0.0495785
O3K_RS00010	dnaN	631.117	0.404375	0.121828	3.31923	0.000902653	0.00304586
O3K_RS00015	recF	300.706	0.144114	0.307445	0.468747	0.639251	0.745107
O3K_RS00020	gyrB	1295.15	0.0547008	0.14629	0.373921	0.708463	0.800412
O3K_RS00025	yidB	194.708	-0.142699	0.241541	-0.590786	0.554664	0.675991
O3K_RS00030	yidA	256.63	0.437304	0.160408	2.7262	0.00640689	0.0171312
O3K_RS00035	O3K_RS00035	118.984	-1.33731	0.217416	-6.15093	7.70296e-10	8.04373e-09	1
O3K_RS00040	dgoR	42.679	-1.9816	0.290047	-6.83199	8.37435e-12	1.19718e-10	1
O3K_RS00045	dgoK	44.3051	-1.1306	0.314183	-3.59855	0.00032	0.00119764	1
O3K_RS00050	dgoA	9.71659	-0.511633	0.601093	-0.851171	0.394674	0.523516
O3K_RS00055	dgoD	9.76036	-0.299966	0.473594	-0.633382	0.526484	0.650574
O3K_RS00060	dgoT	18.3229	-0.09107	0.343486	-0.265134	0.790906	0.85968
O3K_RS00065	cbrA	35.3276	-0.51315	0.404073	-1.26994	0.204105	0.318033
O3K_RS00070	yidR	127.194	-0.819693	0.249641	-3.28349	0.00102532	0.00340765
O3K_RS00075	yidQ	325.626	-1.23434	0.297858	-4.14407	3.41198e-05	0.000157131	1
O3K_RS00080	ibpA	378.954	-0.0385525	0.239641	-0.160876	0.872191	0.915864
O3K_RS00085	ibpB	105.902	0.11773	0.318987	0.369074	0.712072	0.803417
O3K_RS00090	yidE	283.15	-0.969639	0.263108	-3.68532	0.000228412	0.000891
O3K_RS00095	yidP	9.05279	-0.259316	0.492132	-0.526923	0.598247	0.711198
O3K_RS00100	O3K_RS00100	4.82701	-0.876537	0.681038	-1.28706	0.198073	0.310829
O3K_RS00110	yidL	43.6525	-0.111333	0.31082	-0.358189	0.720202	0.809529
O3K_RS00115	yidK	12.0936	-1.16874	0.459243	-2.54493	0.01093	0.0271112
O3K_RS00120	yidJ	59.2211	-0.275858	0.275788	-1.00025	0.317188	0.442476
O3K_RS00125	O3K_RS00125	33.4603	0.545016	0.277081	1.96699	0.0491844	0.100074
O3K_RS00130	yidH	29.6559	-0.162605	0.345138	-0.47113	0.637548	0.744086
O3K_RS00135	yidG	110.143	-1.52614	0.376095	-4.05786	4.95245e-05	0.000222619	1
O3K_RS00140	yidF	236.169	-1.55601	0.476297	-3.26689	0.00108738	0.00359039	1
O3K_RS00145	emrD	315.282	-0.101676	0.240752	-0.422325	0.672788	0.773363
O3K_RS00150	tisB	346.68	0.0663948	0.225113	0.29494	0.76804	0.843863
O3K_RS00155	ivbL	914.083	-3.34327	0.3037	-11.0085	3.47907e-28	2.10194e-26	1
O3K_RS00160	ilvB	112.959	-1.35554	0.223506	-6.06489	1.32042e-09	1.34022e-08	1
O3K_RS00165	ilvN	150.157	-0.352893	0.334138	-1.05613	0.29091	0.41506
O3K_RS00170	uhpA	36.4325	0.275152	0.47188	0.583097	0.559828	0.680509
O3K_RS00175	uhpB	73.1645	-0.85792	0.3933	-2.18134	0.0291584	0.0639771
O3K_RS00180	uhpC	38.2122	-0.125003	0.294211	-0.424874	0.670928	0.77175
O3K_RS00185	uhpT	123.023	0.327013	0.26161	1.25	0.211298	0.326336
O3K_RS00190	adeD	170.803	-1.6749	0.193305	-8.66452	4.53435e-18	1.34572e-16	1
O3K_RS00195	adeQ	15.604	-0.067214	0.406767	-0.16524	0.868755	0.913357
O3K_RS00200	yicN	47.7766	-0.177458	0.244802	-0.724905	0.46851	0.59651
O3K_RS00205	nepI	57.3513	1.04845	0.360685	2.90683	0.00365116	0.0105402
O3K_RS00210	O3K_RS00210	34.0976	-0.805713	0.404694	-1.99092	0.0464897	0.0955412
O3K_RS00215	nlpA	124.575	-0.202475	0.238897	-0.847541	0.396694	0.525234
O3K_RS00220	yicL	204.937	0.285855	0.205887	1.38841	0.165013	0.267725
O3K_RS00225	setC	22.8162	-1.16853	0.343226	-3.40456	0.000662709	0.00231151	1
O3K_RS00235	O3K_RS00235	81.0204	-1.40514	0.397659	-3.53352	0.000410073	0.00150479	1
O3K_RS00240	O3K_RS00240	12.7035	-4.08017	0.632687	-6.44895	1.12624e-10	1.35764e-09	1
O3K_RS00245	O3K_RS00245	5.54765	-1.21324	0.594838	-2.03961	0.0413887	0.0864394
O3K_RS00250	O3K_RS00250	1.436	-0.545109	1.05687	-0.515778	0.606009	0.718071
O3K_RS00255	O3K_RS00255	3.6554	-1.17921	0.72364	-1.62956	0.103195	0.184558
O3K_RS00260	O3K_RS00260	1.31213	-2.07621	1.19096	-1.74331	0.0812789	0.152267
O3K_RS00265	O3K_RS00265	1.95486	-1.37169	0.967812	-1.41732	0.156391	0.25629
O3K_RS00270	O3K_RS00270	3.00479	-1.35288	0.804215	-1.68224	0.0925227	0.16944
O3K_RS00275	O3K_RS00275	3.03918	-1.52214	0.804558	-1.8919	0.0585045	0.115305
O3K_RS00285	O3K_RS00285	154.456	-0.901907	0.235626	-3.8277	0.000129346	0.000531956
O3K_RS00290	O3K_RS00290	4.36228	-0.783029	0.706783	-1.10788	0.267915	0.390484
O3K_RS00295	O3K_RS00295	650.577	0.607546	0.192	3.16431	0.00155452	0.00493693
O3K_RS00305	O3K_RS00305	22.1406	-0.0132202	0.352484	-0.0375058	0.970082	0.980124
O3K_RS00310	O3K_RS00310	0.363243	0.137397	1.4444	0.0951243	0.924216	0.949665
O3K_RS00320	O3K_RS00320	0.184553	-0.700137	1.32503	-0.528394	0.597226	0.71026
O3K_RS00325	O3K_RS00325	1.96608	-1.34389	0.987061	-1.36151	0.173353	0.278875
O3K_RS00350	O3K_RS00350	25.6021	-1.61876	0.432634	-3.74163	0.000182829	0.000726022	1
O3K_RS00355	tet(A)	579.548	-2.09367	0.25441	-8.22952	1.87959e-16	4.63055e-15	1
O3K_RS00360	tetR(A)	1083.31	-0.599344	0.355121	-1.68772	0.0914656	0.16788
O3K_RS00365	O3K_RS00365	5.32824	-0.564935	0.853615	-0.661815	0.50809	0.633552
O3K_RS00370	O3K_RS00370	107.376	-0.956983	0.188191	-5.08518	3.67273e-07	2.43331e-06
O3K_RS00375	merR	40.3079	1.64403	0.285332	5.76183	8.32061e-09	7.28054e-08	1
O3K_RS00380	O3K_RS00380	3.01347	-1.93433	0.840846	-2.30045	0.0214226	0.0491499
O3K_RS00385	merP	1.69452	-0.616757	1.03573	-0.595483	0.551521	0.672991
O3K_RS00390	merC	4.43076	-1.53184	0.696078	-2.20068	0.0277588	0.0612852
O3K_RS00395	merA	7.41974	-0.553703	0.534125	-1.03666	0.299897	0.42454
O3K_RS00400	merD	1.24371	0.459683	1.11824	0.411077	0.681016	0.778396
O3K_RS00405	merE	0.714909	-0.336181	1.26015	-0.266777	0.789641	0.859225
O3K_RS00410	O3K_RS00410	1.91052	0.156496	0.950605	0.164627	0.869237	0.913433
O3K_RS00420	O3K_RS00420	114.728	-1.32723	0.178555	-7.43318	1.06018e-13	1.95652e-12	1
O3K_RS00425	O3K_RS00425	615.121	-0.121813	0.199747	-0.609837	0.54197	0.664371
O3K_RS00430	aph(3'')-Ib	1309.82	0.08149	0.173799	0.468873	0.63916	0.745107
O3K_RS00435	sul2	2251.14	-0.763499	0.152115	-5.01921	5.18851e-07	3.32891e-06
O3K_RS00445	O3K_RS00445	6.03544	-0.863134	0.63837	-1.35209	0.176346	0.282802
O3K_RS00455	O3K_RS00455	206.941	-1.23686	0.147982	-8.3582	6.36848e-17	1.63232e-15	1
O3K_RS00460	O3K_RS00460	113.023	-1.33214	0.179669	-7.41443	1.22151e-13	2.23796e-12	1
O3K_RS00465	folP	137.398	-1.39259	0.233978	-5.9518	2.65209e-09	2.52898e-08	1
O3K_RS00470	O3K_RS00470	91.9171	-0.416288	0.217795	-1.91138	0.0559561	0.111364
O3K_RS00475	dfrA7	440.425	0.560609	0.168414	3.32876	0.000872322	0.00295925
O3K_RS00480	intI1	41.8068	-0.308598	0.314242	-0.98204	0.32608	0.452765
O3K_RS00485	O3K_RS00485	2.77488	-0.266313	0.757473	-0.351581	0.725153	0.812395
O3K_RS00490	O3K_RS00490	489.861	-0.778665	0.134887	-5.77271	7.80069e-09	6.83739e-08
O3K_RS00495	O3K_RS00495	300.388	-1.44286	0.179784	-8.02555	1.01076e-15	2.37481e-14	1
O3K_RS00505	O3K_RS00505	50.3979	0.0237713	0.281218	0.08453	0.932635	0.955607
O3K_RS00510	O3K_RS00510	132.902	0.875738	0.328194	2.66835	0.00762249	0.0199506
O3K_RS00515	O3K_RS00515	140.376	-0.727686	0.318907	-2.28181	0.0225003	0.0510227
O3K_RS00520	yicJ	16.7517	-0.272036	0.382798	-0.71065	0.477301	0.604971
O3K_RS00525	yicI	54.8478	0.407815	0.226217	1.80276	0.0714259	0.136736
O3K_RS00530	yicH	603.24	-0.690047	0.25836	-2.67087	0.00756549	0.0198321
O3K_RS00535	xanP	49.967	-1.07599	0.374317	-2.87453	0.00404632	0.0115431
O3K_RS00540	gltS	148.686	0.273327	0.208786	1.30913	0.190491	0.301564
O3K_RS00545	recG	836.336	-0.980501	0.165002	-5.94235	2.80957e-09	2.67014e-08
O3K_RS00550	trmH	534.765	-0.62766	0.192582	-3.25919	0.00111732	0.00368446
O3K_RS00555	spoT	1529.58	-0.778284	0.27794	-2.80018	0.00510736	0.0140792
O3K_RS00560	rpoZ	875.708	-1.30822	0.27277	-4.79605	1.61826e-06	9.62799e-06	1
O3K_RS00565	gmk	834.548	-0.558399	0.187325	-2.98091	0.00287397	0.0084504
O3K_RS00570	ligB	31.1368	0.149287	0.350724	0.425653	0.67036	0.771446
O3K_RS00575	yicG	363.329	0.167312	0.181863	0.919988	0.357579	0.484828
O3K_RS00580	dinD	122.579	0.359323	0.259579	1.38425	0.166281	0.269523
O3K_RS00585	yicC	485.1	0.102575	0.187429	0.547272	0.584192	0.70139
O3K_RS00590	rph	219.337	-0.447013	0.41487	-1.07748	0.281268	0.405113
O3K_RS00595	pyrE	52.9693	2.07836	0.304904	6.81645	9.33191e-12	1.31554e-10	1
O3K_RS00600	slmA	400.718	-1.0549	0.279692	-3.77164	0.00016218	0.000651156	1
O3K_RS00605	dut	365.548	-0.726714	0.274484	-2.64757	0.00810737	0.0210999
O3K_RS00610	coaBC	520.121	-0.937842	0.141974	-6.60571	3.95615e-11	5.07007e-10
O3K_RS00615	radC	830.715	-1.05634	0.256275	-4.12188	3.75798e-05	0.000172595	1
O3K_RS00620	rpmB	4500.41	-1.42475	0.226472	-6.29107	3.15295e-10	3.49371e-09	1
O3K_RS00625	rpmG	5701.63	-1.21512	0.27766	-4.37629	1.20717e-05	6.10806e-05	1
O3K_RS00630	mutM	47.2971	0.583917	0.380772	1.53351	0.12515	0.21414
O3K_RS00635	coaD	344.139	-0.656789	0.159639	-4.11423	3.88475e-05	0.000177614
O3K_RS00640	waaA	560.455	-0.94511	0.288446	-3.27656	0.00105079	0.00349003
O3K_RS00645	rfaQ	236.835	-0.0971624	0.231866	-0.419046	0.675183	0.774797
O3K_RS00650	waaG	110.791	0.347068	0.247734	1.40097	0.161223	0.263004
O3K_RS00655	rfaP	182.517	1.21183	0.188954	6.4134	1.42308e-10	1.67179e-09	1
O3K_RS00660	waaO	456.891	0.711386	0.233962	3.04061	0.00236099	0.00709416
O3K_RS00665	rfaY	336.306	1.71104	0.197832	8.64892	5.19903e-18	1.51638e-16	1
O3K_RS00670	O3K_RS00670	441.579	1.69061	0.223934	7.54961	4.36566e-14	8.58736e-13	1
O3K_RS00675	O3K_RS00675	498.707	1.04166	0.199209	5.22896	1.70471e-07	1.19659e-06	1
O3K_RS00680	rfaL	640.367	0.149092	0.389266	0.383009	0.701713	0.796331
O3K_RS00685	rfaC	191.955	0.840785	0.236185	3.55986	0.000371059	0.00137354
O3K_RS00690	rfaF	368.699	-0.0372709	0.177281	-0.210236	0.833484	0.8903
O3K_RS00695	rfaD	594.434	-0.136182	0.159653	-0.852989	0.393666	0.522315
O3K_RS00700	yibB	258.95	0.718261	0.260371	2.75861	0.00580482	0.015695
O3K_RS00705	kbl	585.646	1.43112	0.191677	7.46635	8.24504e-14	1.55552e-12	1
O3K_RS00710	tdh	1013.36	0.758044	0.169836	4.46338	8.06761e-06	4.24721e-05
O3K_RS00715	waaH	20.1776	-1.23721	0.544685	-2.27142	0.0231215	0.0522446
O3K_RS00720	yibQ	167.689	-0.94601	0.303815	-3.11377	0.00184711	0.00571242
O3K_RS00725	envC	615.995	-0.835053	0.232996	-3.58398	0.000338401	0.00125908
O3K_RS00730	gpmM	910.116	0.802349	0.361981	2.21655	0.0266537	0.0591429
O3K_RS00735	yibN	714.887	-1.26806	0.223974	-5.66164	1.49937e-08	1.27033e-07	1
O3K_RS00740	grxC	344.284	-1.01402	0.201905	-5.02225	5.10706e-07	3.28913e-06	1
O3K_RS00745	secB	1479.93	-1.24186	0.184452	-6.7327	1.6654e-11	2.24784e-10	1
O3K_RS00750	gpsA	812.213	0.0207472	0.243873	0.0850737	0.932203	0.955607
O3K_RS00755	cysE	279.476	0.126007	0.266909	0.472097	0.636858	0.744086
O3K_RS00760	trmL	64.5401	0.122874	0.249693	0.492101	0.622648	0.733335
O3K_RS00765	lldD	392.386	-0.169804	0.279896	-0.606667	0.544072	0.666304
O3K_RS00770	lldR	122.171	-0.786807	0.434262	-1.81183	0.0700129	0.134335
O3K_RS00775	lldP	402.575	-2.69859	0.559126	-4.82645	1.38987e-06	8.32771e-06	1
O3K_RS00780	ehaG	377.749	-0.576448	0.130461	-4.41854	9.93699e-06	5.11463e-05
O3K_RS00785	O3K_RS00785	2.44796	0.099399	1.02129	0.0973268	0.922467	0.948828
O3K_RS00790	yibL	761.138	0.073881	0.152469	0.484564	0.627986	0.737738
O3K_RS00795	O3K_RS00795	489.633	1.332	0.415819	3.20331	0.00135856	0.00439431	1
O3K_RS00800	mtlR	149.73	-0.100991	0.328863	-0.307091	0.758774	0.83749
O3K_RS00805	mtlD	258.891	-0.118259	0.250995	-0.471159	0.637527	0.744086
O3K_RS00810	mtlA	432.032	0.158879	0.169966	0.934767	0.349908	0.478261
O3K_RS00815	yibI	49.6023	-0.248884	0.492406	-0.505445	0.613246	0.724964
O3K_RS00820	yibH	130.974	0.184337	0.294301	0.626355	0.531082	0.654604
O3K_RS00830	yibG	22.5919	1.03384	0.380046	2.72029	0.00652244	0.0173852
O3K_RS00840	yibA	451.302	-0.546834	0.234597	-2.33095	0.019756	0.0456772
O3K_RS00845	yhhH	3.39885	2.54089	0.937788	2.70945	0.00673957	0.0178981
O3K_RS00855	yibF	182.873	-1.03539	0.306276	-3.38058	0.000723323	0.00250229	1
O3K_RS00860	selA	221.312	-0.243262	0.259459	-0.937575	0.348463	0.476671
O3K_RS00865	selB	347.745	0.0617333	0.203688	0.303078	0.761831	0.839149
O3K_RS00870	yiaY	27.269	-0.776967	0.352562	-2.20377	0.0275403	0.0608886
O3K_RS00875	aldB	184.95	-0.956844	0.479648	-1.99489	0.0460552	0.0947812
O3K_RS00880	O3K_RS00880	11.4145	-0.891321	0.473177	-1.88369	0.0596063	0.117067
O3K_RS00885	yiaW	3.77669	-0.360271	0.686951	-0.524449	0.599966	0.713074
O3K_RS00890	yiaV	19.5302	-0.914621	0.347809	-2.62966	0.00854692	0.0220741
O3K_RS00895	yiaU	107.299	-0.00317457	0.222729	-0.0142531	0.988628	0.994113
O3K_RS00900	yiaT	13.9624	0.121549	0.462258	0.262947	0.792591	0.860591
O3K_RS00905	araD	34.1694	-1.67547	0.325187	-5.15232	2.57279e-07	1.75261e-06	1
O3K_RS00910	sgbU	12.6187	0.660478	0.545793	1.21013	0.22623	0.34447
O3K_RS00915	ulaD	8.35295	-0.688412	0.589029	-1.16872	0.242515	0.362309
O3K_RS00920	lyxK	19.707	-0.945189	0.387888	-2.43675	0.0148197	0.0355435
O3K_RS00925	yiaO	5.37175	-0.141462	0.865891	-0.163372	0.870226	0.914178
O3K_RS00930	yiaN	19.5695	-1.26876	0.470104	-2.69889	0.00695721	0.0184087
O3K_RS00935	yiaM	1.57047	-0.0876452	1.06049	-0.0826462	0.934133	0.955892
O3K_RS00940	yiaL	4.00013	-0.565142	0.692458	-0.816138	0.414421	0.543599
O3K_RS00945	yiaK	26.664	-1.06192	0.375186	-2.83039	0.00464909	0.0129781
O3K_RS00950	yiaJ	106.322	0.873421	0.186676	4.67881	2.8855e-06	1.63254e-05
O3K_RS00955	ysaA	107.897	1.82934	0.495303	3.69338	0.000221293	0.000865227	1
O3K_RS00960	avtA	336.226	-0.161895	0.250782	-0.645562	0.518563	0.643921
O3K_RS00970	bax	850.499	-0.991864	0.275706	-3.59755	0.000321233	0.00120137
O3K_RS00975	xylR	177.899	-0.98439	0.224183	-4.39101	1.12823e-05	5.74877e-05
O3K_RS00980	xylH	87.4811	-0.861256	0.253586	-3.3963	0.000683023	0.00236772
O3K_RS00985	xylG	54.9282	-0.128426	0.29326	-0.437927	0.661439	0.763952
O3K_RS00990	xylF	90.8309	-0.658633	0.40943	-1.60866	0.107691	0.190496
O3K_RS00995	xylA	112.362	-0.174826	0.229105	-0.763083	0.445414	0.574162
O3K_RS01000	xylB	31.2111	0.693011	0.369313	1.87649	0.0605883	0.118583
O3K_RS01005	O3K_RS01005	4.16044	0.590721	0.672431	0.878485	0.37968	0.508545
O3K_RS01010	yiaA	11.7937	-0.233127	0.415059	-0.561672	0.57434	0.693628
O3K_RS01015	wecH	113.92	-0.0481493	0.181916	-0.264678	0.791257	0.859857
O3K_RS01020	ysaB	11.5447	0.398072	0.5362	0.742395	0.457848	0.58617
O3K_RS01025	glyQ	118.747	0.361278	0.232346	1.55492	0.119966	0.207542
O3K_RS01030	glyS	1101.07	0.5643	0.158316	3.56439	0.000364705	0.00135199
O3K_RS01035	hokA	84.4346	-0.780855	0.251399	-3.10604	0.0018961	0.00582841
O3K_RS01040	cspA	8087.96	-1.27791	0.49886	-2.56167	0.0104171	0.0260427
O3K_RS01045	yiaG	6158.25	-0.719701	0.237651	-3.0284	0.00245856	0.00732271
O3K_RS01050	yiaF	726.232	0.607605	0.165964	3.66106	0.000251178	0.000966437
O3K_RS01055	ghrB	476.962	-0.0624647	0.208058	-0.300228	0.764004	0.840452
O3K_RS01060	yiaD	199.122	-0.169163	0.198865	-0.850641	0.394969	0.523633
O3K_RS01065	bisC	184.992	-0.3362	0.17209	-1.95363	0.0507446	0.102397
O3K_RS01070	yiaC	59.6853	-0.858455	0.224355	-3.82633	0.000130068	0.000534058
O3K_RS01075	tag	33.5979	0.221726	0.300392	0.738122	0.46044	0.589043
O3K_RS01080	yhjY	117.385	0.589914	0.380143	1.55182	0.120705	0.208424
O3K_RS01085	yhjX	8.73011	0.298814	0.559393	0.534175	0.59322	0.707697
O3K_RS01090	O3K_RS01090	11.8366	-1.73586	0.454778	-3.81693	0.000135122	0.000551685	1
O3K_RS01095	lpfB	2.32574	-1.06153	0.956935	-1.1093	0.2673	0.389812
O3K_RS01100	lpfC	56.6529	-0.261324	0.250757	-1.04214	0.297345	0.422106
O3K_RS01105	lpfD	14.0275	0.58481	0.428784	1.36388	0.172605	0.278174
O3K_RS01110	lpfE	13.3755	-0.693608	0.41623	-1.66641	0.0956327	0.174143
O3K_RS01115	eptB	245.534	-0.686396	0.206049	-3.33122	0.000864653	0.00293716
O3K_RS01120	O3K_RS01120	170.686	-0.165493	0.51516	-0.321245	0.748025	0.831048
O3K_RS01125	dppA	695.833	-0.168018	0.167122	-1.00536	0.314724	0.439813
O3K_RS01130	dppB	87.6662	0.104677	0.347249	0.301446	0.763074	0.839679
O3K_RS01135	dppC	170.343	-1.55919	0.280252	-5.56353	2.64372e-08	2.14327e-07	1	1
O3K_RS01140	dppD	123.546	0.0521557	0.309995	0.168247	0.866389	0.912604
O3K_RS01145	dppF	123.828	-0.79923	0.268774	-2.97362	0.0029431	0.00864366
O3K_RS01150	yhjV	93.3638	0.191692	0.263712	0.726902	0.467286	0.595399
O3K_RS01160	O3K_RS01160	249.192	-0.234817	0.39093	-0.600664	0.548064	0.669738
O3K_RS01170	bcsG	218.603	-1.0548	0.20301	-5.19581	2.03829e-07	1.40931e-06	1
O3K_RS01175	bcsF	18.3411	-0.483853	0.432984	-1.11749	0.263787	0.386578
O3K_RS01185	bcsR	71.5662	0.65013	0.290003	2.2418	0.0249743	0.0557738
O3K_RS01190	bcsQ	166.314	0.108841	0.209777	0.518843	0.60387	0.71587
O3K_RS01195	bcsA	1007.92	-0.343902	0.155587	-2.21036	0.0270804	0.0599621
O3K_RS01200	bcsB	959.488	0.0902485	0.189985	0.47503	0.634765	0.742779
O3K_RS01205	bcsZ	298.26	1.33424	0.216335	6.16747	6.93925e-10	7.32155e-09	1
O3K_RS01210	bcsC	828.746	0.883886	0.16304	5.42127	5.91778e-08	4.46915e-07
O3K_RS01215	hmsP	318.772	0.83236	0.158776	5.24234	1.58554e-07	1.1207e-06
O3K_RS01220	dctA	1153.93	-2.03014	0.436747	-4.64834	3.34623e-06	1.88064e-05	1
O3K_RS01225	yhjJ	274.886	-0.783331	0.176997	-4.42568	9.61409e-06	4.9889e-05
O3K_RS01230	kdgK	225.981	-0.790662	0.194973	-4.05523	5.00844e-05	0.000224937
O3K_RS01235	pdeH	699.715	-1.60388	0.257774	-6.22205	4.90695e-10	5.3211e-09	1		1
O3K_RS01240	yhjG	456.09	-1.18124	0.244313	-4.83494	1.33186e-06	7.98957e-06	1
O3K_RS01245	yhjE	38.8469	-0.621543	0.3227	-1.92607	0.0540957	0.108384
O3K_RS01250	yhjD	631.714	-1.67617	0.16078	-10.4253	1.90104e-25	9.55223e-24	1
O3K_RS01255	rcdB	109.072	-2.776	0.263203	-10.547	5.24453e-26	2.74661e-24	1
O3K_RS01260	yhjB	23.6572	0.425607	0.331028	1.28571	0.198543	0.31147
O3K_RS01265	treF	347.563	-1.25927	0.223999	-5.62177	1.8901e-08	1.56736e-07	1
O3K_RS01270	ccp	106.801	0.312513	0.393108	0.794979	0.426626	0.555445
O3K_RS01280	gadX	1208.33	0.612955	0.273322	2.24261	0.0249218	0.0556928
O3K_RS01285	gadW	842.342	-0.700955	0.209983	-3.33814	0.000843404	0.0028746
O3K_RS01290	mdtF	2050.32	-1.03793	0.200064	-5.18798	2.12589e-07	1.46588e-06	1
O3K_RS01295	mdtE	449.691	-0.983377	0.310106	-3.1711	0.00151862	0.00483196
O3K_RS01300	O3K_RS01300	3.88446	-1.59008	0.820647	-1.93759	0.0526737	0.105751
O3K_RS01305	gadE	876.799	1.16344	0.383538	3.03344	0.00241783	0.00722219	1
O3K_RS01310	hdeD	2469.98	-1.08046	0.22938	-4.71036	2.47275e-06	1.41959e-05	1
O3K_RS01315	hdeA	6114.92	1.97445	0.260795	7.5709	3.70653e-14	7.43503e-13	1
O3K_RS01320	hdeB	3411.73	1.22054	0.318293	3.83464	0.00012575	0.000518004	1
O3K_RS01325	yhiD	107.859	0.392894	0.510681	0.769354	0.441683	0.570275
O3K_RS01330	dctR	194.252	0.650043	0.548551	1.18502	0.23601	0.356117
O3K_RS01335	slp	2100.14	0.303863	0.241182	1.25989	0.207708	0.32236
O3K_RS01345	O3K_RS01345	26.6947	-0.971505	0.308529	-3.14883	0.00163928	0.00517371
O3K_RS01350	O3K_RS01350	41.6031	-0.343579	0.37428	-0.917972	0.358633	0.485739
O3K_RS01355	arsC	85.4939	-0.0420043	0.222895	-0.188449	0.850524	0.901883
O3K_RS01360	arsB	85.6011	-0.162301	0.254767	-0.637057	0.524088	0.649194
O3K_RS01365	arsR	31.424	-1.07795	0.283532	-3.80185	0.000143617	0.000583085	1
O3K_RS01370	dinQ	793.954	0.737063	0.313865	2.34835	0.018857	0.0438586
O3K_RS01375	gorA	573.36	0.619315	0.158364	3.91071	9.20248e-05	0.0003918
O3K_RS01380	rlmJ	183.613	-0.311413	0.248215	-1.25461	0.209621	0.324634
O3K_RS01385	prlC	734.856	0.457078	0.16412	2.78503	0.00535228	0.0146667
O3K_RS01390	rsmJ	170.976	0.296158	0.255611	1.15863	0.246608	0.366375
O3K_RS01395	dtpB	662.742	0.208862	0.197584	1.05708	0.290475	0.414788
O3K_RS01400	uspA	4070.36	0.857433	0.270825	3.16601	0.00154548	0.00491127
O3K_RS01405	uspB	157.213	3.23395	0.379429	8.52321	1.55193e-17	4.30384e-16	1
O3K_RS01410	pitA	1007.75	-0.743277	0.176872	-4.20234	2.64174e-05	0.000124831
O3K_RS01415	yhiN	156.541	0.307984	0.310824	0.990864	0.321752	0.44749
O3K_RS01420	O3K_RS01420	166.544	0.724059	0.244767	2.95816	0.00309484	0.00905785
O3K_RS01425	O3K_RS01425	233.032	0.950581	0.205529	4.62505	3.74515e-06	2.08178e-05
O3K_RS01430	O3K_RS01430	58.7677	1.14436	0.399689	2.86312	0.00419487	0.0119059
O3K_RS01435	O3K_RS01435	54.7081	0.797895	0.321442	2.48224	0.013056	0.0318554
O3K_RS01440	O3K_RS01440	19.9826	0.448231	0.449342	0.997528	0.318508	0.443952
O3K_RS01445	O3K_RS01445	43.324	-0.742681	0.300095	-2.47482	0.0133304	0.0323693
O3K_RS01450	O3K_RS01450	101.523	1.36612	0.309017	4.42087	9.83066e-06	5.0777e-05	1
O3K_RS01455	O3K_RS01455	8968.81	-0.110201	0.170046	-0.648066	0.516942	0.642381
O3K_RS01460	silE	78.8548	-0.0978084	0.266928	-0.366422	0.71405	0.805038
O3K_RS01465	silS	510.359	0.0756942	0.245873	0.307858	0.75819	0.837027
O3K_RS01470	silR	214.663	0.268604	0.242217	1.10894	0.267456	0.389929
O3K_RS01475	silC	33.6982	-0.816452	0.311434	-2.62159	0.00875216	0.0225354
O3K_RS01480	cusF	48.3559	0.129475	0.300053	0.431506	0.6661	0.768112
O3K_RS01485	silB	87.4863	-0.472172	0.191642	-2.46382	0.0137464	0.0332681
O3K_RS01490	silA	196.765	-0.613767	0.176246	-3.48245	0.00049685	0.00177947
O3K_RS01495	O3K_RS01495	90.4007	0.837025	0.255834	3.27175	0.00106885	0.00353611
O3K_RS01500	silP	219.287	0.21844	0.18979	1.15096	0.24975	0.36996
O3K_RS01505	O3K_RS01505	209.256	0.625618	0.29977	2.087	0.0368883	0.0784282
O3K_RS01510	O3K_RS01510	170.905	-0.878548	0.427073	-2.05714	0.0396731	0.083544
O3K_RS01515	O3K_RS01515	40.7732	0.715163	0.376666	1.89866	0.0576087	0.113952
O3K_RS01520	pcoA	153.808	0.00640786	0.181517	0.0353017	0.971839	0.981509
O3K_RS01525	pcoB	85.3498	1.48028	0.252361	5.86572	4.47182e-09	4.08174e-08	1
O3K_RS01530	pcoC	176.984	0.1647	0.201112	0.818943	0.412819	0.541919
O3K_RS01535	pcoD	205.858	0.252957	0.191321	1.32216	0.186115	0.295906
O3K_RS01540	pcoR	93.4934	0.418102	0.204548	2.04403	0.0409508	0.0857364
O3K_RS01545	pcoS	141.202	0.298258	0.252743	1.18008	0.237966	0.357827
O3K_RS01550	pcoE	131.789	-1.23032	0.257545	-4.77711	1.77832e-06	1.05054e-05	1
O3K_RS01555	yhiM	1398.33	0.0943414	0.32304	0.292043	0.770254	0.844467
O3K_RS01570	yhiI	344.419	0.926604	0.291329	3.18061	0.00146963	0.00470263
O3K_RS01575	rbbA	556.982	0.205342	0.21715	0.945625	0.34434	0.472687
O3K_RS01580	yhhJ	144.899	0.956443	0.266243	3.59237	0.000327679	0.00122367
O3K_RS01585	O3K_RS01585	133.019	1.25568	0.283105	4.43539	9.19065e-06	4.78876e-05	1
O3K_RS01590	O3K_RS01590	498.911	1.20324	0.188038	6.39889	1.5651e-10	1.83438e-09	1
O3K_RS01595	nikR	126.437	-0.553721	0.17598	-3.1465	0.00165235	0.0052085
O3K_RS01600	nikE	90.6229	-1.45868	0.267808	-5.44676	5.12969e-08	3.94442e-07	1
O3K_RS01605	nikD	71.2601	-1.05618	0.540455	-1.95424	0.0506729	0.102301
O3K_RS01610	nikC	53.201	-1.09564	0.626736	-1.74817	0.0804354	0.150965
O3K_RS01615	nikB	128.596	-1.55507	0.790985	-1.966	0.049299	0.100157
O3K_RS01620	nikA	314.081	-1.14767	0.763492	-1.50319	0.13279	0.224413
O3K_RS01625	acpT	247.497	-1.01856	0.333161	-3.05727	0.00223365	0.0067515	1
O3K_RS01630	yhhT	58.9401	0.261329	0.327457	0.798057	0.424837	0.553401
O3K_RS01635	yhhS	112.978	-0.747607	0.297536	-2.51266	0.0119824	0.0294339
O3K_RS01640	dcrB	1879.02	-0.206876	0.157075	-1.31705	0.187823	0.298075
O3K_RS01645	yhhQ	206.605	-1.1777	0.20835	-5.65251	1.58124e-08	1.33302e-07	1
O3K_RS01650	tusA	117.797	-0.637461	0.351276	-1.8147	0.0695701	0.133669
O3K_RS01655	zntA	551.421	-0.192586	0.197169	-0.976755	0.328691	0.455518
O3K_RS01660	yhhN	897.364	-0.591945	0.27272	-2.17052	0.0299672	0.0654967
O3K_RS01665	yhhM	285.453	-1.67413	0.242365	-6.90749	4.93288e-12	7.23537e-11	1
O3K_RS01670	yhhL	170.805	-0.81394	0.211833	-3.84237	0.000121854	0.000504411
O3K_RS01675	rsmD	312.848	-0.596238	0.19515	-3.05528	0.00224854	0.00679246
O3K_RS01680	ftsY	307.653	0.488515	0.164871	2.96302	0.00304639	0.00892634
O3K_RS01685	ftsE	201.395	0.977375	0.157376	6.21047	5.28278e-10	5.70428e-09
O3K_RS01690	ftsX	1104.57	0.180048	0.161414	1.11544	0.264661	0.387188
O3K_RS01695	rpoH	2472.01	-1.03663	0.187981	-5.51456	3.4965e-08	2.77696e-07	1
O3K_RS01700	livJ	20.14	-0.571642	0.369882	-1.54547	0.122233	0.210638
O3K_RS01705	panM	134.558	0.841907	0.173661	4.84801	1.24708e-06	7.51656e-06
O3K_RS01710	livK	15.174	-0.776284	0.384527	-2.0188	0.0435079	0.0902949
O3K_RS01715	livH	6.31254	-0.804233	0.540884	-1.48689	0.137045	0.230452
O3K_RS01720	livM	13.3056	-0.396181	0.387593	-1.02216	0.306707	0.432046
O3K_RS01725	livG	11.178	-0.142043	0.436584	-0.325351	0.744916	0.8285
O3K_RS01730	livF	12.4315	0.818773	0.451264	1.8144	0.0696163	0.133675
O3K_RS01735	ugpB	205.385	-0.674724	0.350761	-1.9236	0.0544048	0.108874
O3K_RS01740	ugpA	58.1013	-2.28455	0.545846	-4.18534	2.84737e-05	0.000133553	1
O3K_RS01745	ugpE	56.5991	-1.11847	0.499342	-2.23989	0.0250984	0.0560133
O3K_RS01750	ugpC	63.8153	-0.0931508	0.316972	-0.293877	0.768852	0.843996
O3K_RS01755	ugpQ	135.237	-0.292671	0.218045	-1.34225	0.179514	0.287211
O3K_RS01760	yhhA	400.99	0.249619	0.370828	0.67314	0.500858	0.627309
O3K_RS01765	ggt	166.01	0.0251148	0.352976	0.0711515	0.943277	0.962624
O3K_RS01770	yrhB	14.8763	-0.618694	0.449805	-1.37547	0.168985	0.273208
O3K_RS01775	O3K_RS01775	0.866157	-0.867899	1.36434	-0.636131	0.524691	0.649465
O3K_RS01780	yrhA	3.10991	0.361369	0.829167	0.435822	0.662966	0.765541
O3K_RS01785	hcp	13.0331	-0.0574902	0.433259	-0.132692	0.894437	0.931172
O3K_RS01790	yhhY	88.1229	-0.0540449	0.408158	-0.132412	0.894659	0.931172
O3K_RS01795	yhhX	357.688	-0.0978887	0.164765	-0.594111	0.552438	0.673948
O3K_RS01800	yhhW	128.514	0.721362	0.235384	3.06461	0.00217952	0.0065918
O3K_RS01805	gntR	448.774	-0.69863	0.158042	-4.42054	9.84524e-06	5.0777e-05
O3K_RS01810	gntK	18.608	-0.757678	0.361641	-2.09511	0.0361613	0.0772385
O3K_RS01815	gntU	50.9168	-1.51973	0.27131	-5.60146	2.12554e-08	1.74267e-07	1
O3K_RS01820	yhgN	69.6776	0.481536	0.234397	2.05436	0.0399409	0.0839686
O3K_RS01825	asd	695.195	0.227864	0.245943	0.926494	0.354189	0.48221
O3K_RS01830	glgB	492.351	1.00659	0.202814	4.96311	6.93729e-07	4.35727e-06	1
O3K_RS01835	glgX	703.646	0.292009	0.257739	1.13297	0.257229	0.378936
O3K_RS01840	glgC	434.092	0.746773	0.217958	3.42623	0.000612031	0.00214952
O3K_RS01845	glgA	432.693	0.782401	0.211597	3.69759	0.000217652	0.000852961
O3K_RS01850	glgP	1192.71	1.3685	0.192281	7.1172	1.10141e-12	1.77449e-11	1
O3K_RS01855	O3K_RS01855	17.6353	-0.405721	0.357378	-1.13527	0.256262	0.377841
O3K_RS01860	O3K_RS01860	17.8622	-0.710182	0.374227	-1.89773	0.0577319	0.114092
O3K_RS01865	O3K_RS01865	5.11277	0.176304	0.607866	0.290037	0.771788	0.845784
O3K_RS01870	O3K_RS01870	23.9249	-0.0694441	0.357846	-0.194061	0.846128	0.899288
O3K_RS01875	glpD	734.315	-0.746992	0.377929	-1.97654	0.0480934	0.0982189
O3K_RS01880	glpE	77.0444	-0.67235	0.401865	-1.67307	0.0943129	0.172172
O3K_RS01885	glpG	170.395	-0.287708	0.297037	-0.968593	0.332748	0.460261
O3K_RS01890	O3K_RS01890	265.482	-1.10774	0.270109	-4.1011	4.11197e-05	0.000187159	1
O3K_RS01895	rtcR	55.9399	-1.11425	0.239535	-4.65171	3.292e-06	1.85426e-05	1
O3K_RS01900	rtcB	28.2297	1.04935	0.359443	2.91939	0.00350722	0.0101651
O3K_RS01905	rtcA	33.9903	0.552787	0.300466	1.83977	0.0658023	0.127461
O3K_RS01910	malT	2569.22	-1.60622	0.239999	-6.69263	2.19198e-11	2.91211e-10	1
O3K_RS01915	malP	238.428	0.547371	0.214233	2.55503	0.0106179	0.0264276
O3K_RS01920	malQ	185.572	1.71197	0.223322	7.66595	1.77513e-14	3.73808e-13	1
O3K_RS01925	gntT	239.229	-1.04379	0.161517	-6.46242	1.03038e-10	1.24802e-09	1
O3K_RS01930	nfuA	662.666	0.733032	0.285895	2.56399	0.0103477	0.0258947
O3K_RS01935	gntX	184.362	0.308318	0.207248	1.48768	0.136837	0.230178
O3K_RS01940	bioH	81.4101	1.81424	0.213619	8.49284	2.01642e-17	5.5018e-16	1
O3K_RS01945	rpnA	109.232	-0.589545	0.433025	-1.36146	0.17337	0.278875
O3K_RS01950	feoC	132.303	1.00842	0.407012	2.47762	0.0132261	0.0321622
O3K_RS01955	feoB	770.273	0.0845119	0.541243	0.156144	0.875919	0.91788
O3K_RS01960	feoA	162.244	1.09486	0.609845	1.79531	0.0726043	0.138521
O3K_RS01965	yhgF	484.736	-0.546298	0.160405	-3.40574	0.000659838	0.00230308
O3K_RS01970	greB	174.323	0.588044	0.279277	2.1056	0.0352394	0.0755556
O3K_RS01975	ompR	496.766	-0.635055	0.196191	-3.23692	0.00120829	0.00394346
O3K_RS01980	envZ	484.285	-0.200649	0.169556	-1.18338	0.236658	0.356286
O3K_RS01985	O3K_RS01985	188.505	0.470768	0.203788	2.31009	0.0208834	0.0480431
O3K_RS01990	O3K_RS01990	856.959	-0.0237863	0.211506	-0.112461	0.910458	0.942782
O3K_RS01995	pckA	2864.08	-0.687549	0.197843	-3.47522	0.000510426	0.00182552
O3K_RS02000	yhgE	136.357	-0.592155	0.195807	-3.02418	0.00249311	0.00741215
O3K_RS02005	hslO	325.814	0.691275	0.296009	2.33531	0.019527	0.045302
O3K_RS02010	hslR	150.114	0.455176	0.368391	1.23558	0.216616	0.332625
O3K_RS02015	yrfG	546.574	-1.35936	0.263431	-5.1602	2.46684e-07	1.68495e-06	1
O3K_RS02020	igaA	1144.18	-1.40829	0.208665	-6.74904	1.48829e-11	2.03587e-10	1
O3K_RS02025	nudE	369.57	0.0174549	0.25304	0.0689809	0.945005	0.963612
O3K_RS02030	mrcA	331.575	-0.64744	0.235288	-2.75169	0.00592881	0.0160046
O3K_RS02035	hofM	14.5981	0.101325	0.414512	0.244445	0.806886	0.871032
O3K_RS02040	hofN	2.91821	0.62285	0.786019	0.792411	0.428121	0.556536
O3K_RS02045	hofO	1.94251	-1.06973	0.953165	-1.1223	0.261736	0.384127
O3K_RS02050	hofP	2.22659	0.942931	0.932975	1.01067	0.312174	0.437526
O3K_RS02055	hofQ	19.6591	0.296036	0.420865	0.7034	0.481806	0.609311
O3K_RS02060	aroK	410.633	0.922992	0.296422	3.11378	0.00184709	0.00571242
O3K_RS02065	aroB	680.58	0.636296	0.230527	2.76019	0.00577686	0.015636
O3K_RS02070	damX	2073.2	-0.473863	0.153527	-3.08651	0.00202522	0.00618784
O3K_RS02075	dam	828.077	-0.126416	0.175623	-0.719814	0.47164	0.599229
O3K_RS02080	rpe	195.828	0.00810209	0.214248	0.0378165	0.969834	0.980069
O3K_RS02085	gph	224.025	0.34942	0.174004	2.00811	0.0446313	0.0922622
O3K_RS02090	trpS	548.135	1.76932	0.138889	12.7391	3.58314e-37	3.03074e-35	1
O3K_RS02095	O3K_RS02095	48.2733	-0.898669	0.370964	-2.42252	0.0154132	0.0368278
O3K_RS02100	yhfY	53.0795	-0.289892	0.327989	-0.883847	0.376779	0.505326
O3K_RS02105	yhfX	3.18984	-1.30083	1.05124	-1.23743	0.215927	0.331668
O3K_RS02110	yhfW	4.08293	-0.493673	0.735449	-0.671254	0.502059	0.628038
O3K_RS02115	php	6.88781	-1.28008	0.715773	-1.78838	0.0737143	0.140323
O3K_RS02120	yhfU	5.40209	-1.24848	0.767307	-1.62709	0.103718	0.185342
O3K_RS02125	yhfT	11.0378	-0.9002	0.506874	-1.77599	0.0757353	0.143631
O3K_RS02130	yhfS	20.9114	-0.033353	0.384007	-0.0868552	0.930787	0.955159
O3K_RS02135	phoB	180.885	-0.870954	0.174206	-4.99957	5.74587e-07	3.66335e-06
O3K_RS02140	frlD	21.8803	-0.385111	0.344906	-1.11657	0.264179	0.386705
O3K_RS02145	frlC	14.3413	0.311343	0.448897	0.693574	0.487949	0.615088
O3K_RS02150	frlB	36.9909	-0.66104	0.336141	-1.96655	0.0492346	0.100106
O3K_RS02155	frlA	4.08046	-1.27506	0.782486	-1.6295	0.103207	0.184558
O3K_RS02160	yhfL	60.7219	-1.01571	0.294561	-3.44822	0.000564298	0.00200127	1
O3K_RS02165	cysG	217.679	-0.0063186	0.228076	-0.0277039	0.977898	0.987039
O3K_RS02170	nirC	74.7793	-0.0738571	0.413705	-0.178526	0.85831	0.907295
O3K_RS02175	nirD	72.6577	2.45907	0.938499	2.62022	0.00878731	0.0226144
O3K_RS02180	nirB	1703.64	0.51526	1.07457	0.479502	0.631582	0.740961
O3K_RS02185	tsgA	379.97	-0.420562	0.347095	-1.21166	0.225642	0.343987
O3K_RS02190	ppiA	629.556	-1.35801	0.198829	-6.83003	8.48964e-12	1.21025e-10	1
O3K_RS02195	yhfG	194.698	-0.225759	0.326133	-0.692231	0.488792	0.615844
O3K_RS02200	fic	50.2844	1.5771	0.430589	3.66266	0.000249606	0.000962577	1
O3K_RS02205	pabA	50.9009	1.13564	0.329787	3.44357	0.000574082	0.00203071	1
O3K_RS02210	argD	39.2916	0.128689	0.276396	0.465598	0.641503	0.746875
O3K_RS02215	yhfK	673.671	-1.09506	0.203407	-5.38358	7.30173e-08	5.42552e-07	1
O3K_RS02220	crp	2729.33	-1.00077	0.17096	-5.85382	4.80421e-09	4.37252e-08	1
O3K_RS02225	yhfA	169.118	0.569659	0.235031	2.42376	0.0153606	0.0367366
O3K_RS02230	prkB	176.398	-0.322959	0.187965	-1.71819	0.0857627	0.159023
O3K_RS02235	yheU	140.032	-0.434393	0.28713	-1.51288	0.130311	0.221402
O3K_RS02240	yheT	195.413	-0.211657	0.169557	-1.2483	0.211922	0.3271
O3K_RS02245	yheS	542.675	-0.864873	0.181053	-4.77689	1.78023e-06	1.05054e-05
O3K_RS02250	kefG	50.7038	0.588157	0.288889	2.03593	0.0417576	0.0870664
O3K_RS02255	kefB	126.759	0.602595	0.212156	2.84033	0.00450663	0.012636
O3K_RS02260	yheV	94.1332	0.748772	0.267798	2.79603	0.00517346	0.0142151
O3K_RS02265	slyD	1287.19	0.470804	0.240515	1.95749	0.0502904	0.101668
O3K_RS02270	slyX	185.61	-1.59574	0.271356	-5.88059	4.08797e-09	3.75842e-08	1
O3K_RS02275	fkpA	1645.9	0.521092	0.205894	2.53088	0.0113777	0.0281118
O3K_RS02280	yheO	232.764	0.341631	0.218764	1.56164	0.118373	0.205734
O3K_RS02285	tusD	110.778	1.03936	0.184054	5.64706	1.63212e-08	1.36909e-07	1
O3K_RS02290	tusC	78.1551	0.088137	0.23838	0.369734	0.711581	0.80304
O3K_RS02295	tusB	388.638	-0.735817	0.292403	-2.51645	0.0118543	0.02919
O3K_RS02300	rpsL	2580.91	-0.570932	0.198359	-2.87828	0.00399851	0.0114195
O3K_RS02305	rpsG	3774.31	-0.458867	0.189393	-2.42283	0.0154003	0.0368142
O3K_RS02310	fusA	8694.96	-0.0723753	0.181548	-0.398657	0.690146	0.78584
O3K_RS02315	tuf	14279	-0.0622428	0.149797	-0.415514	0.677766	0.776447
O3K_RS02320	bfd	43.6908	2.20455	0.358182	6.15482	7.51614e-10	7.88377e-09	1
O3K_RS02325	bfr	920.199	0.813507	0.188371	4.31863	1.56998e-05	7.79342e-05
O3K_RS02330	O3K_RS02330	17.8514	-0.244741	0.455063	-0.537817	0.590703	0.706341
O3K_RS02335	rpsJ	1878.36	0.428711	0.249277	1.71981	0.0854664	0.158764
O3K_RS02340	rplC	4120.45	0.808062	0.226734	3.56392	0.000365355	0.00135341
O3K_RS02345	rplD	2324.84	0.939284	0.208257	4.51022	6.47598e-06	3.46683e-05
O3K_RS02350	rplW	2285.87	2.28127	0.322351	7.07697	1.47346e-12	2.32229e-11	1
O3K_RS02355	rplB	2704.63	0.958535	0.158066	6.06413	1.32667e-09	1.34389e-08
O3K_RS02360	rpsS	2613.51	0.4278	0.210391	2.03335	0.0420167	0.0874629
O3K_RS02365	rplV	2051.08	0.90267	0.172552	5.23128	1.68338e-07	1.1849e-06
O3K_RS02370	rpsC	4021.94	0.660269	0.19203	3.43837	0.000585237	0.00206256
O3K_RS02375	rplP	4677.18	1.54684	0.29055	5.32383	1.01606e-07	7.34547e-07	1
O3K_RS02380	rpmC	3543.68	-0.769456	0.253554	-3.03469	0.00240787	0.00720246
O3K_RS02385	rpsQ	9776.12	-0.28533	0.308871	-0.923784	0.355599	0.483435
O3K_RS02390	rplN	4460.25	0.0424966	0.168391	0.252368	0.800756	0.86686
O3K_RS02395	rplX	3036.45	0.41595	0.173424	2.39845	0.0164645	0.039009
O3K_RS02400	rplE	4158.87	0.124526	0.182207	0.683433	0.494333	0.621129
O3K_RS02405	rpsN	2359.24	0.331352	0.213245	1.55385	0.120219	0.207733
O3K_RS02410	rpsH	2557.15	0.491358	0.191264	2.569	0.0101993	0.0256373
O3K_RS02415	rplF	2797.78	-0.0242738	0.17583	-0.138053	0.890199	0.928434
O3K_RS02420	rplR	1380.39	0.428141	0.17312	2.47309	0.0133951	0.0324953
O3K_RS02425	rpsE	2066.38	0.257254	0.173215	1.48517	0.137498	0.230983
O3K_RS02430	rpmD	870.992	-0.139732	0.20675	-0.67585	0.499136	0.626079
O3K_RS02435	rplO	1567.08	0.511762	0.211439	2.42037	0.0155046	0.0369938
O3K_RS02440	secY	10540.2	-0.578638	0.178679	-3.23843	0.00120191	0.00392719
O3K_RS02445	rpmJ	3276.67	-0.69703	0.217782	-3.20059	0.00137146	0.00442759
O3K_RS02450	rpsM	2663.34	-0.0787127	0.146457	-0.537445	0.59096	0.706341
O3K_RS02455	rpsK	1593.86	-0.567346	0.151102	-3.75473	0.00017353	0.000694532
O3K_RS02460	rpsD	3303.54	1.78298	0.178945	9.96383	2.19446e-23	9.28073e-22	1
O3K_RS02465	rpoA	7109.14	-0.0615852	0.177173	-0.347598	0.728142	0.813947
O3K_RS02470	rplQ	3322.34	-0.617992	0.189689	-3.25791	0.00112234	0.00369717
O3K_RS02475	yhdN	39.5731	1.83016	0.302019	6.05976	1.36323e-09	1.36998e-08	1
O3K_RS02480	zntR	64.7635	1.29253	0.251516	5.13898	2.76239e-07	1.87171e-06	1
O3K_RS02485	arfA	59.0652	2.29477	0.282584	8.12069	4.63538e-16	1.12022e-14	1
O3K_RS02490	mscL	961.331	1.50608	0.213679	7.04832	1.81094e-12	2.81917e-11	1
O3K_RS02495	trkA	625.472	0.5409	0.207236	2.61006	0.00905252	0.0231794
O3K_RS02500	rsmB	309.595	-0.556264	0.270994	-2.05268	0.0401038	0.0842412
O3K_RS02505	fmt	1298.67	-0.732011	0.230649	-3.1737	0.00150511	0.00479801
O3K_RS02510	def	1744.16	-0.249457	0.211762	-1.178	0.238795	0.35844
O3K_RS02515	dprA	345.064	-0.0626957	0.371858	-0.168601	0.86611	0.9125
O3K_RS02520	smg	1176.6	1.60517	0.376881	4.25909	2.05258e-05	9.93026e-05	1
O3K_RS02525	yrdD	906.737	0.915798	0.269295	3.40072	0.000672076	0.0023392
O3K_RS02530	tsaC	119.723	0.937789	0.299969	3.12628	0.00177032	0.00550176
O3K_RS02535	aroE	112.208	2.38411	0.352838	6.75696	1.40919e-11	1.93811e-10	1
O3K_RS02540	yrdB	242.502	-0.39288	0.199807	-1.9663	0.0492638	0.100126
O3K_RS02545	yrdA	531.774	0.449411	0.227303	1.97714	0.0480256	0.0981198
O3K_RS02550	O3K_RS02550	80.0816	-0.681798	0.544963	-1.25109	0.210902	0.325922
O3K_RS02555	O3K_RS02555	203.513	0.530226	0.455044	1.16522	0.24393	0.363744
O3K_RS02560	O3K_RS02560	502.017	0.0991782	0.474201	0.209148	0.834333	0.890481
O3K_RS02565	O3K_RS02565	243.472	-0.172537	0.485835	-0.355136	0.722488	0.811201
O3K_RS02570	rrf	1204.82	-9.47042	0.490295	-19.3157	3.95952e-83	9.56884e-81	1
O3K_RS02575	O3K_RS02575	90.9444	-0.514374	0.477424	-1.07739	0.281304	0.405113
O3K_RS02580	rrf	2867.98	-11.456	0.5315	-21.554	4.85583e-103	2.05361e-100	1
O3K_RS02585	yhdZ	55.4845	0.41915	0.308909	1.35687	0.174822	0.281034
O3K_RS02590	yhdY	52.95	-0.199295	0.468496	-0.425394	0.67055	0.771489
O3K_RS02595	yhdX	79.5077	-1.7014	0.268718	-6.33154	2.42729e-10	2.76199e-09	1	1
O3K_RS02600	O3K_RS02600	131.835	-0.394681	0.337962	-1.16783	0.242877	0.362636
O3K_RS02605	O3K_RS02605	1.9607	1.68798	1.05654	1.59765	0.11012	0.193936
O3K_RS02610	acrF	175.025	-0.110642	0.22202	-0.498345	0.618241	0.729838
O3K_RS02615	acrE	4.37981	-1.30793	0.727539	-1.79775	0.0722164	0.137937
O3K_RS02620	acrS	1.37594	-0.795344	1.08707	-0.731642	0.464387	0.592599
O3K_RS02625	yhdU	58.6677	-1.32044	0.453767	-2.90995	0.00361482	0.0104531
O3K_RS02630	yhdJ	49.0705	-0.285824	0.32072	-0.891195	0.372825	0.501347
O3K_RS02635	fis	565.237	0.357591	0.337993	1.05799	0.290062	0.414432
O3K_RS02640	dusB	1136.09	0.0808281	0.376486	0.214691	0.830008	0.887733
O3K_RS02645	prmA	210.975	-0.739516	0.146939	-5.03279	4.83387e-07	3.12907e-06
O3K_RS02650	panF	196.142	-0.947964	0.240466	-3.9422	8.07361e-05	0.000348711
O3K_RS02655	yhdT	27.5069	-1.13741	0.391322	-2.90658	0.00365409	0.0105426
O3K_RS02660	accC	2116.41	-0.0854606	0.172322	-0.495936	0.619939	0.731149
O3K_RS02665	accB	438.781	0.279772	0.265304	1.05453	0.291639	0.415633
O3K_RS02670	yhdH	354.285	0.732218	0.254142	2.88114	0.00396239	0.0113355
O3K_RS02675	csrD	353.641	-0.954408	0.158463	-6.02291	1.71308e-09	1.70135e-08
O3K_RS02680	mreB	1141.17	-1.11393	0.229439	-4.855	1.20385e-06	7.27328e-06	1
O3K_RS02685	mreC	459.856	-1.20594	0.297639	-4.05167	5.08531e-05	0.000227784	1
O3K_RS02690	mreD	192.345	-0.469137	0.261661	-1.79292	0.0729864	0.139146
O3K_RS02695	yhdE	140.548	0.131822	0.260811	0.505433	0.613255	0.724964
O3K_RS02700	rng	407.446	-0.133337	0.14939	-0.892545	0.372101	0.500678
O3K_RS02705	yhdP	945.57	0.199146	0.140401	1.4184	0.156073	0.255919
O3K_RS02710	tldD	756.456	0.738578	0.146404	5.04478	4.54048e-07	2.95044e-06
O3K_RS02715	aaeR	206.139	-0.0222286	0.356782	-0.0623031	0.950321	0.966703
O3K_RS02720	aaeX	8.59512	0.8759	0.505356	1.73323	0.0830542	0.154963
O3K_RS02725	aaeA	16.0229	0.657253	0.400496	1.6411	0.100778	0.181364
O3K_RS02730	aaeB	58.1993	-0.341639	0.2431	-1.40534	0.15992	0.261298
O3K_RS02735	yhcO	53.5585	0.636932	0.330669	1.92619	0.0540806	0.108384
O3K_RS02740	yhcN	970.162	0.754219	0.293229	2.57211	0.010108	0.0254708
O3K_RS02745	argR	785.151	-1.01693	0.221279	-4.59568	4.31345e-06	2.3717e-05	1
O3K_RS02750	mdh	3427.57	0.383042	0.301123	1.27204	0.203358	0.317063
O3K_RS02755	degS	390.174	-0.719143	0.167534	-4.29251	1.76663e-05	8.66244e-05
O3K_RS02760	degQ	522.281	0.362696	0.162504	2.23191	0.0256206	0.0571035
O3K_RS02765	zapG	1162.8	0.253851	0.211979	1.19753	0.231101	0.349997
O3K_RS02770	zapE	126.901	0.673237	0.258333	2.60609	0.00915831	0.0234266
O3K_RS02775	rplM	1634.1	1.14902	0.260672	4.40794	1.0436e-05	5.3552e-05	1
O3K_RS02780	rpsI	4721.28	0.34092	0.290677	1.17285	0.240856	0.360533
O3K_RS02785	sspA	630.692	0.789238	0.168563	4.68217	2.83859e-06	1.61139e-05
O3K_RS02790	sspB	1015.36	-0.278901	0.250481	-1.11346	0.26551	0.388212
O3K_RS02795	dcuC	20.3934	-0.984479	0.418113	-2.35457	0.018544	0.0432598
O3K_RS02800	nanR	352.786	-0.776994	0.269706	-2.88089	0.0039655	0.011338
O3K_RS02805	nanA	115.57	2.37899	0.273042	8.71292	2.96153e-18	8.89334e-17	1
O3K_RS02810	nanT	144.086	0.819977	0.29083	2.81944	0.00481077	0.0133568
O3K_RS02815	nanE	81.418	1.38571	0.256073	5.41139	6.2537e-08	4.69484e-07	1
O3K_RS02820	nanK	63.907	1.82785	0.284048	6.43499	1.23478e-10	1.46413e-09	1
O3K_RS02825	nanQ	55.5469	3.36036	0.320664	10.4794	1.07446e-25	5.56415e-24	1
O3K_RS02830	O3K_RS02830	623.812	-0.306413	0.28781	-1.06464	0.287039	0.411156
O3K_RS02840	gltD	242.925	1.37397	0.238728	5.75538	8.64455e-09	7.49933e-08	1
O3K_RS02845	gltB	384.302	0.692734	0.242034	2.86214	0.00420795	0.0119236
O3K_RS02850	yhcC	36.7622	-0.627459	0.480392	-1.30614	0.191505	0.302675
O3K_RS02855	arcB	588.245	0.51655	0.225219	2.29354	0.0218169	0.0498292
O3K_RS02860	elbB	239.868	1.65343	0.238681	6.92736	4.28771e-12	6.34406e-11	1
O3K_RS02865	mtgA	197.871	0.470159	0.223071	2.10767	0.0350598	0.0752341
O3K_RS02870	yrbL	1818.87	-0.927936	0.260816	-3.55782	0.000373951	0.00138122
O3K_RS02875	npr	205.217	-0.14734	0.354305	-0.415856	0.677516	0.776336
O3K_RS02880	rapZ	698.488	-0.567536	0.255857	-2.21818	0.0265426	0.0589256
O3K_RS02885	ptsN	366.389	1.41543	0.211231	6.70087	2.07184e-11	2.76699e-10	1
O3K_RS02890	hpf	1525.63	0.979557	0.15712	6.23444	4.53385e-10	4.93761e-09
O3K_RS02895	rpoN	1930.88	-0.0979181	0.103404	-0.946947	0.343666	0.47189
O3K_RS02900	lptB	341.446	0.837659	0.164211	5.10112	3.37646e-07	2.25172e-06
O3K_RS02905	lptA	532.532	-0.272086	0.232264	-1.17145	0.241418	0.360883
O3K_RS02910	lptC	509.19	-0.673148	0.249732	-2.69548	0.00702873	0.0185689
O3K_RS02915	kdsC	570.625	-0.0638225	0.175059	-0.364576	0.715428	0.805591
O3K_RS02920	kdsD	723.765	-0.911988	0.194393	-4.69147	2.71252e-06	1.54155e-05
O3K_RS02925	yrbG	772.089	-0.947069	0.20547	-4.60928	4.04059e-06	2.23377e-05
O3K_RS02930	mlaF	158.478	0.59067	0.163881	3.60426	0.000313045	0.00117508
O3K_RS02935	mlaE	88.8787	1.75076	0.233376	7.50187	6.29156e-14	1.20036e-12	1
O3K_RS02940	mlaD	69.9389	2.26512	0.279114	8.1154	4.84173e-16	1.15905e-14	1
O3K_RS02945	mlaC	258.321	0.31659	0.152567	2.07509	0.0379782	0.0805093
O3K_RS02950	mlaB	372.432	-0.120129	0.144084	-0.833742	0.404426	0.532831
O3K_RS02955	ibaG	87.2853	0.17371	0.24321	0.71424	0.475079	0.602756
O3K_RS02960	murA	474.899	0.80741	0.279076	2.89316	0.00381391	0.0109539
O3K_RS02965	sfsB	51.673	-0.576624	0.252665	-2.28217	0.0224792	0.0509978
O3K_RS02970	ispB	663.163	-0.150554	0.136214	-1.10527	0.269041	0.391677
O3K_RS02975	rplU	1724.35	0.264401	0.350883	0.75353	0.451132	0.579765
O3K_RS02980	rpmA	1371.18	-0.0804253	0.26318	-0.30559	0.759917	0.838204
O3K_RS02985	yhbE	276.934	-0.415424	0.235078	-1.76717	0.0771991	0.145753
O3K_RS02990	cgtA	73.4145	1.83428	0.290095	6.32301	2.56519e-10	2.89296e-09	1
O3K_RS02995	dacB	220.265	-0.950426	0.298026	-3.18907	0.00142732	0.0045846
O3K_RS03000	greA	569.184	0.0190513	0.291446	0.0653681	0.947881	0.965061
O3K_RS03005	yhbY	1449.64	-2.12373	0.313556	-6.77306	1.26083e-11	1.74828e-10	1
O3K_RS03010	rlmE	1088.41	0.386256	0.117025	3.30062	0.000964718	0.00321678
O3K_RS03015	ftsH	2458.29	0.131432	0.157061	0.83682	0.402694	0.5311
O3K_RS03020	folP	120.19	0.17512	0.173604	1.00873	0.313105	0.438582
O3K_RS03025	glmM	486.279	1.04717	0.158048	6.62566	3.4569e-11	4.46406e-10	1
O3K_RS03030	secG	1574.1	0.53653	0.447734	1.19832	0.230791	0.349631
O3K_RS03035	O3K_RS03035	419.835	0.0266671	0.564449	0.0472445	0.962318	0.9747
O3K_RS03040	yhbX	65.905	0.351366	0.225833	1.55587	0.11974	0.207487
O3K_RS03045	argG	302.471	-0.319151	0.199761	-1.59767	0.110117	0.193936
O3K_RS03050	O3K_RS03050	769.618	-0.738611	0.514247	-1.4363	0.150918	0.249319
O3K_RS03055	rimP	302.615	0.910936	0.355112	2.5652	0.0103115	0.0258424
O3K_RS03060	nusA	658.077	1.09596	0.216531	5.06145	4.16077e-07	2.73169e-06	1
O3K_RS03065	infB	1670.35	0.759837	0.193563	3.92553	8.65384e-05	0.000371245
O3K_RS03070	rbfA	148.814	0.641196	0.256185	2.50286	0.0123193	0.0302178
O3K_RS03075	truB	305.908	-0.165834	0.19939	-0.831707	0.405575	0.534107
O3K_RS03080	rpsO	7219.1	-1.08685	0.250668	-4.3358	1.45234e-05	7.26887e-05	1
O3K_RS03085	pnp	1988.08	-0.0968895	0.162381	-0.596681	0.55072	0.672499
O3K_RS03090	nlpI	5889.52	-0.521091	0.159641	-3.26413	0.001098	0.00362311
O3K_RS03095	yrbN	46.7977	1.40582	0.448439	3.13492	0.00171899	0.00539844	1
O3K_RS03100	deaD	984.023	0.850635	0.271448	3.1337	0.0017262	0.00541276
O3K_RS03105	mtr	1701.71	-0.807654	0.175247	-4.60867	4.05254e-06	2.23551e-05
O3K_RS03110	yhbW	361.923	-0.72899	0.208169	-3.50192	0.000461922	0.00167447
O3K_RS03115	ubiV	97.4128	-1.25726	0.610881	-2.05812	0.0395791	0.0833806
O3K_RS03120	ubiU	265.459	-1.02398	0.872044	-1.17423	0.240302	0.360169
O3K_RS03125	ubiT	340.689	2.14057	0.442336	4.83925	1.30332e-06	7.82764e-06	1
O3K_RS03130	yhbS	325.365	0.067013	0.327935	0.204348	0.838082	0.893168
O3K_RS03135	yhbQ	98.2957	-0.346924	0.305963	-1.13388	0.256846	0.378592
O3K_RS03140	yhbP	17.5279	-0.45266	0.36315	-1.24648	0.212587	0.327927
O3K_RS03145	yhbO	44.1132	-1.13012	0.607924	-1.85897	0.0630307	0.122812
O3K_RS03150	yraR	61.4598	1.01301	0.423475	2.39213	0.0167508	0.0396133
O3K_RS03155	yraQ	36.338	0.423656	0.352082	1.20329	0.228865	0.347752
O3K_RS03160	yraP	469.75	-0.461291	0.187204	-2.46411	0.0137353	0.0332571
O3K_RS03165	diaA	388.358	-0.630218	0.186602	-3.37733	0.000731931	0.00252519
O3K_RS03170	yraN	209.963	-0.614739	0.195447	-3.1453	0.00165915	0.0052237
O3K_RS03175	lpoA	535.249	-1.14564	0.127504	-8.98511	2.58473e-19	8.47408e-18	1
O3K_RS03180	rsmI	151.64	-0.840928	0.221752	-3.7922	0.000149318	0.000603817
O3K_RS03185	yraK	54.9137	-0.157565	0.300855	-0.523725	0.60047	0.713506
O3K_RS03190	yraJ	103.738	-0.783277	0.254612	-3.07636	0.00209543	0.00635642
O3K_RS03195	yraI	19.62	1.17708	0.387983	3.03385	0.00241451	0.00721652	1
O3K_RS03200	yraH	23.2653	-0.124653	0.309631	-0.402587	0.687252	0.783424
O3K_RS03205	agaI	7.28439	-0.421881	0.544776	-0.774413	0.438686	0.56693
O3K_RS03210	agaD	13.6854	-0.2907	0.413978	-0.702211	0.482547	0.609945
O3K_RS03215	agaC	6.92541	-0.765221	0.536342	-1.42674	0.153655	0.253017
O3K_RS03220	agaB	4.51284	0.587735	0.664578	0.884373	0.376495	0.505326
O3K_RS03225	kbaY	10.8616	0.491554	0.582435	0.843964	0.398689	0.527188
O3K_RS03230	agaS	8.09299	-1.31081	0.643529	-2.03691	0.0416595	0.0869335
O3K_RS03235	nagA	147.787	-0.322053	0.273056	-1.17944	0.238223	0.358005
O3K_RS03240	agaF	8.3418	1.43763	0.66232	2.17059	0.0299618	0.0654967
O3K_RS03245	agaE	34.5603	-0.353225	0.367339	-0.961579	0.336261	0.463856
O3K_RS03250	agaW	19.3333	-1.5855	0.56147	-2.82384	0.00474525	0.0132319
O3K_RS03255	agaV	15.7926	-0.97586	0.560123	-1.74222	0.0814691	0.152554
O3K_RS03260	kbaZ	54.6328	-0.925885	0.403071	-2.29708	0.0216143	0.0495091
O3K_RS03265	agaR	144.012	0.486068	0.212838	2.28374	0.0223866	0.0508426
O3K_RS03270	yhaV	335.996	0.509099	0.192187	2.64897	0.00807364	0.0210553
O3K_RS03275	prlF	294.526	-0.0419427	0.232888	-0.180098	0.857075	0.906665
O3K_RS03280	garD	112.637	1.78387	0.455934	3.91256	9.13237e-05	0.000389796	1
O3K_RS03285	garP	49.1889	2.45764	0.394535	6.22922	4.68776e-10	5.0943e-09	1
O3K_RS03290	garL	30.8579	2.57115	0.403199	6.37687	1.8074e-10	2.10379e-09	1
O3K_RS03295	garR	141.977	4.67933	0.383772	12.193	3.38722e-34	2.64463e-32	1
O3K_RS03300	garK	43.8896	1.9575	0.316313	6.1885	6.07395e-10	6.47591e-09	1
O3K_RS03305	rnpB	61155.3	-0.0724757	0.21943	-0.330291	0.74118	0.825069
O3K_RS03310	O3K_RS03310	153.95	1.29228	0.24131	5.35524	8.54417e-08	6.2571e-07	1
O3K_RS03315	O3K_RS03315	16.2465	0.472967	0.547785	0.863417	0.387908	0.516973
O3K_RS03320	O3K_RS03320	3.39245	-1.08172	0.789653	-1.36987	0.170727	0.27576
O3K_RS03330	tdcA	113.105	-3.10414	0.345353	-8.98832	2.51044e-19	8.3271e-18	1	1
O3K_RS03335	tdcB	26.3646	-1.33977	0.421689	-3.17715	0.00148729	0.00475015	1
O3K_RS03340	tdcC	52.7516	-0.275083	0.258888	-1.06255	0.287984	0.41216
O3K_RS03345	tdcD	36.6615	-0.099522	0.339361	-0.293263	0.769321	0.843996
O3K_RS03350	tdcE	42.2143	-0.434495	0.276921	-1.56902	0.116643	0.203285
O3K_RS03355	tdcF	22.0356	0.494738	0.389203	1.27116	0.203673	0.317457
O3K_RS03360	tdcG	134.312	-0.591681	0.235347	-2.51408	0.0119343	0.0293585
O3K_RS03365	cyuP	79.4552	-1.64588	0.514416	-3.19951	0.00137663	0.00444146	1
O3K_RS03370	cyuA	62.0666	-1.03548	0.306428	-3.37921	0.000726957	0.00251315	1
O3K_RS03375	O3K_RS03375	343.204	-1.31593	0.268449	-4.90199	9.48694e-07	5.84299e-06	1
O3K_RS03380	yhaK	175.201	-2.18133	0.248286	-8.78557	1.55575e-18	4.78511e-17	1
O3K_RS03385	yhaJ	86.5211	0.865206	0.227292	3.80659	0.000140898	0.000572963
O3K_RS03390	O3K_RS03390	106.275	0.0602872	0.273011	0.220823	0.82523	0.884922
O3K_RS03395	yhaH	565.63	1.32446	0.228648	5.79259	6.93095e-09	6.12797e-08	1
O3K_RS03400	yqjG	224.197	-0.773652	0.232433	-3.3285	0.000873156	0.00295951
O3K_RS03405	yqjF	23.2072	0.633917	0.357636	1.77252	0.0763088	0.144341
O3K_RS03410	yqjK	2349.74	-0.592772	0.210246	-2.81942	0.00481109	0.0133568
O3K_RS03415	yqjE	1779.4	-0.0993206	0.149901	-0.662574	0.507604	0.633409
O3K_RS03420	yqjD	615.454	1.26319	0.20223	6.2463	4.20287e-10	4.59688e-09	1
O3K_RS03425	yqjC	785.007	1.99419	0.19048	10.4693	1.19528e-25	6.07098e-24	1
O3K_RS03430	mzrA	354.452	-0.609323	0.217572	-2.80056	0.00510133	0.0140702
O3K_RS03435	yqjA	390.667	0.460735	0.148862	3.09504	0.00196786	0.00602708
O3K_RS03440	exuR	755.876	0.168261	0.274148	0.613758	0.539375	0.66183
O3K_RS03445	O3K_RS03445	3.98563	0.23587	0.752831	0.313311	0.754044	0.834576
O3K_RS03450	O3K_RS03450	43.6313	-0.634604	0.277301	-2.28851	0.022108	0.0503977
O3K_RS03455	O3K_RS03455	33.792	0.125783	0.296752	0.423867	0.671663	0.772245
O3K_RS03460	O3K_RS03460	29.8907	1.39325	0.347828	4.00557	6.18686e-05	0.000273505	1
O3K_RS03465	exuT	160.707	-1.39392	0.216752	-6.43096	1.26799e-10	1.50001e-09	1
O3K_RS03470	uxaC	66.9264	0.45203	0.30415	1.48621	0.137224	0.230677
O3K_RS03475	uxaA	87.3204	-0.435623	0.241105	-1.80678	0.0707973	0.135686
O3K_RS03480	ygjV	23.0851	-1.13237	0.359805	-3.14717	0.00164861	0.00519993	1
O3K_RS03485	sstT	691.777	-0.717383	0.190581	-3.76419	0.000167091	0.000669815
O3K_RS03490	alx	87.4577	-1.26538	0.321512	-3.93572	8.2947e-05	0.000356747	1
O3K_RS03495	ygjR	834.23	-0.99699	0.267113	-3.73247	0.000189611	0.00075178
O3K_RS03500	ygjQ	34.1999	-0.614305	0.286745	-2.14234	0.032166	0.0697022
O3K_RS03505	ygjP	145.12	-0.721931	0.242953	-2.97148	0.00296369	0.00869908
O3K_RS03510	rlmG	83.4781	-1.10736	0.410693	-2.69633	0.00701086	0.0185313
O3K_RS03520	higA	77.0745	0.508833	0.300745	1.69191	0.0906633	0.166528
O3K_RS03525	fadH	148.922	-1.59694	0.302213	-5.28416	1.26285e-07	9.00138e-07	1
O3K_RS03530	ygjK	71.1404	-2.08755	0.22339	-9.34487	9.20036e-21	3.38347e-19	1
O3K_RS03535	ygjJ	3.3163	-1.5735	0.799956	-1.96698	0.0491854	0.100074
O3K_RS03540	ygjI	22.0431	-2.49231	0.414901	-6.00699	1.89e-09	1.86248e-08	1
O3K_RS03545	ebgC	33.1956	-2.75859	0.332854	-8.28771	1.15453e-16	2.9006e-15	1
O3K_RS03550	ebgA	62.7304	-2.65961	0.320565	-8.29663	1.07103e-16	2.70422e-15	1
O3K_RS03555	ebgR	143.138	-0.598743	0.233316	-2.56623	0.0102811	0.0257917
O3K_RS03560	ygjH	3.6628	-0.147674	0.71837	-0.205569	0.837128	0.892338
O3K_RS03565	ygjG	807.145	-1.2486	0.212075	-5.8875	3.9207e-09	3.61117e-08	1	1
O3K_RS03570	aer	1145.63	-3.17547	0.229126	-13.8591	1.12142e-43	1.21089e-41	1
O3K_RS03575	nfeR	137.814	0.205773	0.202626	1.01553	0.309854	0.435116
O3K_RS03580	nfeF	120.828	-0.377567	0.187098	-2.01802	0.0435887	0.0904015
O3K_RS03585	O3K_RS03585	12.2428	-0.689874	0.440773	-1.56515	0.117549	0.204511
O3K_RS03590	mug	285.653	0.748435	0.220878	3.38845	0.000702894	0.00243494
O3K_RS03595	rpoD	1523.66	0.351921	0.170707	2.06155	0.0392511	0.0827583
O3K_RS03600	dnaG	1691.65	-0.141754	0.366685	-0.386582	0.699065	0.79457
O3K_RS03605	rpsU	15731.4	-1.75102	0.45957	-3.81013	0.000138892	0.000565258	1
O3K_RS03610	tsaD	242.906	-1.00726	0.214668	-4.69219	2.70298e-06	1.53785e-05	1
O3K_RS03615	ttdT	156.955	0.532688	0.360962	1.47575	0.140012	0.234685
O3K_RS03620	ttdB	606.077	1.14363	0.72569	1.57592	0.115044	0.200981
O3K_RS03625	ttdA	612.323	-1.61568	0.441106	-3.66279	0.000249483	0.000962577	1
O3K_RS03630	ttdR	159.274	2.12453	0.897642	2.36679	0.0179432	0.0420609
O3K_RS03635	plsY	173.123	-0.669007	0.169918	-3.93724	8.24243e-05	0.000355096
O3K_RS03640	folB	72.1817	0.900463	0.210564	4.27643	1.89917e-05	9.24091e-05
O3K_RS03645	bacA	102.708	1.3987	0.223126	6.26868	3.64121e-10	4.00849e-09	1
O3K_RS03650	cca	458.347	-0.351867	0.168272	-2.09106	0.036523	0.0778145
O3K_RS03655	ygiM	179.108	-0.102192	0.249691	-0.409275	0.682338	0.779222
O3K_RS03660	ygiF	112.963	0.50092	0.191212	2.61971	0.00880038	0.0226365
O3K_RS03665	glnE	399.842	0.509968	0.180166	2.83054	0.004647	0.0129781
O3K_RS03670	hldE	345.097	-0.245431	0.225666	-1.08758	0.276778	0.400528
O3K_RS03675	ibsE	112.233	-5.45945	0.441051	-12.3783	3.42614e-35	2.71683e-33	1
O3K_RS03680	O3K_RS03680	224.629	-4.95395	0.381398	-12.9889	1.41416e-38	1.30489e-36	1
O3K_RS03685	yqiK	59.9343	0.27039	0.234351	1.15378	0.248589	0.368778
O3K_RS03690	yqiJ	184.493	-0.0982918	0.273267	-0.359691	0.719078	0.808445
O3K_RS03695	glgS	2364.31	1.48385	0.482125	3.07773	0.00208585	0.00634092	1
O3K_RS03700	yqiI	17.861	-0.132496	0.450197	-0.294306	0.768524	0.843996
O3K_RS03705	yqiH	5.34125	-0.150463	0.722974	-0.208116	0.835138	0.890966
O3K_RS03710	O3K_RS03710	18.2711	-0.417267	0.456196	-0.914667	0.360366	0.487566
O3K_RS03715	ygiL	18.4768	-0.645639	0.36417	-1.7729	0.0762445	0.144292
O3K_RS03720	ubiK	953.959	-0.783342	0.193281	-4.05287	5.05937e-05	0.000227023
O3K_RS03725	ribB	231.945	1.44941	0.257247	5.63432	1.75755e-08	1.46703e-07	1
O3K_RS03730	O3K_RS03730	233.618	1.85504	0.74399	2.49337	0.0126537	0.0309781
O3K_RS03735	zupT	312.437	0.972375	0.237921	4.08697	4.37041e-05	0.000198566
O3K_RS03740	ygiD	18.9406	1.09768	0.420881	2.60804	0.00910614	0.0233049
O3K_RS03745	ygiC	1164.49	-0.533668	0.224686	-2.37517	0.0175406	0.041308
O3K_RS03750	ygiB	452.886	-0.405107	0.160184	-2.529	0.0114387	0.0282488
O3K_RS03755	tolC	2233.86	-0.419577	0.226066	-1.85599	0.0634549	0.123526
O3K_RS03760	nudF	59.3778	0.670915	0.242252	2.76949	0.00561442	0.0152451
O3K_RS03765	yqiB	530.718	-0.840036	0.199397	-4.21289	2.52122e-05	0.00012003
O3K_RS03770	cpdA	805.422	-0.701203	0.203921	-3.43861	0.000584715	0.00206215
O3K_RS03775	yqiA	316.21	-1.05777	0.243921	-4.33652	1.44754e-05	7.252e-05	1
O3K_RS03780	parE	526.438	0.110893	0.267401	0.414707	0.678356	0.776873
O3K_RS03785	ygiN	1579.2	-0.250819	0.229696	-1.09196	0.274851	0.39842
O3K_RS03790	mdaB	254.583	-1.18655	0.244819	-4.84665	1.25561e-06	7.55001e-06	1
O3K_RS03795	ygiZ	3.86624	-0.697116	0.715359	-0.974498	0.329809	0.456943
O3K_RS03800	qseC	101.751	0.0020693	0.267797	0.00772715	0.993835	0.998167
O3K_RS03805	qseB	35.4155	0.646067	0.358925	1.8	0.0718599	0.137411
O3K_RS03810	ygiW	478.973	1.48363	0.258111	5.74803	9.029e-09	7.80616e-08	1
O3K_RS03815	ygiV	22.4868	1.77494	0.406032	4.37143	1.23435e-05	6.23318e-05	1
O3K_RS03820	parC	512.504	-0.485024	0.149007	-3.25504	0.00113375	0.00372896
O3K_RS03825	plsC	239.185	-0.453669	0.157082	-2.8881	0.00387583	0.0111192
O3K_RS03830	ftsP	290.083	-0.281595	0.21105	-1.33426	0.18212	0.290555
O3K_RS03835	ygiQ	186.527	-0.577862	0.338625	-1.7065	0.0879159	0.162068
O3K_RS03840	yqhH	4.40409	0.547224	0.718203	0.761935	0.446099	0.574899
O3K_RS03845	yqhG	29.3108	-0.328613	0.305205	-1.0767	0.281616	0.405447
O3K_RS03850	dkgA	268.08	2.40587	0.233074	10.3223	5.58577e-25	2.67432e-23	1
O3K_RS03855	yqhD	559.658	1.75264	0.218452	8.02302	1.03179e-15	2.41306e-14	1
O3K_RS03860	yqhC	163.031	0.206114	0.25798	0.798954	0.424317	0.552988
O3K_RS03865	yghB	414.738	0.133801	0.333922	0.400695	0.688645	0.784483
O3K_RS03870	metC	98.1632	0.48312	0.214196	2.2555	0.0241018	0.054182
O3K_RS03875	exbB	426.208	0.496862	0.340321	1.45998	0.144295	0.240334
O3K_RS03880	exbD	379.461	-0.200355	0.28585	-0.700909	0.48336	0.610516
O3K_RS03885	yghA	87.6284	1.69733	0.458386	3.70284	0.000213203	0.000837466	1
O3K_RS03890	yqhA	597.383	0.444254	0.328861	1.35089	0.176732	0.283206
O3K_RS03895	gpr	356.393	-1.65304	0.226969	-7.28311	3.2621e-13	5.76835e-12	1
O3K_RS03900	O3K_RS03900	93.7705	-0.33426	0.429924	-0.777486	0.436872	0.565143
O3K_RS03905	yghW	8.2257	-0.531642	0.510014	-1.04241	0.297223	0.42205
O3K_RS03910	hybO	161.367	-0.0810021	0.490772	-0.16505	0.868904	0.913357
O3K_RS03915	hybA	41.6328	-0.286142	0.411822	-0.694819	0.487169	0.614256
O3K_RS03920	hybB	52.3733	0.397135	0.314031	1.26464	0.206002	0.320202
O3K_RS03925	hybC	218.53	0.45756	0.258094	1.77284	0.0762545	0.144292
O3K_RS03930	hybD	119.676	0.360048	0.194756	1.84871	0.0644992	0.125223
O3K_RS03935	hybE	139.828	-0.19653	0.210915	-0.931795	0.351442	0.479841
O3K_RS03940	hypA	55.352	0.0797142	0.289503	0.275349	0.783048	0.854985
O3K_RS03945	hybG	75.4572	-0.759982	0.207756	-3.65805	0.000254138	0.000976346
O3K_RS03950	O3K_RS03950	153.95	1.29228	0.24131	5.35524	8.54417e-08	6.2571e-07	1
O3K_RS03955	yghU	406.756	-0.333445	0.208105	-1.60229	0.109091	0.192569
O3K_RS03960	gss	145.92	2.0169	0.215672	9.35168	8.6264e-21	3.24289e-19	1
O3K_RS03965	pitB	13.8588	0.264825	0.418837	0.632286	0.5272	0.651204
O3K_RS03970	yghT	7.74054	-0.623064	0.543697	-1.14598	0.251805	0.372568
O3K_RS03975	yghS	6.30798	-0.681484	0.556323	-1.22498	0.220584	0.337798
O3K_RS03980	O3K_RS03980	5.39454	-0.0682943	0.631464	-0.108152	0.913875	0.944574
O3K_RS03985	O3K_RS03985	12.2073	-0.238766	0.417129	-0.572404	0.567048	0.687211
O3K_RS03990	O3K_RS03990	10.7645	-0.5071	0.449104	-1.12914	0.258841	0.380648
O3K_RS03995	O3K_RS03995	2.99516	1.16777	0.798599	1.46227	0.143666	0.239601
O3K_RS04000	lptF	22.1326	-0.620136	0.349939	-1.77212	0.0763739	0.14441
O3K_RS04005	lptG	14.4641	0.127833	0.40849	0.312941	0.754325	0.834576
O3K_RS04010	O3K_RS04010	57.3005	-0.549655	0.240457	-2.28588	0.0222616	0.0506625
O3K_RS04015	O3K_RS04015	5.39537	2.07852	0.661888	3.14029	0.00168782	0.00530712	1
O3K_RS04020	O3K_RS04020	13.6464	-1.41792	0.402788	-3.52027	0.00043111	0.0015729	1
O3K_RS04025	O3K_RS04025	42.0499	-1.04497	0.286637	-3.64563	0.000266733	0.00101856	1
O3K_RS04030	yghO	9.44553	-1.24574	0.48517	-2.56765	0.0102392	0.0257247
O3K_RS04035	glcC	229.706	-2.40991	0.410534	-5.87019	4.35304e-09	3.98766e-08	1
O3K_RS04040	glcD	23.9309	0.376916	0.447555	0.842166	0.399695	0.528105
O3K_RS04045	glcE	11.2187	0.497487	0.762316	0.652599	0.514015	0.639961
O3K_RS04050	glcF	129.788	-1.49684	0.260851	-5.73832	9.56202e-09	8.25293e-08	1
O3K_RS04055	glcG	32.3888	1.32288	0.501378	2.63848	0.00832784	0.0215742
O3K_RS04060	glcB	242.984	0.372019	0.223528	1.6643	0.0960519	0.174638
O3K_RS04065	glcA	12.8446	0.425888	0.490279	0.868666	0.38503	0.513812
O3K_RS04070	sslE	207.829	0.632407	0.151742	4.16765	3.07756e-05	0.000143028
O3K_RS04075	pppA	110.576	-0.488658	0.232197	-2.1045	0.0353346	0.0756958
O3K_RS04080	yghG	18.2297	0.741243	0.533126	1.39037	0.164416	0.267269
O3K_RS04085	gspC	15.3182	0.373411	0.51898	0.71951	0.471826	0.599229
O3K_RS04090	gspD	32.8968	0.272396	0.268955	1.0128	0.311158	0.436705
O3K_RS04095	gspE	23.6554	0.187019	0.309535	0.604193	0.545715	0.667809
O3K_RS04100	gspF	18.1027	-0.961865	0.347337	-2.76925	0.00561849	0.015248
O3K_RS04105	gspG	5.06296	1.0329	0.599404	1.72321	0.0848511	0.157909
O3K_RS04110	gspH	9.81163	-0.33996	0.455012	-0.747146	0.454976	0.583771
O3K_RS04115	gspI	5.76762	0.229207	0.565137	0.405577	0.685053	0.78161
O3K_RS04120	gspJ	8.54833	-0.527822	0.484563	-1.08927	0.276033	0.399791
O3K_RS04125	gspK	13.8867	-0.901919	0.409847	-2.20063	0.0277625	0.0612852
O3K_RS04130	gspL	9.61058	-0.899152	0.445414	-2.01869	0.0435195	0.0902949
O3K_RS04135	yghD	12.4352	1.13995	0.416749	2.73533	0.00623175	0.0167157
O3K_RS04140	O3K_RS04140	138.092	-1.00203	0.23163	-4.32599	1.51851e-05	7.56275e-05	1
O3K_RS04145	O3K_RS04145	3.6263	-0.814191	0.716204	-1.13681	0.255616	0.377174
O3K_RS04155	O3K_RS04155	1.07041	-0.810068	1.11658	-0.725488	0.468152	0.596204
O3K_RS04160	O3K_RS04160	0.985976	-1.97582	1.32067	-1.49607	0.134634	0.226849
O3K_RS04165	O3K_RS04165	1.63205	-1.35904	1.09275	-1.24369	0.213613	0.329209
O3K_RS04170	O3K_RS04170	1.59794	-0.0201478	0.953206	-0.0211369	0.983136	0.990357
O3K_RS04175	O3K_RS04175	2.77055	-1.36622	0.943702	-1.44772	0.147695	0.245112
O3K_RS04180	O3K_RS04180	2.49407	-1.16141	0.904953	-1.28339	0.199355	0.312454
O3K_RS04185	O3K_RS04185	5.40395	-1.70657	0.684433	-2.49341	0.0126522	0.0309781
O3K_RS04190	O3K_RS04190	101.601	-0.241083	0.198469	-1.21471	0.224477	0.343028
O3K_RS04195	O3K_RS04195	84.2385	-0.109943	0.322776	-0.340616	0.733393	0.817476
O3K_RS04200	agn43	86.1816	0.250156	0.608054	0.411404	0.680776	0.778315
O3K_RS04205	O3K_RS04205	3.27741	-0.347063	0.733843	-0.472939	0.636257	0.743667
O3K_RS04210	O3K_RS04210	185.596	1.11978	0.175479	6.3813	1.7559e-10	2.04855e-09	1
O3K_RS04220	O3K_RS04220	19.6408	-1.59946	0.392475	-4.07532	4.59508e-05	0.000208214	1
O3K_RS04225	O3K_RS04225	0.260996	-0.145283	1.38575	-0.104841	0.916502	0.946145
O3K_RS04230	hha	100.923	0.564547	0.372123	1.5171	0.129242	0.220102
O3K_RS04235	O3K_RS04235	0.719087	0.707496	1.28805	0.549279	0.582814	0.700398
O3K_RS04240	O3K_RS04240	0.164873	0.167298	1.32503	0.12626	0.899526	0.934896
O3K_RS04245	O3K_RS04245	0.0810049	0	1.32503	0	1	1
O3K_RS04255	O3K_RS04255	8.53102	-0.126604	0.674885	-0.187594	0.851195	0.902217
O3K_RS04260	O3K_RS04260	136.814	-0.369978	0.245507	-1.507	0.131811	0.223055
O3K_RS04265	O3K_RS04265	247.871	0.355435	0.237794	1.49472	0.134988	0.227294
O3K_RS04270	O3K_RS04270	8.15939	-0.054351	0.531056	-0.102345	0.918483	0.946841
O3K_RS04275	tssB	141.999	0.481825	0.285806	1.68585	0.0918245	0.168417
O3K_RS04280	tssC	283.338	0.54163	0.200457	2.70198	0.00689272	0.0182571
O3K_RS04285	O3K_RS04285	100.145	2.06235	0.296668	6.95169	3.60934e-12	5.40336e-11	1
O3K_RS04290	O3K_RS04290	349.731	0.258734	0.157448	1.6433	0.100321	0.18067
O3K_RS04295	O3K_RS04295	139.988	-0.687303	0.354539	-1.93858	0.0525521	0.105583
O3K_RS04305	O3K_RS04305	17.798	2.24034	0.459162	4.8792	1.06516e-06	6.52863e-06	1
O3K_RS04310	O3K_RS04310	97.0162	1.4508	0.202959	7.14824	8.78959e-13	1.43894e-11	1
O3K_RS04315	O3K_RS04315	597.845	-1.45002	0.264254	-5.48721	4.0834e-08	3.19803e-07	1
O3K_RS04340	tssB	726.643	6.57523	0.320983	20.4847	2.95068e-93	7.88142e-91	1
O3K_RS04345	tssC	2838.68	5.80105	0.24866	23.3293	2.23824e-120	1.41988e-117	1
O3K_RS04350	aaiC	6394.18	3.89307	0.242222	16.0723	3.98928e-58	6.53084e-56	1
O3K_RS04355	O3K_RS04355	2260.09	4.20452	0.32945	12.7623	2.66316e-37	2.29077e-35	1
O3K_RS04360	tssF	1435.92	4.3198	0.296862	14.5516	5.70754e-48	7.06482e-46	1
O3K_RS04365	tssG	779.09	3.71784	0.266351	13.9584	2.79525e-44	3.15242e-42	1
O3K_RS04370	vgrG	1951.75	5.20318	0.227444	22.8767	7.92432e-116	4.02159e-113	1
O3K_RS04375	O3K_RS04375	307.769	5.59991	0.359653	15.5703	1.15876e-54	1.78203e-52	1
O3K_RS04380	O3K_RS04380	203.037	5.30449	0.353318	15.0133	6.00407e-51	7.81298e-49	1
O3K_RS04385	tssA	897.217	4.57542	0.218431	20.9468	2.00803e-97	5.99457e-95	1
O3K_RS04390	O3K_RS04390	247.333	4.90526	0.342162	14.336	1.30266e-46	1.53744e-44	1
O3K_RS04395	tssK	928.884	4.34527	0.258304	16.8223	1.67524e-63	3.03637e-61	1
O3K_RS04400	O3K_RS04400	464.636	2.98563	0.207024	14.4216	3.78354e-47	4.57177e-45	1
O3K_RS04405	O3K_RS04405	2274.66	3.71915	0.203838	18.2456	2.24268e-74	4.74234e-72	1
O3K_RS04410	tssH	2158.98	2.43816	0.183481	13.2884	2.70471e-40	2.63969e-38	1
O3K_RS04440	O3K_RS04440	467.087	1.75094	0.318206	5.50254	3.74366e-08	2.95936e-07	1
O3K_RS04475	istA	56.0451	0.0958069	0.273936	0.349742	0.726532	0.813346
O3K_RS04490	pic	2082.21	1.46907	0.206744	7.10574	1.19683e-12	1.91412e-11	1
O3K_RS04490a	set1A.1	170.212	-2.08471	0.329357	-6.32962	2.45765e-10	2.78406e-09	1
O3K_RS04490b	set1B.1	1.03731	-1.74003	1.20434	-1.44481	0.148512	0.246146
O3K_RS04490c	set1A.2	1.03731	-1.74003	1.20434	-1.44481	0.148512	0.246146
O3K_RS04490d	set1A.2	170.212	-2.08471	0.329357	-6.32962	2.45765e-10	2.78406e-09	1
O3K_RS04515	O3K_RS04515	81.7066	1.06351	0.309329	3.43813	0.000585738	0.00206289	1
O3K_RS04525	O3K_RS04525	116.995	-0.16373	0.247017	-0.662829	0.50744	0.633409
O3K_RS04530	O3K_RS04530	1400.24	1.01664	0.134329	7.56831	3.78111e-14	7.55478e-13	1
O3K_RS04535	O3K_RS04535	907.499	2.26467	0.168164	13.467	2.44479e-41	2.4328e-39	1
O3K_RS04540	O3K_RS04540	1017.62	0.0983282	0.123058	0.799039	0.424268	0.552988
O3K_RS04545	O3K_RS04545	734.079	-0.175602	0.2094	-0.838599	0.401694	0.530195
O3K_RS04550	O3K_RS04550	990.886	0.584063	0.140578	4.15474	3.25665e-05	0.000150661
O3K_RS04555	O3K_RS04555	73.6447	-1.55449	0.330372	-4.70526	2.5354e-06	1.45227e-05	1
O3K_RS04565	O3K_RS04565	143.042	0.100213	0.283655	0.353293	0.723869	0.812083
O3K_RS04570	O3K_RS04570	89.5467	-0.0422516	0.235857	-0.179141	0.857827	0.906973
O3K_RS04575	O3K_RS04575	223.418	-1.65875	0.506435	-3.27534	0.00105534	0.00349828	1
O3K_RS04580	yqgA	215.21	0.20567	0.582257	0.353229	0.723917	0.812083
O3K_RS04585	speC	100.244	-0.211512	0.224776	-0.94099	0.34671	0.474985
O3K_RS04590	nupG	820.271	-2.97752	0.327174	-9.10073	8.9728e-20	3.01569e-18	1
O3K_RS04595	mltC	266.221	-0.963384	0.165098	-5.83524	5.37139e-09	4.8505e-08
O3K_RS04600	yggX	410.732	2.16602	0.211606	10.2361	1.36618e-24	6.19048e-23	1
O3K_RS04605	mutY	279.942	-0.704221	0.231953	-3.03605	0.00239698	0.00718103
O3K_RS04610	trmB	293.858	-0.105819	0.346177	-0.305679	0.759849	0.838204
O3K_RS04615	yggL	327.262	1.74625	0.186845	9.346	9.10272e-21	3.37199e-19	1
O3K_RS04620	yggN	93.1728	1.3973	0.255677	5.4651	4.62642e-08	3.56825e-07	1
O3K_RS04625	ansB	813.383	-1.747	0.768639	-2.27285	0.0230354	0.0520965
O3K_RS04630	yggM	30.3577	-0.00168611	0.385721	-0.00437131	0.996512	0.999861
O3K_RS04635	hemW	332.209	-0.790024	0.263126	-3.00245	0.00267814	0.00792048
O3K_RS04640	rdgB	137.464	-0.696892	0.249091	-2.79774	0.00514609	0.0141629
O3K_RS04645	yggU	86.6795	-0.190969	0.232217	-0.822372	0.410865	0.540052
O3K_RS04650	yggT	184.821	-0.775087	0.242619	-3.19466	0.00139994	0.00450805
O3K_RS04655	yggS	185.756	-0.968395	0.211697	-4.57443	4.77509e-06	2.60857e-05
O3K_RS04660	yggR	20.076	-0.213121	0.502207	-0.424369	0.671296	0.771998
O3K_RS04665	ruvX	131.461	-1.49039	0.286097	-5.20938	1.89469e-07	1.3172e-06	1
O3K_RS04670	yqgE	153.593	-0.36707	0.213408	-1.72004	0.0854249	0.158745
O3K_RS04675	gshB	455.888	0.563244	0.142586	3.95022	7.80801e-05	0.000338392
O3K_RS04680	rsmE	265.285	-0.219981	0.139331	-1.57884	0.114373	0.199947
O3K_RS04685	endA	85.4647	-0.0917548	0.242253	-0.378757	0.704869	0.797772
O3K_RS04690	yggI	74.2731	-1.46532	0.416305	-3.51981	0.000431851	0.00157325	1
O3K_RS04695	galP	192.405	-1.31583	0.219608	-5.99171	2.07643e-09	2.03434e-08	1
O3K_RS04700	metK	1520.71	-0.742328	0.217471	-3.41346	0.000641438	0.00224503
O3K_RS04710	yqgB	162.885	-0.32342	0.384874	-0.840325	0.400726	0.529192
O3K_RS04715	speA	1153.58	-0.4801	0.244808	-1.96113	0.0498641	0.101103
O3K_RS04720	O3K_RS04720	12.089	-0.428137	0.523669	-0.817572	0.413601	0.542665
O3K_RS04725	speB	161.311	0.565453	0.170783	3.31094	0.000929825	0.00312476
O3K_RS04730	loiP	408.892	0.337076	0.179075	1.88231	0.0597934	0.117324
O3K_RS04735	tkt	1399.1	-0.38837	0.123477	-3.14529	0.00165923	0.0052237
O3K_RS04740	cmtB	5.24007	-0.761861	0.665087	-1.1455	0.252	0.372749
O3K_RS04745	cmtA	7.46836	0.727563	0.602502	1.20757	0.227213	0.345863
O3K_RS04750	yggP	8.26854	0.159289	0.702103	0.226874	0.820522	0.882048
O3K_RS04755	glpX	48.2379	-1.87827	0.276967	-6.78156	1.18881e-11	1.65294e-10	1
O3K_RS04760	fumE	115.551	-0.612538	0.218464	-2.80383	0.0050499	0.0139435
O3K_RS04765	O3K_RS04765	102.508	0.203628	0.190733	1.06761	0.285698	0.410081
O3K_RS04770	O3K_RS04770	26.2107	-0.32001	0.401194	-0.797646	0.425076	0.55357
O3K_RS04775	O3K_RS04775	16.0745	-0.696103	0.520569	-1.3372	0.181158	0.289295
O3K_RS04780	O3K_RS04780	26.3456	0.486131	0.467788	1.03921	0.298706	0.423445
O3K_RS04785	O3K_RS04785	67.0592	0.265892	0.45858	0.579815	0.562039	0.682054
O3K_RS04790	O3K_RS04790	75.8346	-0.989395	0.962297	-1.02816	0.303875	0.428993
O3K_RS04795	epd	961.209	-0.105359	0.396077	-0.266007	0.790234	0.859524
O3K_RS04800	pgk	964.821	1.30228	0.165379	7.87455	3.41968e-15	7.67914e-14	1
O3K_RS04805	fbaA	2368.6	1.8218	0.120617	15.104	1.52447e-51	2.09099e-49	1
O3K_RS04810	mscS	673.576	1.55575	0.209208	7.43634	1.03511e-13	1.92425e-12	1
O3K_RS04815	argO	85.0462	-0.140737	0.333495	-0.422006	0.673021	0.773456
O3K_RS04820	yggE	620.076	-0.224432	0.219597	-1.02202	0.306773	0.432046
O3K_RS04825	ygfI	15.9086	-0.36731	0.370359	-0.991767	0.321311	0.446999
O3K_RS04830	scpC	25.5186	-0.449226	0.341968	-1.31365	0.188964	0.299311
O3K_RS04835	scpB	8.03772	-0.486323	0.506686	-0.959812	0.33715	0.464703
O3K_RS04840	meaB	7.17722	-0.672983	0.561091	-1.19942	0.230365	0.349097
O3K_RS04850	argP	467.885	-0.858799	0.195834	-4.38535	1.15801e-05	5.88867e-05
O3K_RS04855	rpiA	855.49	-0.480841	0.135454	-3.54984	0.000385469	0.00141963
O3K_RS04860	serA	250.258	0.532902	0.171176	3.11318	0.00185081	0.00572037
O3K_RS04865	ibsC	62.9166	-4.39171	0.442553	-9.92359	3.28713e-23	1.37869e-21	1
O3K_RS04870	O3K_RS04870	127.926	-4.98122	0.432886	-11.507	1.21638e-30	8.34208e-29	1
O3K_RS04875	fau	288.054	-0.18145	0.248527	-0.730103	0.465327	0.593351
O3K_RS04880	ssrS	83732.2	-1.14462	0.243167	-4.70713	2.51226e-06	1.44064e-05	1
O3K_RS04885	zapA	3082.82	-1.57304	0.194854	-8.07291	6.86447e-16	1.63555e-14	1
O3K_RS04890	ygfB	362.311	1.12752	0.133037	8.47525	2.3457e-17	6.33215e-16	1
O3K_RS04895	pepP	446.442	-0.23152	0.165406	-1.39971	0.161601	0.263536
O3K_RS04900	ubiH	249.568	-0.574994	0.179814	-3.19772	0.00138521	0.00446628
O3K_RS04905	ubiI	193.574	-0.253856	0.200161	-1.26826	0.204705	0.318674
O3K_RS04910	O3K_RS04910	20.232	0.537903	0.462919	1.16198	0.245242	0.365094
O3K_RS04915	gcvT	720.049	1.24439	0.260373	4.77928	1.75927e-06	1.04181e-05	1
O3K_RS04920	gcvH	1389.95	3.16954	0.191768	16.528	2.30596e-61	4.03544e-59	1
O3K_RS04925	gcvP	1715.96	1.1464	0.23998	4.77707	1.77866e-06	1.05054e-05	1
O3K_RS04930	ygfF	13.6092	2.79668	0.652014	4.2893	1.79241e-05	8.77191e-05	1
O3K_RS04935	bglA	309.062	1.19118	0.155771	7.64697	2.05777e-14	4.29761e-13	1
O3K_RS04940	yqfB	193.525	0.68582	0.225837	3.03679	0.00239108	0.00717184
O3K_RS04945	yqfA	247.19	-0.590621	0.253249	-2.33218	0.0196913	0.04559
O3K_RS04950	ygfZ	540.514	-0.156483	0.159777	-0.979381	0.327392	0.454338
O3K_RS04955	sdhE	149.374	0.243661	0.193483	1.25934	0.207908	0.322473
O3K_RS04960	ygfX	268.731	0.497388	0.234819	2.11818	0.0341599	0.0735205
O3K_RS04965	fldB	305.959	0.687324	0.243745	2.81985	0.00480461	0.0133534
O3K_RS04970	xerD	151.78	0.941054	0.174959	5.37872	7.50159e-08	5.55775e-07
O3K_RS04975	dsbC	239.64	0.130468	0.161557	0.807568	0.419339	0.548633
O3K_RS04980	recJ	360.726	0.0308289	0.176816	0.174356	0.861586	0.909581
O3K_RS04985	prfB	405.498	1.12588	0.235722	4.77629	1.78562e-06	1.0525e-05	1
O3K_RS04990	lysS	611.095	1.02075	0.134946	7.56412	3.90505e-14	7.77181e-13	1
O3K_RS04995	idi	452.598	-1.23548	0.229995	-5.37174	7.79783e-08	5.76041e-07	1	1
O3K_RS05000	O3K_RS05000	5.27265	-0.837695	0.901723	-0.928994	0.352892	0.480915
O3K_RS05005	O3K_RS05005	75.3434	-1.74876	0.341497	-5.12085	3.04154e-07	2.04719e-06	1
O3K_RS05010	uacT	41.474	-1.47342	0.432815	-3.40426	0.000663424	0.00231242	1	1
O3K_RS05015	ygfT	66.6041	-0.448183	0.347341	-1.29032	0.196938	0.309622
O3K_RS05020	ygfS	28.3754	-1.30201	0.337332	-3.85974	0.000113509	0.000472568	1
O3K_RS05025	ghxQ	108.778	-0.60562	0.234955	-2.5776	0.00994897	0.0251199
O3K_RS05030	guaD	36.7694	1.33021	0.354302	3.75446	0.000173716	0.000694574	1
O3K_RS05035	xanQ	78.3421	-1.50534	0.27569	-5.46027	4.7542e-08	3.66124e-07	1	1
O3K_RS05040	xdhD	377.178	-0.492996	0.193563	-2.54696	0.0108667	0.0269674
O3K_RS05045	ygfM	48.4723	0.339809	0.434219	0.782576	0.433876	0.562288
O3K_RS05050	ssnA	81.5214	-0.446313	0.480525	-0.928803	0.352991	0.480921
O3K_RS05055	ygfK	263.982	-0.383512	0.324221	-1.18287	0.23686	0.356484
O3K_RS05060	mocA	260.762	-0.762068	0.280966	-2.71231	0.0066816	0.0177535
O3K_RS05065	yqeC	47.4243	-1.03953	0.484263	-2.14663	0.0318231	0.0690771
O3K_RS05070	yqeB	80.8529	0.551906	0.371921	1.48393	0.137827	0.231384
O3K_RS05075	arcC	139.186	0.432063	0.296169	1.45884	0.144609	0.240698
O3K_RS05080	hyuA	23.5306	0.0307031	0.395318	0.0776669	0.938093	0.95849
O3K_RS05085	ygeY	160.576	-0.245928	0.294068	-0.836298	0.402987	0.531348
O3K_RS05090	dpaL	61.8908	-0.730619	0.45295	-1.61302	0.10674	0.189076
O3K_RS05095	ygeW	203.94	-1.37617	0.411918	-3.34088	0.000835133	0.00285024	1	1
O3K_RS05100	ygeV	554.405	-1.07877	0.281876	-3.8271	0.000129663	0.000532825	1
O3K_RS05105	xdhC	38.6918	0.552027	0.438939	1.25764	0.208522	0.32313
O3K_RS05110	xdhB	48.7485	-0.706146	0.346561	-2.03758	0.0415921	0.0868285
O3K_RS05115	xdhA	145.835	-0.762506	0.224284	-3.39973	0.000674518	0.00234304
O3K_RS05120	actS	160.027	0.18361	0.197958	0.927518	0.353657	0.481699
O3K_RS05125	O3K_RS05125	317.217	-1.64791	0.276678	-5.95607	2.58371e-09	2.48534e-08	1
O3K_RS05130	O3K_RS05130	29.4109	0.345499	0.299909	1.15201	0.249316	0.369671
O3K_RS05145	O3K_RS05145	1.50252	1.3908	1.06607	1.30461	0.192026	0.303121
O3K_RS05150	O3K_RS05150	0.484927	1.0506	1.44443	0.727344	0.467015	0.595204
O3K_RS05155	sctT	2.26798	0.991244	0.921737	1.07541	0.282192	0.406161
O3K_RS05170	O3K_RS05170	3.72127	0.441491	0.714223	0.618141	0.536482	0.659396
O3K_RS05175	O3K_RS05175	0.776687	-0.840434	1.38406	-0.607222	0.543703	0.666304
O3K_RS05180	O3K_RS05180	10.1882	0.994613	0.571263	1.74108	0.0816702	0.152774
O3K_RS05195	O3K_RS05195	4.80501	-0.389986	0.654747	-0.595629	0.551423	0.672991
O3K_RS05200	O3K_RS05200	1.87509	0.0138104	0.920826	0.0149979	0.988034	0.993909
O3K_RS05215	O3K_RS05215	3.10634	0.802884	0.786103	1.02135	0.30709	0.432207
O3K_RS05220	O3K_RS05220	5.82096	1.75614	0.81141	2.16431	0.0304407	0.0664745
O3K_RS05225	ygeH	12.2906	0.354289	0.436894	0.810926	0.417408	0.546388
O3K_RS05230	ygeG	3.49238	-0.746715	0.866069	-0.86219	0.388583	0.5174
O3K_RS05240	O3K_RS05240	4.60534	-1.2956	0.620129	-2.08924	0.0366858	0.0780958
O3K_RS05245	O3K_RS05245	2.66987	-1.3214	0.781857	-1.69007	0.0910136	0.167111
O3K_RS05250	O3K_RS05250	20.6957	0.608452	0.403061	1.50958	0.131151	0.222235
O3K_RS05255	yqeI	73.9193	-0.571568	0.310952	-1.83812	0.066044	0.12788
O3K_RS05260	yqeH	26.0863	0.877509	0.343145	2.55725	0.0105502	0.0262721
O3K_RS05265	yqeG	405.831	-0.79978	0.339684	-2.35448	0.0185484	0.0432598
O3K_RS05270	yqeF	267.898	-1.0362	0.438148	-2.36496	0.0180318	0.0422295
O3K_RS05275	kduI	31.263	-0.720018	0.343913	-2.0936	0.0362953	0.0774356
O3K_RS05280	kduD	29.1273	0.58406	0.371494	1.57219	0.115906	0.202328
O3K_RS05285	araE	161.175	0.146341	0.169244	0.864675	0.387217	0.516391
O3K_RS05290	ygeA	35.8319	-0.754977	0.270521	-2.79083	0.00525735	0.01443
O3K_RS05295	lysR	74.2879	-0.0706412	0.245602	-0.287625	0.773634	0.847623
O3K_RS05300	lysA	133.515	0.110565	0.410298	0.269475	0.787564	0.858438
O3K_RS05305	galR	303.726	-1.0308	0.293864	-3.50773	0.000451943	0.00164141	1
O3K_RS05310	aas	267.331	-0.447018	0.165653	-2.69853	0.00696474	0.018419
O3K_RS05315	lplT	140.073	0.687241	0.205295	3.34758	0.000815199	0.00278595
O3K_RS05320	tas	688.309	-0.022185	0.17669	-0.125558	0.900081	0.935281
O3K_RS05325	ygdR	521.072	1.02043	0.164386	6.20752	5.38256e-10	5.79968e-09	1
O3K_RS05330	ygdQ	238.349	-0.560363	0.399194	-1.40374	0.160398	0.261995
O3K_RS05335	mutH	136.16	-0.162835	0.214091	-0.760588	0.446903	0.575643
O3K_RS05340	rppH	708.79	0.482435	0.292739	1.648	0.099352	0.179243
O3K_RS05345	ptsP	583.056	-0.303213	0.151444	-2.00215	0.045269	0.0933523
O3K_RS05350	lgt	135.157	-0.679971	0.244894	-2.77659	0.00549317	0.014972
O3K_RS05355	thyA	260.127	0.589904	0.321839	1.83292	0.0668146	0.129055
O3K_RS05360	ppdA	3.16371	-0.0618595	0.730112	-0.0847261	0.932479	0.955607
O3K_RS05365	ppdB	7.00623	0.261721	0.555807	0.470885	0.637723	0.744086
O3K_RS05370	ygdB	8.22001	0.105768	0.482256	0.219319	0.826402	0.885555
O3K_RS05375	ppdC	27.4312	-2.39163	0.327365	-7.3057	2.75831e-13	4.91173e-12	1
O3K_RS05380	recC	226.235	-0.345561	0.151318	-2.28367	0.0223908	0.0508426
O3K_RS05385	ptrA	421.834	-0.423814	0.146428	-2.89435	0.00379945	0.0109186
O3K_RS05390	recB	375.315	0.383868	0.163536	2.3473	0.0189099	0.0439614
O3K_RS05395	recD	221.328	0.773081	0.191349	4.04015	5.3416e-05	0.000238004
O3K_RS05400	argA	99.6764	-0.355354	0.217145	-1.63648	0.101738	0.182575
O3K_RS05405	amiC	187.407	0.963394	0.251971	3.82343	0.000131609	0.000539075
O3K_RS05410	O3K_RS05410	1353.77	-0.179891	0.562748	-0.319666	0.749222	0.831635
O3K_RS05415	mltA	237.7	-0.979792	0.258234	-3.7942	0.000148123	0.000599462
O3K_RS05420	tcdA	159.92	0.0478108	0.231618	0.206421	0.836462	0.891816
O3K_RS05425	csdE	211.759	-0.121895	0.217921	-0.559354	0.57592	0.694746
O3K_RS05430	csdA	342.759	0.11215	0.167767	0.668483	0.503825	0.629465
O3K_RS05435	ygdI	401.466	-1.09141	0.294784	-3.7024	0.00021357	0.000838259	1	1
O3K_RS05440	gcvA	108.726	-0.0785732	0.180744	-0.434722	0.663764	0.766288
O3K_RS05445	ygdD	27.5695	0.913222	0.327677	2.78696	0.00532049	0.0145875
O3K_RS05450	rlmM	348.81	-0.952623	0.195797	-4.86536	1.14249e-06	6.95223e-06
O3K_RS05455	fucR	296.885	-1.69067	0.281568	-6.00449	1.91934e-09	1.88772e-08	1
O3K_RS05460	fucU	99.378	0.402067	0.234866	1.7119	0.0869148	0.160609
O3K_RS05465	fucK	93.8766	-0.0436524	0.246612	-0.177009	0.859502	0.907798
O3K_RS05470	fucI	58.4489	-1.53801	0.29665	-5.18459	2.16494e-07	1.49079e-06	1
O3K_RS05475	fucP	167.514	-4.12229	0.387437	-10.6399	1.94377e-26	1.06071e-24	1	1
O3K_RS05480	fucA	15.1407	-1.02592	0.596951	-1.71861	0.0856858	0.158997
O3K_RS05485	fucO	47.6222	0.973116	0.37859	2.57037	0.0101591	0.0255614
O3K_RS05490	xni	167.301	-1.65113	0.248343	-6.6486	2.95885e-11	3.8503e-10	1
O3K_RS05495	sdaB	2177.86	-2.00936	0.259054	-7.75655	8.7274e-15	1.87676e-13	1
O3K_RS05500	sdaC	2718.88	-2.1142	0.342684	-6.16954	6.8488e-10	7.24118e-09	1
O3K_RS05505	ppnN	2052.29	-0.884245	0.203514	-4.34489	1.39345e-05	6.98792e-05
O3K_RS05510	queF	273.561	-0.51785	0.204068	-2.53763	0.0111606	0.0276024
O3K_RS05515	syd	129.509	1.31551	0.204328	6.43821	1.2089e-10	1.43806e-09	1
O3K_RS05520	yqcC	39.5746	-1.10396	0.369351	-2.98893	0.00279956	0.00826514	1
O3K_RS05530	yqcA	156.398	1.1809	0.19732	5.98468	2.16813e-09	2.10387e-08	1
O3K_RS05535	gudP	22.0767	-0.00781902	0.455977	-0.0171478	0.986319	0.992774
O3K_RS05550	gudD	39.897	0.507526	0.386261	1.31395	0.188864	0.299247
O3K_RS05555	barA	486.257	-0.686552	0.11147	-6.15907	7.31753e-10	7.70466e-09
O3K_RS05560	rlmD	238.27	-0.18209	0.181439	-1.00359	0.315578	0.440594
O3K_RS05565	relA	488.573	0.488126	0.139794	3.49176	0.000479854	0.00172959
O3K_RS05570	mazE	52.7338	2.5136	0.370511	6.78414	1.16784e-11	1.62823e-10	1
O3K_RS05575	mazF	75.375	1.25172	0.257908	4.85338	1.21372e-06	7.32419e-06	1
O3K_RS05580	mazG	189.818	2.47128	0.276232	8.94639	3.67314e-19	1.19495e-17	1
O3K_RS05585	pyrG	1566.08	0.172883	0.152053	1.137	0.25554	0.377174
O3K_RS05590	eno	7275.28	1.23058	0.170233	7.22875	4.87447e-13	8.30131e-12	1
O3K_RS05600	O3K_RS05600	4.36134	-1.62335	0.676602	-2.39927	0.016428	0.038959
O3K_RS05605	queE	318.595	0.939991	0.237467	3.95842	7.54487e-05	0.000328389
O3K_RS05610	ygcE	46.1785	-0.229966	0.329931	-0.697012	0.485795	0.61313
O3K_RS05615	yqcE	9.9928	-0.649305	0.624098	-1.04039	0.298159	0.423024
O3K_RS05620	ygcW	2.64186	-0.70262	0.87177	-0.805969	0.420261	0.549272
O3K_RS05625	ygcU	14.1754	-0.60905	0.426234	-1.42891	0.15303	0.252307
O3K_RS05630	ygcS	12.0967	-0.890797	0.515584	-1.72774	0.084034	0.156676
O3K_RS05635	ygcR	3.58254	-0.1071	0.758416	-0.141216	0.887699	0.927045
O3K_RS05640	ygcQ	8.89805	0.602486	0.483858	1.24517	0.213069	0.328471
O3K_RS05645	ygcP	28.1814	0.133902	0.371718	0.360223	0.71868	0.808356
O3K_RS05650	ygcO	11.3917	-1.20199	0.471263	-2.55058	0.0107544	0.0267281
O3K_RS05655	ygcN	124.473	0.17743	0.260917	0.680027	0.496488	0.623219
O3K_RS05660	queD	170.192	-0.208672	0.407313	-0.512313	0.608432	0.720436
O3K_RS05665	cysJ	54.0708	-0.573955	0.42005	-1.3664	0.171814	0.277076
O3K_RS05670	cysI	177.926	-1.41764	0.282327	-5.02127	5.13297e-07	3.29745e-06	1
O3K_RS05675	cysH	75.376	1.59661	0.339699	4.70006	2.60086e-06	1.48641e-05	1
O3K_RS05680	O3K_RS05680	14.1668	0.37168	0.410724	0.904938	0.365498	0.493194
O3K_RS05685	O3K_RS05685	108.486	-0.934111	0.186011	-5.02181	5.11857e-07	3.29236e-06
O3K_RS05690	O3K_RS05690	35.9574	0.220476	0.316481	0.696648	0.486023	0.61313
O3K_RS05695	casA	23.5814	0.139346	0.436404	0.319305	0.749495	0.831635
O3K_RS05700	casB	18.7766	-0.283461	0.46425	-0.610578	0.541479	0.66393
O3K_RS05705	cas7e	23.4572	0.491186	0.42215	1.16353	0.244613	0.364371
O3K_RS05710	cas5e	7.24696	0.519673	0.732745	0.709214	0.478191	0.605646
O3K_RS05715	cas6e	18.9697	0.0162166	0.441447	0.0367352	0.970696	0.98055
O3K_RS05720	cas1e	18.1306	-0.0389698	0.394076	-0.0988892	0.921226	0.948431
O3K_RS05725	cas2e	8.0019	0.872215	0.593845	1.46876	0.141898	0.237198
O3K_RS05730	iap	121.257	-0.628453	0.160805	-3.90817	9.29993e-05	0.000395286
O3K_RS05735	cysD	27.4562	0.319235	0.484531	0.658853	0.50999	0.635453
O3K_RS05740	cysN	91.8674	0.0675985	0.322	0.209933	0.83372	0.8903
O3K_RS05745	cysC	50.8015	-0.688665	0.322617	-2.13462	0.032792	0.0709072
O3K_RS05750	ygbE	47.8247	0.126275	0.286103	0.441363	0.65895	0.76177
O3K_RS05755	ftsB	163.17	0.515733	0.181663	2.83896	0.00452612	0.0126766
O3K_RS05760	ispD	142.704	-0.551846	0.29285	-1.8844	0.059511	0.116971
O3K_RS05765	ispF	63.8964	1.4067	0.286285	4.91364	8.94019e-07	5.53986e-06	1
O3K_RS05770	truD	292.972	0.558752	0.139461	4.0065	6.16253e-05	0.000272666
O3K_RS05775	surE	324.097	0.402805	0.146547	2.74864	0.00598431	0.0161031
O3K_RS05780	pcm	254.776	1.49208	0.195148	7.64591	2.07475e-14	4.31531e-13	1
O3K_RS05785	nlpD	672.424	0.0268552	0.184784	0.145333	0.884448	0.924145
O3K_RS05790	rpoS	1287.01	0.382681	0.198605	1.92685	0.0539989	0.108275
O3K_RS05795	O3K_RS05795	54.8364	0.440395	0.280579	1.56959	0.11651	0.203135
O3K_RS05800	O3K_RS05800	2.69668	-1.21916	0.78991	-1.54342	0.122729	0.211206
O3K_RS05805	O3K_RS05805	5.74586	0.220733	0.702399	0.314255	0.753327	0.834279
O3K_RS05810	O3K_RS05810	3.09412	-0.642432	0.79035	-0.812845	0.416307	0.545369
O3K_RS05815	ygbN	59.3516	-0.252833	0.268707	-0.940926	0.346743	0.474985
O3K_RS05820	ygbM	63.3613	-0.614567	0.263387	-2.33333	0.0196311	0.0454928
O3K_RS05825	ygbL	37.6459	-0.17925	0.317577	-0.564431	0.572461	0.692713
O3K_RS05830	ygbK	69.982	-0.603756	0.31871	-1.89437	0.0581753	0.114835
O3K_RS05835	ygbJ	43.1384	-1.31911	0.4146	-3.18164	0.00146446	0.00468903	1
O3K_RS05840	ygbI	114.726	2.0584	0.239017	8.61194	7.1835e-18	2.07138e-16	1
O3K_RS05845	pphB	12.7316	-0.568091	0.415978	-1.36567	0.172041	0.277354
O3K_RS05850	mutS	475.45	-0.321966	0.215098	-1.49684	0.134436	0.22659
O3K_RS05855	O3K_RS05855	1.94147	0.695754	1.12285	0.619634	0.535499	0.658666
O3K_RS05860	ygbA	24.6669	-0.225238	0.382093	-0.589485	0.555536	0.676426
O3K_RS05865	flhA	259.092	-0.722173	0.183577	-3.93389	8.35816e-05	0.000359167
O3K_RS05870	hypE	320.046	-0.371907	0.200872	-1.85146	0.0641029	0.124549
O3K_RS05875	hypD	89.91	-0.285231	0.366941	-0.777321	0.43697	0.565143
O3K_RS05880	hypC	21.8845	-0.305689	0.573837	-0.532711	0.594234	0.70838
O3K_RS05885	hypB	77.5549	-0.378772	0.620159	-0.610765	0.541355	0.66393
O3K_RS05890	hypA	110.323	-0.551229	0.795877	-0.692605	0.488557	0.615701
O3K_RS05895	hycA	2.20729	-0.785346	0.966762	-0.812347	0.416593	0.545602
O3K_RS05900	hycB	1.07006	-0.317368	1.18726	-0.267312	0.789229	0.859151
O3K_RS05905	hycC	9.4294	-0.0601086	0.525129	-0.114464	0.90887	0.942098
O3K_RS05910	hycD	2.70182	-0.363341	0.815069	-0.44578	0.655756	0.759199
O3K_RS05915	hycE	8.24187	-0.821111	0.535118	-1.53445	0.124919	0.21396
O3K_RS05920	hycF	2.59977	-0.790767	0.907858	-0.871025	0.38374	0.512765
O3K_RS05925	hycG	15.6986	-0.932353	0.406238	-2.29509	0.0217277	0.0496928
O3K_RS05930	hycH	26.9448	-0.50784	0.32662	-1.55483	0.119986	0.207542
O3K_RS05935	hycI	40.0993	0.824544	0.285535	2.88772	0.00388049	0.0111263
O3K_RS05940	O3K_RS05940	35.5458	0.955215	0.295747	3.22984	0.00123858	0.00402937
O3K_RS05945	O3K_RS05945	30.0678	-0.180992	0.291205	-0.621528	0.534253	0.657452
O3K_RS05950	O3K_RS05950	94.9401	1.34256	0.247564	5.4231	5.85757e-08	4.43028e-07	1
O3K_RS05955	ascB	106.175	-0.560068	0.249273	-2.2468	0.0246525	0.0552857
O3K_RS05960	ascF	42.7446	-1.67259	0.320296	-5.22201	1.76992e-07	1.24065e-06	1
O3K_RS05965	ascG	67.9796	0.522346	0.221498	2.35824	0.0183616	0.0428833
O3K_RS05970	hydN	8.63619	-0.131696	0.538131	-0.244728	0.806667	0.871032
O3K_RS05975	hypF	54.7317	-0.207803	0.38252	-0.543248	0.586959	0.703381
O3K_RS05980	norW	23.5057	-0.986481	0.349694	-2.82098	0.00478768	0.0133283
O3K_RS05985	norV	6.78113	-0.811643	0.593542	-1.36746	0.171482	0.276716
O3K_RS05990	norR	111.273	-0.126607	0.21693	-0.583631	0.559468	0.680235
O3K_RS05995	gutQ	245.353	-0.708187	0.166601	-4.2508	2.13013e-05	0.00010276
O3K_RS06000	srlR	159.424	-0.665501	0.29655	-2.24414	0.0248231	0.0554988
O3K_RS06005	gutM	46.562	-1.96538	0.384702	-5.10883	3.24164e-07	2.17036e-06	1
O3K_RS06010	srlD	98.5357	0.606905	0.229607	2.64323	0.00821183	0.0213281
O3K_RS06015	srlB	16.7189	-0.0561702	0.465438	-0.120682	0.903943	0.938333
O3K_RS06020	srlE	33.343	-1.08522	0.381677	-2.84331	0.00446479	0.0125528
O3K_RS06025	srlA	44.0858	-2.70317	0.434894	-6.21571	5.10925e-10	5.52867e-09	1
O3K_RS06030	mltB	102.916	-0.692087	0.277693	-2.49228	0.0126927	0.0310586
O3K_RS06035	pncC	46.361	0.346859	0.256952	1.3499	0.177049	0.283625
O3K_RS06040	recA	1384.58	0.7766	0.207086	3.75013	0.000176746	0.000704622
O3K_RS06045	recX	34.5984	-1.09491	0.313468	-3.4929	0.000477797	0.00172462	1
O3K_RS06050	alaS	1998.4	1.39857	0.128904	10.8497	2.00015e-27	1.18032e-25	1
O3K_RS06055	csrA	2658.84	0.539131	0.120983	4.45626	8.34037e-06	4.37854e-05
O3K_RS06060	O3K_RS06060	2063.05	0.123858	0.361147	0.342958	0.73163	0.816755
O3K_RS06065	O3K_RS06065	567.15	0.649345	0.375953	1.7272	0.0841325	0.156802
O3K_RS06070	O3K_RS06070	1393.39	-0.682966	0.481495	-1.41843	0.156066	0.255919
O3K_RS06075	yqaB	158.126	0.477139	0.170812	2.79335	0.00521651	0.0143256
O3K_RS06080	yqaA	145.934	1.19749	0.183302	6.5329	6.45063e-11	8.00414e-10	1
O3K_RS06085	gshA	1466.53	0.786169	0.161749	4.86043	1.17129e-06	7.1019e-06
O3K_RS06090	luxS	2641.16	0.226763	0.195066	1.1625	0.245034	0.364891
O3K_RS06095	emrB	161.449	0.037602	0.162477	0.231429	0.816982	0.879263
O3K_RS06100	emrA	145.755	-0.521223	0.305191	-1.70786	0.0876631	0.161701
O3K_RS06105	emrR	797.173	-1.10406	0.207841	-5.31202	1.08415e-07	7.82651e-07	1
O3K_RS06115	ygaH	169.587	-0.886611	0.227281	-3.90095	9.58168e-05	0.000405902
O3K_RS06120	ygaZ	751.111	-0.25211	0.253472	-0.994625	0.319918	0.445184
O3K_RS06125	O3K_RS06125	38.5644	-0.5059	0.266438	-1.89875	0.057597	0.113952
O3K_RS06130	proX	54.5754	0.399976	0.266271	1.50214	0.133062	0.22469
O3K_RS06135	proW	62.1884	-0.919095	0.348413	-2.63795	0.00834101	0.0215973
O3K_RS06140	proV	86.5979	0.50248	0.307017	1.63665	0.101704	0.182575
O3K_RS06145	nrdF	47.5808	0.611156	0.298869	2.0449	0.0408648	0.0855917
O3K_RS06150	nrdE	62.8127	0.279438	0.332706	0.839894	0.400968	0.529373
O3K_RS06155	nrdI	7.10526	0.243472	0.554597	0.439007	0.660657	0.763395
O3K_RS06160	nrdH	10.1666	-0.691608	0.538218	-1.285	0.198794	0.311671
O3K_RS06165	ygaM	345.379	2.13865	0.275457	7.76401	8.22838e-15	1.77698e-13	1
O3K_RS06170	ygaC	34.4099	-0.0255501	0.384675	-0.0664198	0.947044	0.964889
O3K_RS06175	alaE	743.234	1.63839	0.429072	3.81844	0.000134296	0.000549196	1
O3K_RS06180	stpA	651.815	-1.39524	0.381002	-3.66202	0.00025023	0.000964252	1
O3K_RS06185	ygaP	78.2298	0.0970594	0.265849	0.365092	0.715043	0.805408
O3K_RS06190	ygaV	29.5114	-0.312064	0.2846	-1.0965	0.27286	0.395873
O3K_RS06195	yqaE	195.497	0.889113	0.292886	3.0357	0.00239978	0.00718517
O3K_RS06200	kbp	1150.23	-0.0552495	0.220258	-0.250839	0.801938	0.867769
O3K_RS06205	csiR	114.052	1.30826	0.342072	3.82452	0.000131028	0.000537128	1
O3K_RS06210	gabP	311.829	-0.554976	0.388433	-1.42876	0.153075	0.252307
O3K_RS06215	gabT	798.239	0.916087	0.338712	2.70462	0.00683828	0.0181413
O3K_RS06220	gabD	347.255	0.449727	0.413203	1.08839	0.276421	0.400125
O3K_RS06225	lhgO	733.353	-1.25365	0.349142	-3.59067	0.000329832	0.00123081	1
O3K_RS06230	csiD	434.324	-0.386859	0.502882	-0.769284	0.441725	0.570275
O3K_RS06250	O3K_RS06250	0.0662908	0.167298	1.32503	0.12626	0.899526	0.934896
O3K_RS06265	O3K_RS06265	0.102992	0	1.32503	0	1	1
O3K_RS06275	O3K_RS06275	91.3412	-0.282056	0.201984	-1.39643	0.162586	0.264802
O3K_RS06280	O3K_RS06280	0.67925	0.326093	1.31256	0.248441	0.803793	0.869035
O3K_RS06285	O3K_RS06285	9.63743	4.39969	0.846192	5.1994	1.9993e-07	1.38423e-06	1
O3K_RS06290	O3K_RS06290	81.3695	1.97961	0.250845	7.89177	2.97926e-15	6.71989e-14	1
O3K_RS06295	O3K_RS06295	72.4482	1.56384	0.337811	4.62933	3.66858e-06	2.0437e-05	1
O3K_RS06300	O3K_RS06300	202.091	1.43721	0.217424	6.61017	3.8389e-11	4.93225e-10	1
O3K_RS06305	O3K_RS06305	1073.44	0.112246	0.14052	0.798791	0.424411	0.552988
O3K_RS06315	O3K_RS06315	440.912	1.04086	0.247117	4.21201	2.53108e-05	0.000120386	1
O3K_RS06320	ssrA	158224	0.260185	0.170702	1.5242	0.127458	0.217648
O3K_RS06325	smpB	552.16	-0.0504735	0.196596	-0.256737	0.797382	0.864682
O3K_RS06330	ratA	316.77	0.332258	0.147049	2.25951	0.0238515	0.0536792
O3K_RS06335	yfjF	169.683	0.259486	0.28193	0.920391	0.357369	0.484802
O3K_RS06340	bamE	1434.74	-0.875687	0.171573	-5.10386	3.32791e-07	2.22226e-06
O3K_RS06345	recN	478.599	-0.716152	0.146948	-4.8735	1.0964e-06	6.69583e-06
O3K_RS06350	nadK	226.433	-0.359343	0.225808	-1.59137	0.111527	0.195848
O3K_RS06355	grpE	1578.15	0.693858	0.258956	2.67945	0.00737437	0.0193511
O3K_RS06360	yfjD	346.366	-0.165521	0.192256	-0.860938	0.389272	0.517839
O3K_RS06365	ypjD	397.953	-1.61279	0.197795	-8.15386	3.5249e-16	8.60042e-15	1
O3K_RS06370	ffh	860.552	0.100023	0.146967	0.680578	0.496139	0.623089
O3K_RS06375	rpsP	1624.07	0.10822	0.246036	0.439853	0.660043	0.76286
O3K_RS06380	rimM	1829.16	0.733877	0.23467	3.12728	0.00176434	0.00548655
O3K_RS06385	trmD	2079.71	1.30186	0.219634	5.92744	3.07702e-09	2.90258e-08	1
O3K_RS06390	rplS	3392.84	-0.510351	0.19203	-2.65767	0.00786836	0.0205517
O3K_RS06395	yfiB	86.1695	-1.35929	0.213524	-6.366	1.94019e-10	2.24805e-09	1
O3K_RS06400	dgcN	152.934	-1.05988	0.198828	-5.33064	9.78679e-08	7.09542e-07	1
O3K_RS06405	yfiR	277.446	-1.00803	0.273845	-3.68104	0.000232282	0.000902626	1
O3K_RS06410	yfiL	101.376	0.253316	0.433104	0.584886	0.558625	0.679533
O3K_RS06415	aroF	94.7255	-0.830263	0.206273	-4.02507	5.69576e-05	0.000252896
O3K_RS06420	tyrA	83.0313	1.12503	0.219071	5.13544	2.81489e-07	1.90474e-06	1
O3K_RS06425	pheA	538.089	0.251357	0.185857	1.35242	0.176242	0.282779
O3K_RS06430	pheL	196.608	-1.6395	0.31424	-5.21737	1.81478e-07	1.26685e-06	1
O3K_RS06435	raiA	30433	-0.60488	0.765182	-0.790505	0.429233	0.557838
O3K_RS06440	bamD	1080.48	-0.601782	0.276361	-2.17752	0.0294415	0.0645424
O3K_RS06445	rluD	409.049	-0.217806	0.185903	-1.17161	0.241353	0.360883
O3K_RS06450	pgeF	254.326	-0.586033	0.218024	-2.68793	0.00718963	0.0189348
O3K_RS06455	clpB	1415.31	1.37399	0.159598	8.60907	7.36561e-18	2.11189e-16	1
O3K_RS06460	O3K_RS06460	90.0042	-0.87682	0.532769	-1.64578	0.0998093	0.17994
O3K_RS06465	O3K_RS06465	2158.12	-1.07571	0.708922	-1.51739	0.129169	0.220051
O3K_RS06470	O3K_RS06470	277.242	-0.283833	0.476578	-0.595565	0.551466	0.672991
O3K_RS06475	rrf	1202.28	-10.1817	0.567977	-17.9262	7.36169e-72	1.43695e-69	1
O3K_RS06480	kgtP	1293.14	-1.60657	0.175444	-9.15718	5.3269e-20	1.83905e-18	1
O3K_RS06485	yfiM	220.606	-1.7502	0.241955	-7.23355	4.70536e-13	8.06747e-12	1
O3K_RS06490	pssA	940.615	0.282364	0.335714	0.841087	0.400299	0.528766
O3K_RS06495	pat	1199.81	-0.956599	0.209784	-4.55992	5.11729e-06	2.78651e-05
O3K_RS06500	tapT	92.6254	-0.763613	0.317667	-2.40381	0.016225	0.0385676
O3K_RS06505	trxC	526.545	-0.660968	0.273546	-2.41629	0.0156794	0.0373581
O3K_RS06510	yfiF	271.914	0.774127	0.183491	4.21889	2.45504e-05	0.000117209
O3K_RS06515	ung	310.926	-0.076629	0.183009	-0.418718	0.675422	0.774797
O3K_RS06520	grcA	5816.32	0.178165	1.02962	0.173039	0.86262	0.909767
O3K_RS06525	eamB	69.3728	-0.190013	0.294981	-0.644153	0.519476	0.64474
O3K_RS06530	yfiE	51.9463	-0.0472952	0.266837	-0.177244	0.859317	0.907798
O3K_RS06535	srmB	731.763	-1.01157	0.232142	-4.35755	1.31526e-05	6.60884e-05	1
O3K_RS06540	trmN	27.6639	-0.286114	0.395297	-0.723794	0.469192	0.596886
O3K_RS06545	nadB	79.3472	-0.441713	0.270105	-1.63534	0.101978	0.182811
O3K_RS06550	rseD	518.442	0.062882	0.214543	0.293098	0.769447	0.843996
O3K_RS06555	rpoE	1008	1.09055	0.178816	6.09872	1.06923e-09	1.09182e-08	1
O3K_RS06560	rseA	919.538	-0.144942	0.225358	-0.643162	0.520119	0.645222
O3K_RS06565	rseB	586.812	-0.176521	0.175805	-1.00407	0.315344	0.440417
O3K_RS06570	rseC	168.104	-0.419914	0.264299	-1.58879	0.112108	0.196536
O3K_RS06575	lepA	749.963	0.125449	0.23556	0.532556	0.594341	0.70838
O3K_RS06580	lepB	699.941	0.872967	0.199141	4.38366	1.167e-05	5.92843e-05
O3K_RS06585	rnc	1053.42	-0.351342	0.314907	-1.1157	0.26455	0.387137
O3K_RS06590	era	439.126	-0.494914	0.289459	-1.70979	0.0873049	0.161176
O3K_RS06595	recO	286.864	-0.413479	0.24137	-1.71305	0.0867033	0.160389
O3K_RS06600	pdxJ	304.389	0.865681	0.149538	5.78906	7.07825e-09	6.24733e-08
O3K_RS06605	acpS	207.693	0.543166	0.221724	2.44974	0.0142959	0.0344136
O3K_RS06610	shoB	45.2251	0.131019	0.304618	0.430109	0.667116	0.768897
O3K_RS06615	yfhL	93.7191	-0.189743	0.466745	-0.406524	0.684357	0.781038
O3K_RS06620	yfhH	209.044	-1.31074	0.216117	-6.06493	1.32008e-09	1.34022e-08	1
O3K_RS06625	yfhb	358.079	0.487582	0.300106	1.6247	0.104226	0.185922
O3K_RS06630	tadA	289.296	-0.373322	0.344228	-1.08452	0.278134	0.4016
O3K_RS06635	mltF	205.264	-1.32936	0.376808	-3.52796	0.00041878	0.00153452	1
O3K_RS06640	purL	181.256	0.141752	0.162509	0.872275	0.383058	0.512258
O3K_RS06645	qseE	114.797	-0.822583	0.195511	-4.20735	2.58385e-05	0.000122666
O3K_RS06650	qseG	52.0649	-0.545985	0.284063	-1.92206	0.0545984	0.109132
O3K_RS06655	glrR	154.003	0.237081	0.308284	0.769033	0.441874	0.570323
O3K_RS06660	glnB	523.573	-0.448607	0.138483	-3.23945	0.0011976	0.00391767
O3K_RS06665	hmpA	175.673	1.04895	0.19109	5.48927	4.03605e-08	3.17565e-07	1
O3K_RS06670	glyA	1282.07	0.450422	0.212908	2.11558	0.0343808	0.0739647
O3K_RS06675	yphH	139.176	-0.345928	0.236932	-1.46003	0.144282	0.240334
O3K_RS06680	yphG	18.5665	-0.421916	0.376106	-1.1218	0.261948	0.384326
O3K_RS06685	yphF	4.44899	1.43203	1.07947	1.32661	0.184638	0.293835
O3K_RS06690	yphE	5.77187	-0.360222	0.672313	-0.535795	0.5921	0.707204
O3K_RS06695	yphD	6.5491	0.174263	0.666393	0.261502	0.793705	0.861247
O3K_RS06700	yphC	13.491	0.23577	0.521273	0.452296	0.651055	0.754774
O3K_RS06705	yphB	16.8334	0.460529	0.418865	1.09947	0.271563	0.394467
O3K_RS06710	yphA	133.637	-0.71437	0.272354	-2.62295	0.00871724	0.0224783
O3K_RS06715	hcaD	31.4656	-0.0362713	0.357734	-0.101392	0.91924	0.947044
O3K_RS06720	hcaB	13.1809	-0.500396	0.516031	-0.969701	0.332196	0.459622
O3K_RS06725	hcaC	5.78745	-0.736225	0.631665	-1.16553	0.243804	0.363744
O3K_RS06730	hcaF	8.48211	-0.682036	0.629729	-1.08306	0.27878	0.402163
O3K_RS06735	hcaE	17.1826	-0.191495	0.403841	-0.474185	0.635368	0.742989
O3K_RS06740	hcaR	130.941	-1.46228	0.418732	-3.49217	0.000479111	0.00172814	1
O3K_RS06745	hcaT	104.134	-0.727093	0.240093	-3.02838	0.0024587	0.00732271
O3K_RS06750	csiE	1184.45	-2.83171	0.275963	-10.2612	1.05397e-24	4.86263e-23	1
O3K_RS06755	yfhR	19.8132	-0.886892	0.370988	-2.39062	0.0168198	0.0397211
O3K_RS06760	suhB	1314.28	-0.849662	0.417709	-2.0341	0.0419417	0.0873428
O3K_RS06765	trmJ	507.553	0.714054	0.249498	2.86196	0.00421027	0.0119236
O3K_RS06770	iscR	217.939	0.716125	0.302893	2.36428	0.018065	0.0422879
O3K_RS06775	iscS	515.469	1.52347	0.296264	5.14228	2.71423e-07	1.84154e-06	1
O3K_RS06780	iscU	241.903	1.77614	0.263213	6.74793	1.49965e-11	2.04041e-10	1
O3K_RS06785	iscA	342.63	2.154	0.230213	9.35656	8.23749e-21	3.1198e-19	1
O3K_RS06790	hscB	134.254	0.341373	0.311551	1.09572	0.2732	0.396141
O3K_RS06795	hscA	411.376	0.479757	0.206609	2.32205	0.0202301	0.0466672
O3K_RS06800	fdx	107.941	1.48188	0.250255	5.92149	3.19035e-09	2.99834e-08	1
O3K_RS06805	iscX	134.121	-0.867784	0.180084	-4.81877	1.44446e-06	8.63441e-06
O3K_RS06810	pepB	121.632	0.545577	0.222217	2.45515	0.0140825	0.0339519
O3K_RS06815	sseB	104.049	0.328272	0.225595	1.45514	0.145631	0.242161
O3K_RS06820	sseA	258.321	-0.690825	0.26779	-2.57973	0.00988778	0.0250027
O3K_RS06825	yfhM	861.155	0.156258	0.143923	1.08571	0.277608	0.401156
O3K_RS06830	pbpC	114.616	-0.177359	0.231557	-0.765943	0.44371	0.572257
O3K_RS06835	ndk	995.011	-1.97903	0.518598	-3.81612	0.000135564	0.000553046	1
O3K_RS06840	rlmN	402.947	-0.554804	0.292186	-1.8988	0.0575904	0.113952
O3K_RS06845	rodZ	631.144	-0.339809	0.138083	-2.4609	0.013859	0.0334925
O3K_RS06850	ispG	1222.88	-0.138529	0.111852	-1.23851	0.215528	0.331356
O3K_RS06855	hisS	550.643	0.203318	0.182082	1.11663	0.264153	0.386705
O3K_RS06860	yfgM	302.694	1.3845	0.143888	9.62208	6.45136e-22	2.55786e-20	1
O3K_RS06865	bamB	1437.26	-0.213022	0.136944	-1.55554	0.119817	0.207487
O3K_RS06870	der	420.606	0.568343	0.19215	2.95781	0.0030983	0.00906275
O3K_RS06875	yfgJ	197.67	-0.213335	0.241008	-0.885176	0.376062	0.505031
O3K_RS06880	xseA	375.017	-0.576226	0.303534	-1.89839	0.0576446	0.113964
O3K_RS06885	guaB	237.802	1.03065	0.285601	3.6087	0.00030773	0.0011577	1
O3K_RS06890	guaA	362.148	1.32979	0.163721	8.1223	4.57427e-16	1.11074e-14	1
O3K_RS06895	yfgI	32.4899	1.16293	0.332514	3.49739	0.000469833	0.00169829	1
O3K_RS06900	yfgH	8.98528	0.489678	0.501005	0.977391	0.328376	0.455373
O3K_RS06905	yfgG	1630.51	-1.39689	0.290306	-4.81177	1.49601e-06	8.92154e-06	1
O3K_RS06910	O3K_RS06910	2.70779	-0.140601	0.767922	-0.183092	0.854725	0.905014
O3K_RS06915	pdeF	48.2161	-0.513207	0.308263	-1.66483	0.0959459	0.174525
O3K_RS06920	ppx	572.159	-0.10826	0.229941	-0.470817	0.637771	0.744086
O3K_RS06925	ppk1	839.259	-0.00833707	0.157274	-0.0530098	0.957724	0.97203
O3K_RS06930	purN	116.481	-0.874451	0.197846	-4.41987	9.87625e-06	5.08852e-05
O3K_RS06935	purM	59.5402	-0.945379	0.273494	-3.45668	0.000546878	0.00194356
O3K_RS06940	upp	615.454	0.198324	0.208109	0.952979	0.340601	0.468823
O3K_RS06945	uraA	72.1765	-0.176145	0.221637	-0.794742	0.426763	0.555482
O3K_RS06950	hda	333.115	1.13126	0.177817	6.36191	1.99257e-10	2.29825e-09	1
O3K_RS06955	arsC	398.394	1.29358	0.227522	5.6855	1.30428e-08	1.1106e-07	1
O3K_RS06960	bepA	290.496	0.110975	0.171472	0.647192	0.517508	0.642926
O3K_RS06965	yfgO	99.2787	0.0923149	0.197083	0.468407	0.639493	0.745219
O3K_RS06980	hyfR	47.6771	-0.183081	0.284392	-0.643765	0.519728	0.644894
O3K_RS06985	hyfJ	11.5515	0.866428	0.519749	1.66701	0.0955117	0.174047
O3K_RS06990	hyfI	10.7974	-0.557673	0.503756	-1.10703	0.268282	0.390795
O3K_RS06995	hyfH	3.71938	0.517289	0.839918	0.615881	0.537973	0.660749
O3K_RS07000	hyfG	30.2466	-0.335239	0.446274	-0.751197	0.452534	0.580979
O3K_RS07005	hyfF	40.8737	-1.2459	0.360419	-3.45681	0.000546617	0.00194356	1
O3K_RS07010	hyfE	2.32926	-1.34317	1.11611	-1.20344	0.228807	0.347752
O3K_RS07025	hyfB	28.2536	-1.17341	0.315246	-3.72221	0.000197486	0.000781169	1
O3K_RS07030	hyfA	0.612501	0.832289	1.42347	0.584689	0.558757	0.679533
O3K_RS07035	bcp	1672.8	-0.491594	0.341197	-1.44079	0.149643	0.247777
O3K_RS07040	gcvR	804.859	-1.1623	0.223456	-5.20149	1.977e-07	1.37254e-06	1
O3K_RS07045	dapA	805.896	0.117531	0.113593	1.03467	0.300825	0.425617
O3K_RS07050	bamC	859.848	0.214628	0.254729	0.842573	0.399467	0.527942
O3K_RS07055	purC	109.088	1.8004	0.252038	7.14335	9.10813e-13	1.48629e-11	1
O3K_RS07060	vapB	87.1084	2.67251	0.422013	6.33276	2.4082e-10	2.74643e-09	1
O3K_RS07065	vapC	140.74	2.13935	0.316187	6.7661	1.32301e-11	1.82454e-10	1
O3K_RS07070	ypfJ	147.586	2.04193	0.231697	8.81293	1.21921e-18	3.81944e-17	1
O3K_RS07075	tmcA	283.86	0.213878	0.166699	1.28302	0.199486	0.312562
O3K_RS07080	ypfH	108.479	1.12031	0.269711	4.15372	3.27113e-05	0.000151193	1
O3K_RS07085	ypfN	247.905	1.78841	0.24722	7.23408	4.68706e-13	8.06333e-12	1
O3K_RS07090	dapE	417.514	0.520503	0.160301	3.24704	0.00116611	0.00382654
O3K_RS07095	yffB	150.425	-0.0713761	0.176163	-0.40517	0.685353	0.78161
O3K_RS07100	ypfM	715.217	0.404058	0.305153	1.32412	0.185465	0.294965
O3K_RS07105	acrD	182.692	-0.364975	0.158891	-2.29701	0.0216181	0.0495091
O3K_RS07110	narQ	230.966	0.0649087	0.221416	0.293152	0.769406	0.843996
O3K_RS07115	aegA	98.1059	-1.18136	0.492436	-2.39901	0.0164395	0.0389679
O3K_RS07120	nudK	80.9751	0.483761	0.243391	1.98759	0.0468575	0.0960815
O3K_RS07125	ypfG	182.001	-0.195098	0.258073	-0.755981	0.449661	0.578341
O3K_RS07130	tkt	590.46	-0.419655	0.31774	-1.32075	0.186585	0.296375
O3K_RS07135	tal	470.078	-1.30963	0.242239	-5.40635	6.43233e-08	4.79355e-07	1	1
O3K_RS07140	maeB	1079.48	0.876131	0.256276	3.41869	0.000629223	0.00220685
O3K_RS07145	eutS	2.3434	-0.0343785	1.0513	-0.0327009	0.973913	0.983408
O3K_RS07150	eutP	3.47595	0.406759	1.06182	0.383079	0.701662	0.796331
O3K_RS07155	eutQ	4.12644	0.871267	1.00963	0.862955	0.388162	0.51704
O3K_RS07160	eutT	5.89512	0.451023	0.92264	0.488839	0.624955	0.735508
O3K_RS07165	pta	18.0987	0.410717	0.531185	0.77321	0.439398	0.567705
O3K_RS07170	eutM	19.4528	1.0329	0.456859	2.26087	0.0237673	0.0535608
O3K_RS07175	eutN	0.97496	1.35464	1.32468	1.02262	0.306488	0.432004
O3K_RS07180	eutE	5.0902	0.156853	0.723784	0.216713	0.828432	0.887186
O3K_RS07185	eutJ	4.85132	0.32206	0.880554	0.365747	0.714554	0.805321
O3K_RS07190	eutG	7.42557	-0.642346	0.619514	-1.03685	0.299804	0.424527
O3K_RS07195	eutH	26.5521	-0.497791	0.475387	-1.04713	0.29504	0.41942
O3K_RS07200	eutA	23.0832	-0.733685	0.452256	-1.62228	0.104744	0.186712
O3K_RS07205	eutB	16.9839	0.995059	0.501333	1.98483	0.0471636	0.096631
O3K_RS07210	eutC	9.65573	0.409374	0.627692	0.652189	0.514279	0.639961
O3K_RS07215	eutL	14.3572	-0.516656	0.510476	-1.01211	0.311488	0.437047
O3K_RS07220	eutK	63.2231	-1.36866	0.275154	-4.97418	6.55243e-07	4.14117e-06	1
O3K_RS07225	eutR	25.2963	0.152414	0.37929	0.401839	0.687802	0.783875
O3K_RS07230	hemF	197.569	-0.946097	0.244776	-3.86515	0.000111022	0.000463351
O3K_RS07235	amiA	252.195	-0.759745	0.150924	-5.03395	4.80481e-07	3.11423e-06
O3K_RS07240	ypeA	32.7617	1.64677	0.33477	4.91911	8.69398e-07	5.4071e-06	1
O3K_RS07245	yfeZ	34.6138	0.640262	0.2921	2.19193	0.0283847	0.0624957
O3K_RS07250	yfeY	139.654	0.258096	0.202705	1.27326	0.202925	0.316485
O3K_RS07255	yfeX	375.604	1.48589	0.277763	5.34949	8.82043e-08	6.44082e-07	1
O3K_RS07260	pbp4b	118.891	-0.897052	0.205235	-4.37086	1.23758e-05	6.24326e-05
O3K_RS07265	murP	111.442	-2.23539	0.269861	-8.2835	1.19604e-16	2.99009e-15	1
O3K_RS07270	murQ	72.5005	-2.2096	0.280982	-7.86386	3.72478e-15	8.32744e-14	1
O3K_RS07275	murR	19.0689	-0.810794	0.407564	-1.98936	0.046661	0.0957714
O3K_RS07280	ucpA	839.084	-1.07662	0.225673	-4.77072	1.83572e-06	1.07828e-05	1
O3K_RS07285	cysP	69.8301	-0.0867992	0.387353	-0.224083	0.822693	0.883446
O3K_RS07290	cysT	67.6031	0.745488	0.505951	1.47344	0.140633	0.235471
O3K_RS07295	cysW	93.2559	-0.0639231	0.439635	-0.145401	0.884395	0.924145
O3K_RS07300	cysA	194.79	0.0314379	0.378862	0.0829798	0.933868	0.955892
O3K_RS07305	cysM	51.4139	2.48668	0.331775	7.49506	6.62663e-14	1.25956e-12	1
O3K_RS07310	yfeK	47.7704	-0.454461	0.261011	-1.74116	0.0816563	0.152774
O3K_RS07315	pdxK	106.058	0.345787	0.206848	1.6717	0.0945839	0.172605
O3K_RS07320	crr	4602.55	0.613039	0.165319	3.70823	0.000208715	0.000820471
O3K_RS07325	ptsI	8751.57	0.814063	0.149863	5.43207	5.57049e-08	4.26399e-07
O3K_RS07330	ptsH	1396.46	-0.359281	0.208097	-1.72651	0.084256	0.156975
O3K_RS07335	cysK	2002.73	0.518845	0.225964	2.29614	0.021668	0.0495785
O3K_RS07340	cysZ	202.523	-0.579826	0.268594	-2.15875	0.0308697	0.0672954
O3K_RS07345	zipA	1897.59	-1.22256	0.162521	-7.52249	5.37417e-14	1.0292e-12	1
O3K_RS07350	ligA	213.218	0.538967	0.224376	2.40207	0.0163027	0.038716
O3K_RS07355	ypeB	101.115	-1.22061	0.270983	-4.50438	6.65675e-06	3.55446e-05	1
O3K_RS07360	yfeH	420.914	0.212615	0.195335	1.08846	0.276391	0.400125
O3K_RS07365	yfeR	36.3467	-0.313545	0.264159	-1.18696	0.235245	0.355372
O3K_RS07370	O3K_RS07370	29.7254	0.56853	0.417402	1.36207	0.173176	0.278741
O3K_RS07375	xapA	1.40274	-0.0580693	1.08213	-0.0536622	0.957204	0.971951
O3K_RS07380	xapB	67.2802	-0.480422	0.314818	-1.52603	0.127002	0.217015
O3K_RS07385	O3K_RS07385	5.3069	-0.192078	0.615759	-0.311937	0.755088	0.835238
O3K_RS07390	xapR	67.3428	0.217722	0.236151	0.921959	0.35655	0.48395
O3K_RS07400	O3K_RS07400	474.832	-0.138023	0.701692	-0.1967	0.844062	0.897656
O3K_RS07405	O3K_RS07405	1498.38	-0.533841	0.525881	-1.01514	0.31004	0.435257
O3K_RS07410	O3K_RS07410	1552.45	-1.3931	0.530605	-2.6255	0.0086521	0.0223344
O3K_RS07415	O3K_RS07415	2700.77	-3.45834	0.440624	-7.84875	4.2022e-15	9.35357e-14	1
O3K_RS07420	gltX	966.56	0.0551892	0.210986	0.261577	0.793647	0.861247
O3K_RS07425	yfeD	318.961	-1.40326	0.23578	-5.95156	2.65606e-09	2.52898e-08	1
O3K_RS07430	yfeC	584.913	-1.19382	0.291266	-4.09873	4.15429e-05	0.000188916	1
O3K_RS07435	O3K_RS07435	1297.25	-1.12022	0.339249	-3.30207	0.000959755	0.00320655	1
O3K_RS07440	O3K_RS07440	763.413	-1.06473	0.380441	-2.79869	0.00513111	0.0141294
O3K_RS07445	pdeA	210.635	0.29485	0.177187	1.66406	0.0960995	0.174638
O3K_RS07450	nupC	1600.74	-1.88579	0.273575	-6.89313	5.45785e-12	7.9823e-11	1
O3K_RS07455	mntH	412.513	0.211628	0.201093	1.05239	0.292621	0.416915
O3K_RS07460	ypeC	70.4441	-1.01124	0.269766	-3.74859	0.00017783	0.000707832	1
O3K_RS07465	yfeO	99.4896	-0.9696	0.287726	-3.36987	0.000752039	0.00258227
O3K_RS07470	glk	196.763	-0.502173	0.215411	-2.33124	0.0197409	0.0456772
O3K_RS07475	fryB	0.901044	-0.267191	1.36963	-0.195082	0.845329	0.898699
O3K_RS07480	fryC	11.195	-0.637409	0.478612	-1.33179	0.18293	0.291482
O3K_RS07485	ypdF	13.9425	-0.985312	0.397621	-2.47802	0.0132115	0.0321422
O3K_RS07490	ypdE	10.1276	-0.226718	0.501998	-0.451631	0.651535	0.75509
O3K_RS07495	ptsP	35.1805	-0.681232	0.304703	-2.23572	0.0253698	0.0565942
O3K_RS07500	ypdC	199.537	-0.686423	0.18487	-3.71301	0.000204812	0.000805752
O3K_RS07505	ypdB	250.47	-0.171653	0.140332	-1.2232	0.221256	0.338725
O3K_RS07510	ypdA	541.279	-0.742674	0.176032	-4.21896	2.45429e-05	0.000117209
O3K_RS07515	alaC	175.065	-0.434165	0.230822	-1.88095	0.0599792	0.117527
O3K_RS07520	ypdK	166.867	1.20849	0.514299	2.34979	0.018784	0.0437648
O3K_RS07525	lpxP	147.626	-0.635475	0.244582	-2.59821	0.00937107	0.0239347
O3K_RS07530	yfdY	235.582	3.73799	0.460405	8.1189	4.70421e-16	1.13146e-14	1
O3K_RS07535	ypdI	13.2129	-2.43194	0.493865	-4.9243	8.4665e-07	5.27208e-06	1	1
O3K_RS07540	yfdX	1.62715	1.60691	1.06575	1.50777	0.131613	0.222794
O3K_RS07545	frc	5.293	0.185419	0.608844	0.304542	0.760715	0.838538
O3K_RS07550	oxc	11.9798	-0.709382	0.421773	-1.6819	0.0925874	0.169449
O3K_RS07555	yfdV	6.85104	0.304101	0.637417	0.477083	0.633303	0.742059
O3K_RS07560	yfdE	15.4438	0.175488	0.536657	0.327002	0.743667	0.827474
O3K_RS07565	evgS	638.648	-0.412744	0.285766	-1.44434	0.148644	0.24627
O3K_RS07570	evgA	187.561	1.51721	0.181411	8.36337	6.09497e-17	1.57816e-15	1
O3K_RS07575	emrK	25.6347	0.0654809	0.486906	0.134484	0.89302	0.930229
O3K_RS07580	emrY	12.3706	-0.171632	0.470217	-0.365005	0.715107	0.805408
O3K_RS07585	dsdA	62.1342	0.795936	0.220148	3.61546	0.00029982	0.00112877
O3K_RS07595	O3K_RS07595	446.988	-1.04934	0.277925	-3.77564	0.000159599	0.000642114	1
O3K_RS07600	cscA	20.8364	-0.000999022	0.391947	-0.00254887	0.997966	1
O3K_RS07605	O3K_RS07605	5.66313	0.702427	0.728632	0.964035	0.335028	0.462532
O3K_RS07610	O3K_RS07610	32.4545	0.377485	0.347583	1.08603	0.277466	0.401066
O3K_RS07615	torI	53.5652	-1.36948	0.382655	-3.57889	0.000345057	0.00128196	1
O3K_RS07620	O3K_RS07620	222.185	3.4953	0.255667	13.6713	1.50712e-42	1.56095e-40	1
O3K_RS07625	O3K_RS07625	32.9687	0.26237	0.291641	0.899632	0.368316	0.496073
O3K_RS07630	O3K_RS07630	17.1323	-0.117217	0.364121	-0.321918	0.747515	0.830663
O3K_RS07635	O3K_RS07635	56.1352	0.0631873	0.30166	0.209465	0.834085	0.890404
O3K_RS07640	O3K_RS07640	0.284522	0	1.32503	0	1	1
O3K_RS07645	O3K_RS07645	0.271184	0	1.32503	0	1	1
O3K_RS07650	O3K_RS07650	0.158201	0.167298	1.32503	0.12626	0.899526	0.934896
O3K_RS07655	O3K_RS07655	1.37489	0.225156	1.14046	0.197425	0.843495	0.897241
O3K_RS07660	O3K_RS07660	1.31991	-0.27509	1.24488	-0.220977	0.82511	0.884922
O3K_RS07665	O3K_RS07665	0.27318	0	1.38984	0	1	1
O3K_RS07675	O3K_RS07675	0.284326	-0.50663	1.39562	-0.363013	0.716595	0.806547
O3K_RS07680	O3K_RS07680	52.063	0.0044197	0.28196	0.0156749	0.987494	0.993563
O3K_RS07685	O3K_RS07685	1.41982	0.0041086	1.10086	0.00373218	0.997022	1
O3K_RS07690	O3K_RS07690	2.41061	-0.366718	0.830186	-0.44173	0.658685	0.761637
O3K_RS07695	O3K_RS07695	4.77808	0.427719	0.680039	0.628963	0.529373	0.653349
O3K_RS07700	O3K_RS07700	20.7927	0.276146	0.386777	0.713968	0.475247	0.602819
O3K_RS07705	O3K_RS07705	3.93147	1.74357	0.884383	1.97152	0.048665	0.0992663
O3K_RS07710	O3K_RS07710	75.9486	-0.640738	0.279682	-2.29095	0.0219661	0.0501476
O3K_RS07715	O3K_RS07715	2.79718	0.925352	0.894033	1.03503	0.300654	0.425494
O3K_RS07720	O3K_RS07720	12.0647	0.0180823	0.426529	0.0423942	0.966184	0.977549
O3K_RS07725	O3K_RS07725	22.1095	0.379978	0.349875	1.08604	0.277461	0.401066
O3K_RS07730	O3K_RS07730	17.8481	-0.238676	0.404237	-0.590436	0.554898	0.675991
O3K_RS07735	O3K_RS07735	5.72475	0.437888	0.640178	0.68401	0.493969	0.620825
O3K_RS07740	O3K_RS07740	1.71169	1.70996	1.07076	1.59696	0.110276	0.194056
O3K_RS07745	O3K_RS07745	8.41771	0.808676	0.55328	1.4616	0.14385	0.239828
O3K_RS07750	O3K_RS07750	50.9239	-0.116018	0.278573	-0.416472	0.677064	0.775994
O3K_RS07755	O3K_RS07755	585.162	0.220655	0.19515	1.13069	0.258184	0.380123
O3K_RS07760	O3K_RS07760	345.873	0.119819	0.221164	0.541768	0.587978	0.70427
O3K_RS07765	O3K_RS07765	321.272	1.20443	0.243977	4.93667	7.9468e-07	4.95977e-06	1
O3K_RS07770	O3K_RS07770	0.949097	2.96842	1.35513	2.1905	0.0284879	0.0626684
O3K_RS07775	O3K_RS07775	21.8186	-0.996498	0.332704	-2.99515	0.00274309	0.00810786
O3K_RS07780	O3K_RS07780	93.166	1.76288	0.239757	7.35276	1.94154e-13	3.50652e-12	1
O3K_RS07785	O3K_RS07785	839.384	0.993581	0.256545	3.87293	0.000107536	0.000450658
O3K_RS07790	intS	117.163	-0.195284	0.233321	-0.836975	0.402607	0.5311
O3K_RS07795	O3K_RS07795	153.457	-1.5097	0.297333	-5.07746	3.82508e-07	2.52764e-06	1
O3K_RS07800	yfdC	214.722	-0.312844	0.199774	-1.56599	0.11735	0.204306
O3K_RS07805	mlaA	350.783	0.393135	0.215585	1.82357	0.0682164	0.131434
O3K_RS07810	O3K_RS07810	18.6861	-0.201464	0.363432	-0.554338	0.579348	0.697885
O3K_RS07815	fadL	1550.54	-1.58422	0.230424	-6.87523	6.18879e-12	9.02533e-11	1
O3K_RS07820	yfcZ	435.587	1.89517	0.570045	3.3246	0.000885466	0.00299583	1
O3K_RS07825	fadI	27.0483	-0.822517	0.499665	-1.64614	0.0997356	0.179871
O3K_RS07830	fadJ	120.374	-0.360182	0.27672	-1.30161	0.19305	0.304263
O3K_RS07835	sixA	369.688	-0.710017	0.434792	-1.63301	0.102468	0.183495
O3K_RS07840	yfcV	3.16159	0.654479	0.876576	0.746631	0.455286	0.583774
O3K_RS07845	yfcU	90.5579	-0.101508	0.379031	-0.267809	0.788846	0.859151
O3K_RS07850	yfcS	5.24569	-1.11726	0.649119	-1.7212	0.0852153	0.158471
O3K_RS07855	O3K_RS07855	15.1614	-0.494227	0.415949	-1.18819	0.234758	0.355004
O3K_RS07860	O3K_RS07860	9.44263	-0.70493	0.499468	-1.41136	0.158138	0.258637
O3K_RS07865	O3K_RS07865	12.8024	-0.220147	0.439174	-0.501274	0.616178	0.727741
O3K_RS07870	O3K_RS07870	169.176	-0.68105	0.180386	-3.77552	0.000159675	0.000642114
O3K_RS07875	O3K_RS07875	94.9401	1.34256	0.247564	5.4231	5.85757e-08	4.43028e-07	1
O3K_RS07880	smrB	384.791	0.0966878	0.265473	0.36421	0.715701	0.80572
O3K_RS07885	prmB	305.041	-0.828209	0.16017	-5.17083	2.33055e-07	1.60048e-06
O3K_RS07890	aroC	270.723	-0.478976	0.169115	-2.83225	0.0046222	0.0129243
O3K_RS07895	mepA	190.906	-0.430656	0.184581	-2.33315	0.0196403	0.0454928
O3K_RS07900	yfcA	123.957	-0.498088	0.250694	-1.98684	0.0469405	0.0962128
O3K_RS07905	epmC	131.345	-0.299392	0.243167	-1.23122	0.218242	0.334717
O3K_RS07910	yfcL	333.428	-1.00285	0.179062	-5.60058	2.13639e-08	1.74874e-07	1
O3K_RS07915	mnmC	351.227	-0.418659	0.208785	-2.00521	0.0449406	0.0928259
O3K_RS07920	fabB	966.091	-0.499029	0.119659	-4.17042	3.04033e-05	0.000141947
O3K_RS07925	yfcJ	48.8925	-0.241504	0.359297	-0.672156	0.501485	0.627528
O3K_RS07930	flk	105.369	-0.367988	0.247973	-1.48398	0.137814	0.231384
O3K_RS07935	pdxB	253.143	-0.0660574	0.21858	-0.302211	0.762491	0.839584
O3K_RS07940	usg	103.595	0.0652579	0.210282	0.310335	0.756306	0.835808
O3K_RS07945	truA	84.8541	-0.22565	0.221555	-1.01849	0.308447	0.43374
O3K_RS07950	dedA	66.0449	-0.201598	0.223819	-0.900717	0.367739	0.495559
O3K_RS07955	accD	1132.03	-0.711664	0.258774	-2.75013	0.00595711	0.0160694
O3K_RS07960	folC	166.984	0.594037	0.20023	2.96678	0.00300941	0.00882307
O3K_RS07965	dedD	241.182	-0.497524	0.161103	-3.08823	0.00201351	0.00615577
O3K_RS07970	cvpA	106.852	-0.15113	0.245297	-0.61611	0.537822	0.660723
O3K_RS07975	purF	242.826	-0.756142	0.214468	-3.52566	0.000422425	0.00154564
O3K_RS07980	ubiX	117.488	-2.47427	0.292794	-8.45057	2.89895e-17	7.74324e-16	1
O3K_RS07985	argT	415.538	-1.55981	0.457742	-3.40762	0.000655322	0.00229049	1
O3K_RS07990	hisJ	296.514	-0.0528482	0.177964	-0.296959	0.766498	0.842716
O3K_RS07995	hisQ	67.8928	0.95262	0.293388	3.24696	0.00116643	0.00382654
O3K_RS08000	hisM	76.5381	-1.46638	0.233746	-6.2734	3.53241e-10	3.90566e-09	1
O3K_RS08005	hisP	59.9701	0.898686	0.334599	2.68586	0.00723439	0.0190428
O3K_RS08010	rpnB	75.6149	0.504901	0.257153	1.96342	0.0495972	0.100675
O3K_RS08015	yfcH	811.007	-0.615717	0.176346	-3.49153	0.00048027	0.00172986
O3K_RS08020	folX	494.949	-0.253458	0.20881	-1.21382	0.224815	0.343243
O3K_RS08025	yfcG	103.719	-0.369704	0.539176	-0.685683	0.492913	0.619805
O3K_RS08030	yfcF	39.1074	-0.341761	0.328689	-1.03977	0.298447	0.423196
O3K_RS08035	yfcE	160.307	0.644925	0.225614	2.85854	0.00425601	0.0120464
O3K_RS08040	yfcD	307.53	0.0679189	0.278429	0.243936	0.80728	0.871032
O3K_RS08045	yfcC	77.67	-1.29209	0.548	-2.35783	0.0183819	0.0429108
O3K_RS08050	pta	1465.74	-1.67414	0.154434	-10.8405	2.21248e-27	1.29061e-25	1
O3K_RS08055	ackA	1114.06	-1.54657	0.173862	-8.8954	5.82117e-19	1.86978e-17	1
O3K_RS08060	yfbV	239.494	0.511598	0.193156	2.64863	0.00808185	0.021066
O3K_RS08065	yfbU	274.947	0.21126	0.244349	0.864582	0.387268	0.516391
O3K_RS08070	hxpA	533.771	0.0374096	0.184433	0.202836	0.839263	0.894051
O3K_RS08075	yfbS	332.747	0.816401	0.527431	1.54788	0.12165	0.209778
O3K_RS08080	yfbR	117.776	0.418897	0.194401	2.15481	0.0311768	0.0679065
O3K_RS08085	alaA	871.272	-1.37967	0.234224	-5.8904	3.85252e-09	3.55482e-08	1
O3K_RS08090	lrhA	361.595	-0.289192	0.202143	-1.43064	0.152535	0.251663
O3K_RS08095	nuoA	581.625	0.0914552	0.229348	0.398761	0.690069	0.78584
O3K_RS08100	nuoB	905.584	-0.680823	0.20532	-3.31591	0.000913462	0.00307823
O3K_RS08105	nuoC	1146.07	-0.3632	0.192504	-1.88672	0.0591984	0.116446
O3K_RS08110	nuoE	391.24	0.379514	0.197707	1.91958	0.0549108	0.109584
O3K_RS08115	nuoF	802.265	1.31676	0.179456	7.33752	2.17589e-13	3.90199e-12	1
O3K_RS08120	nuoG	2462.93	0.0193739	0.16325	0.118676	0.905532	0.93943
O3K_RS08125	nuoH	718.191	0.470976	0.182704	2.57781	0.0099429	0.0251171
O3K_RS08130	nuoI	468.218	1.01139	0.214045	4.72514	2.29958e-06	1.32769e-05	1
O3K_RS08135	nuoJ	418.277	2.35673	0.283373	8.31672	9.0431e-17	2.29469e-15	1
O3K_RS08140	nuoK	212.614	0.405671	0.174951	2.31877	0.0204075	0.0470336
O3K_RS08145	nuoL	1455.5	0.403422	0.215192	1.87471	0.0608323	0.119015
O3K_RS08150	nuoM	837.962	0.382727	0.161276	2.37311	0.0176388	0.0415007
O3K_RS08155	nuoN	1997.5	0.632267	0.173745	3.63906	0.000273633	0.00104178
O3K_RS08160	yfbM	17.3022	1.29951	0.480422	2.70494	0.00683158	0.018133
O3K_RS08175	rbn	133.892	-0.652551	0.218862	-2.98156	0.00286782	0.00843721
O3K_RS08180	elaA	24.9873	1.68689	0.37451	4.50425	6.66067e-06	3.55446e-05	1
O3K_RS08185	elaB	501.109	1.87802	0.286583	6.55316	5.63305e-11	7.07617e-10	1
O3K_RS08190	menF	215.729	-0.532808	0.267286	-1.9934	0.0462176	0.0950382
O3K_RS08195	menD	195.129	-1.00707	0.1948	-5.16979	2.34353e-07	1.60505e-06	1
O3K_RS08200	menH	130.636	-0.457491	0.217267	-2.10566	0.035234	0.0755556
O3K_RS08205	menB	199.307	0.915253	0.191086	4.78974	1.66999e-06	9.91252e-06
O3K_RS08210	menC	173.105	0.899826	0.219248	4.10415	4.05798e-05	0.000184868
O3K_RS08215	menE	117.727	1.5096	0.188508	8.00815	1.16443e-15	2.6984e-14	1
O3K_RS08220	pmrD	235.827	0.585485	0.237341	2.46686	0.0136305	0.0330505
O3K_RS08225	arnF	50.5805	0.954893	0.283935	3.36307	0.000770802	0.00263955
O3K_RS08230	arnE	43.5817	2.38621	0.341339	6.99073	2.73451e-12	4.15499e-11	1
O3K_RS08235	arnT	235.122	0.951609	0.215217	4.42163	9.796e-06	5.06776e-05
O3K_RS08240	arnD	171.83	1.14022	0.203143	5.61289	1.98973e-08	1.64193e-07	1
O3K_RS08245	arnA	215.43	0.929573	0.226011	4.11295	3.90629e-05	0.000178438
O3K_RS08250	arnC	83.4615	0.353155	0.382778	0.922611	0.35621	0.48395
O3K_RS08255	arnB	96.8905	0.767908	0.419798	1.82923	0.0673649	0.129942
O3K_RS08260	ais	61.5764	0.436528	0.436263	1.00061	0.317017	0.442359
O3K_RS08265	nudI	322.385	0.0487441	0.184299	0.264484	0.791407	0.859857
O3K_RS08270	yfaZ	25.717	-0.44264	0.299576	-1.47756	0.139526	0.234158
O3K_RS08275	yfaY	138.724	0.43398	0.184758	2.34891	0.0188285	0.0438123
O3K_RS08285	rpnE	39.2723	-0.468061	0.280488	-1.66874	0.0951698	0.173549
O3K_RS08290	glpC	28.7866	-1.06114	0.326073	-3.2543	0.00113673	0.00373634	1
O3K_RS08295	glpB	29.6618	0.221799	0.5788	0.383204	0.701568	0.796331
O3K_RS08300	glpA	85.1879	0.872052	0.875887	0.995621	0.319434	0.444889
O3K_RS08305	glpT	94.4663	-1.13823	0.454288	-2.50552	0.0122271	0.030006
O3K_RS08310	glpQ	395.709	-0.574255	0.216876	-2.64785	0.00810061	0.0210932
O3K_RS08320	O3K_RS08320	93.0139	-0.20522	0.289148	-0.70974	0.477865	0.605384
O3K_RS08325	inaA	67.1379	0.847583	0.272278	3.11293	0.00185239	0.00572177
O3K_RS08330	yfaE	430.113	1.91666	0.275806	6.9493	3.67094e-12	5.47942e-11	1
O3K_RS08335	nrdB	689.162	0.473853	0.17035	2.78164	0.00540842	0.014788
O3K_RS08340	nrdA	1344.92	-0.0191771	0.228418	-0.083956	0.933091	0.955689
O3K_RS08345	yfaL	43.5871	-0.351139	0.280643	-1.2512	0.210862	0.325922
O3K_RS08350	ubiG	145.016	0.609603	0.21753	2.80238	0.00507267	0.0139988
O3K_RS08355	gyrA	1649.95	0.685846	0.163666	4.19052	2.78318e-05	0.000130905
O3K_RS08360	yfaA	29.6965	-0.781946	0.305448	-2.55999	0.0104674	0.0261041
O3K_RS08365	yfaT	3.50582	-0.692577	0.713439	-0.970759	0.331668	0.459018
O3K_RS08370	O3K_RS08370	162.803	-0.627323	0.28835	-2.17556	0.0295882	0.0648079
O3K_RS08375	yfaQ	20.7615	0.307893	0.371604	0.828552	0.407358	0.536137
O3K_RS08380	yfaP	17.5436	-1.2993	0.477196	-2.72279	0.00647338	0.0172726
O3K_RS08385	rcsC	575.905	0.00512636	0.133207	0.0384841	0.969302	0.979726
O3K_RS08390	rcsB	1249.29	0.112444	0.124368	0.904127	0.365928	0.493512
O3K_RS08395	rcsD	1168.32	0.945243	0.15801	5.98218	2.20167e-09	2.13235e-08
O3K_RS08400	ompC	21384.5	0.460157	0.165577	2.77911	0.00545079	0.0148885
O3K_RS08405	apbE	59.2219	-0.769924	0.319497	-2.4098	0.0159612	0.037994
O3K_RS08410	ada	169.84	-0.192068	0.201806	-0.951743	0.341227	0.46943
O3K_RS08415	alkB	69.0893	-0.0854123	0.306207	-0.278936	0.780294	0.853446
O3K_RS08420	yojI	68.8049	0.155098	0.325866	0.475957	0.634105	0.742349
O3K_RS08425	mqo	99.688	0.502157	0.303602	1.654	0.0981282	0.177726
O3K_RS08430	eco	818.285	1.6457	0.184292	8.92986	4.26535e-19	1.37877e-17	1
O3K_RS08435	O3K_RS08435	2.20682	1.25928	1.14692	1.09797	0.272219	0.39517
O3K_RS08440	napF	234.13	-0.893801	0.838327	-1.06617	0.286346	0.410627
O3K_RS08445	napD	102.782	-0.855507	0.618744	-1.38265	0.166772	0.270086
O3K_RS08450	napA	257.585	-0.0522983	0.57214	-0.0914083	0.927168	0.952313
O3K_RS08455	napG	53.5866	0.951416	0.471767	2.01671	0.043726	0.0905753
O3K_RS08460	napH	58.0416	0.893464	0.406879	2.19589	0.0280995	0.0619483
O3K_RS08465	napB	39.6074	1.24068	0.440948	2.81366	0.00489813	0.0135614
O3K_RS08470	napC	95.7594	0.378229	0.379899	0.995603	0.319443	0.444889
O3K_RS08475	ccmA	115.641	-0.0908028	0.266175	-0.341139	0.732999	0.817396
O3K_RS08480	ccmB	74.2047	-0.791686	0.252873	-3.13076	0.00174355	0.00545197
O3K_RS08485	ccmC	164.188	-0.27904	0.242305	-1.15161	0.249482	0.369671
O3K_RS08490	ccmD	23.915	0.482691	0.438521	1.10073	0.271016	0.393986
O3K_RS08495	ccmE	39.9021	0.0379328	0.336297	0.112796	0.910193	0.942699
O3K_RS08500	ccmF	98.8645	0.237813	0.27275	0.871908	0.383258	0.512354
O3K_RS08505	dsbE	62.5529	-0.20113	0.320933	-0.626704	0.530853	0.654538
O3K_RS08510	ccmH	254.832	0.0117113	0.20605	0.0568371	0.954675	0.970159
O3K_RS08515	narP	142.202	0.0117138	0.233042	0.0502649	0.959911	0.973396
O3K_RS08525	O3K_RS08525	361.68	-2.06657	0.373086	-5.53912	3.0399e-08	2.44881e-07	1
O3K_RS08530	yejM	1043.9	-0.774064	0.254643	-3.0398	0.00236738	0.00710913
O3K_RS08535	yejL	241.14	-1.35089	0.266209	-5.07453	3.88454e-07	2.5636e-06	1
O3K_RS08540	yejK	176.014	-0.265616	0.25573	-1.03866	0.298963	0.423691
O3K_RS08545	rplY	1345.97	1.32174	0.306691	4.30968	1.63492e-05	8.07124e-05	1
O3K_RS08550	radD	179.59	-0.555052	0.205251	-2.70425	0.00684583	0.0181518
O3K_RS08555	rsuA	267.634	-0.929512	0.210189	-4.42226	9.76735e-06	5.05809e-05
O3K_RS08560	bcr	274.994	-0.613263	0.264893	-2.31513	0.0206057	0.0474474
O3K_RS08565	yejG	399.782	-0.276932	0.274582	-1.00856	0.313187	0.438582
O3K_RS08570	yejF	340.083	0.107752	0.191635	0.562275	0.573928	0.693628
O3K_RS08575	yejE	229.999	-0.000155636	0.215281	-0.000722944	0.999423	1
O3K_RS08580	yejB	315.428	0.0299681	0.149851	0.199986	0.841492	0.895673
O3K_RS08585	yejA	1206.9	-0.537034	0.194675	-2.75863	0.0058045	0.015695
O3K_RS08590	pdeN	437.91	-1.28205	0.186966	-6.85711	7.02677e-12	1.01022e-10	1
O3K_RS08595	mepS	2717.28	-0.945574	0.403866	-2.34131	0.0192163	0.0446328
O3K_RS08600	lpxT	416.207	-0.235372	0.380616	-0.618398	0.536313	0.659348
O3K_RS08605	yeiR	145.662	-1.05478	0.244518	-4.31372	1.60532e-05	7.94054e-05	1
O3K_RS08610	yeiQ	469.932	-1.02924	0.365694	-2.81448	0.00488568	0.0135343
O3K_RS08615	yeiP	408.864	-0.029541	0.241857	-0.122142	0.902786	0.937324
O3K_RS08620	yeiW	20.7296	-2.09802	0.489906	-4.2825	1.84804e-05	9.02674e-05	1
O3K_RS08625	setB	68.9063	-1.31914	0.241123	-5.47084	4.47908e-08	3.47574e-07	1
O3K_RS08630	fruB	25.1433	-1.30353	0.42857	-3.04158	0.00235339	0.00707971	1
O3K_RS08635	fruK	69.5802	-0.445815	0.371372	-1.20045	0.229964	0.348899
O3K_RS08640	fruA	63.3757	0.588716	0.292608	2.01196	0.0442237	0.0914941
O3K_RS08645	psuK	5.70506	-0.734744	1.06527	-0.689724	0.490368	0.61737
O3K_RS08650	psuG	13.2427	-0.336092	1.06024	-0.316995	0.751247	0.833018
O3K_RS08655	psuT	45.6842	-0.143777	0.378004	-0.380358	0.70368	0.797315
O3K_RS08660	yeiL	50.1492	-1.59608	0.357472	-4.4649	8.01056e-06	4.22156e-05	1
O3K_RS08665	rihB	10.9459	-1.27094	0.562458	-2.25961	0.0238452	0.0536792
O3K_RS08670	nupX	47.0834	-0.353912	0.285309	-1.24045	0.214809	0.33045
O3K_RS08675	O3K_RS08675	241.456	-0.0152934	0.239917	-0.0637446	0.949174	0.965729
O3K_RS08680	nfo	148.775	-0.227632	0.183833	-1.23825	0.215622	0.331399
O3K_RS08685	yeiH	118.888	-0.620352	0.186911	-3.31898	0.000903476	0.0030466
O3K_RS08690	yeiE	194.957	-0.149798	0.197852	-0.757121	0.448978	0.577875
O3K_RS08695	lysP	606.974	-1.3272	0.241859	-5.48751	4.07643e-08	3.19751e-07	1
O3K_RS08700	cirA	53.8843	-0.530361	0.232572	-2.28041	0.0225831	0.051142
O3K_RS08705	yeiG	291.967	0.369078	0.239703	1.53973	0.123627	0.212608
O3K_RS08710	folE	292.538	-1.05208	0.208374	-5.04899	4.44147e-07	2.89723e-06	1
O3K_RS08715	yeiB	140.452	-0.706951	0.249343	-2.83526	0.00457889	0.0128103
O3K_RS08720	galS	49.4114	-1.30421	0.449424	-2.90195	0.00370843	0.0106812
O3K_RS08725	mglB	2209.79	-0.111984	0.531242	-0.210797	0.833046	0.890043
O3K_RS08730	mglA	484.768	-0.802305	0.478749	-1.67584	0.0937704	0.171243
O3K_RS08735	mglC	396.807	-0.941752	0.258182	-3.64763	0.000264672	0.00101306
O3K_RS08740	preA	222.74	0.481105	0.29494	1.6312	0.102849	0.184047
O3K_RS08745	preT	363.628	-1.54253	0.242332	-6.36533	1.94865e-10	2.25271e-09	1
O3K_RS08750	yeiS	130.974	-0.181587	0.31034	-0.585123	0.558465	0.679504
O3K_RS08755	sanA	275.862	-0.881024	0.218854	-4.02563	5.68238e-05	0.000252522
O3K_RS08760	cdd	877.058	-2.05894	0.223881	-9.19657	3.69569e-20	1.28463e-18	1
O3K_RS08765	yohK	434.729	1.55557	0.693919	2.24171	0.0249801	0.0557738
O3K_RS08770	yohJ	160.335	2.8689	0.779543	3.68023	0.000233024	0.000904818	1
O3K_RS08775	dusC	89.4136	0.222316	0.355008	0.62623	0.531164	0.654604
O3K_RS08785	mdtQ	9.46279	0.0145381	0.464956	0.0312676	0.975056	0.984366
O3K_RS08790	yohF	40.8744	0.233719	0.498301	0.469031	0.639047	0.745107
O3K_RS08795	yohD	125.437	0.188718	0.301866	0.625171	0.531859	0.655142
O3K_RS08800	yohC	98.5733	-0.502156	0.390073	-1.28734	0.197976	0.310772
O3K_RS08805	pbpG	272.885	-0.226896	0.220992	-1.02672	0.304555	0.429695
O3K_RS08810	dld	656.027	0.301298	0.178676	1.68628	0.0917423	0.168327
O3K_RS08815	bglX	304.646	-0.021282	0.15739	-0.135218	0.89244	0.930006
O3K_RS08820	osmF	238.085	-1.16933	0.279885	-4.17791	2.942e-05	0.00013761	1
O3K_RS08825	yehY	86.7067	-0.463267	0.369613	-1.25338	0.210067	0.325225
O3K_RS08830	yehX	51.6196	-0.310648	0.382072	-0.813061	0.416183	0.545369
O3K_RS08835	yehW	102.427	-0.551233	0.431156	-1.2785	0.201074	0.314638
O3K_RS08840	yohO	133.935	-2.5877	0.249064	-10.3897	2.76306e-25	1.34832e-23	1
O3K_RS08845	mlrA	139.342	-0.320482	0.338073	-0.947967	0.343146	0.471304
O3K_RS08850	btsS	261.004	-1.88013	0.273717	-6.8689	6.47009e-12	9.35491e-11	1
O3K_RS08855	btsR	86.0343	0.355811	0.273887	1.29911	0.193905	0.305421
O3K_RS08860	yehS	236.16	-1.19372	0.207282	-5.7589	8.46615e-09	7.36976e-08	1
O3K_RS08865	yehR	31.8998	-0.238747	0.353559	-0.675269	0.499505	0.626232
O3K_RS08870	yehQ	45.051	-1.45795	0.320797	-4.54477	5.49945e-06	2.98181e-05	1
O3K_RS08875	yehP	11.4358	-0.757316	0.476201	-1.59033	0.11176	0.196054
O3K_RS08880	yehM	43.7041	-1.71309	0.289482	-5.91777	3.26329e-09	3.06122e-08	1
O3K_RS08885	yehL	17.6516	0.066992	0.444935	0.150566	0.880318	0.921348
O3K_RS08890	O3K_RS08890	42.6092	-0.3376	0.290917	-1.16047	0.245858	0.365688
O3K_RS08895	yehI	133.265	-0.225793	0.233229	-0.968118	0.332985	0.460463
O3K_RS08900	O3K_RS08900	60.3481	-1.04894	0.228418	-4.5922	4.38605e-06	2.4064e-05	1	1
O3K_RS08905	metG	795.502	-0.592075	0.213445	-2.7739	0.00553879	0.015072
O3K_RS08910	apbC	928.038	-0.855195	0.144812	-5.90555	3.51475e-09	3.27892e-08
O3K_RS08915	yehE	282.307	-0.488672	0.313514	-1.55869	0.119069	0.206519
O3K_RS08920	yehD	32.5103	0.91436	0.570003	1.60413	0.108685	0.19212
O3K_RS08925	yehC	2.44645	0.858721	1.00053	0.858265	0.390746	0.519256
O3K_RS08930	yehB	13.2721	1.06905	0.472219	2.26389	0.0235812	0.0531886
O3K_RS08935	yehA	6.9137	0.851563	0.668668	1.27352	0.202833	0.316439
O3K_RS08940	rcnB	286.277	-1.25035	0.298658	-4.18657	2.83202e-05	0.000132956	1
O3K_RS08945	rcnA	27.3469	-1.03696	0.343252	-3.02099	0.00251948	0.00748179	1
O3K_RS08950	rcnR	26.4249	-0.27928	0.346212	-0.806675	0.419854	0.548882
O3K_RS08955	thiM	20.0153	0.220627	0.460786	0.478805	0.632077	0.741343
O3K_RS08960	thiD	12.8059	-0.662099	0.459748	-1.44013	0.14983	0.247969
O3K_RS08965	yegX	4.83139	0.00361481	0.645292	0.00560182	0.99553	0.999469
O3K_RS08970	yegW	50.696	0.816897	0.256738	3.18183	0.00146348	0.00468887
O3K_RS08975	yegV	31.1369	0.538018	0.327506	1.64277	0.10043	0.180802
O3K_RS08980	yegU	36.8507	0.330194	0.301214	1.09621	0.272987	0.395944
O3K_RS08985	yegT	43.6224	-0.933459	0.269322	-3.46595	0.000528353	0.00188565
O3K_RS08990	fbaB	523.075	-0.868132	0.286951	-3.02536	0.00248334	0.00738742
O3K_RS08995	gatY	5.66259	-1.01729	0.67456	-1.50808	0.131535	0.222737
O3K_RS09005	gatA	0.323797	0.693056	1.44183	0.480676	0.630746	0.740638
O3K_RS09010	gatB	0.458993	-0.765917	1.43433	-0.533988	0.59335	0.707697
O3K_RS09015	O3K_RS09015	16.0497	0.219507	0.459406	0.477806	0.632789	0.742006
O3K_RS09020	gatD	11.0584	0.3069	0.463328	0.662383	0.507726	0.633409
O3K_RS09025	O3K_RS09025	170.18	-0.703081	0.176961	-3.97308	7.09491e-05	0.000310939
O3K_RS09030	yegS	102.21	-1.04818	0.3468	-3.02244	0.00250744	0.0074504	1
O3K_RS09035	O3K_RS09035	9.40699	1.09979	0.64248	1.71179	0.0869348	0.160609
O3K_RS09040	yegQ	148.536	0.208683	0.413849	0.504249	0.614087	0.725609
O3K_RS09045	O3K_RS09045	102.641	0.445925	0.25276	1.76422	0.0776947	0.146635
O3K_RS09050	O3K_RS09050	56.4631	2.31545	0.322299	7.18416	6.76211e-13	1.12887e-11	1
O3K_RS09055	yegP	1603.38	0.0641519	0.357797	0.179297	0.857705	0.906973
O3K_RS09060	baeR	119.181	0.0980425	0.213647	0.458899	0.646307	0.750745
O3K_RS09065	baeS	112.767	0.0595502	0.215593	0.276215	0.782383	0.854626
O3K_RS09070	mdtD	68.398	-0.24386	0.278233	-0.876459	0.38078	0.509615
O3K_RS09075	mdtC	212.573	-0.939135	0.170291	-5.51489	3.49003e-08	2.77616e-07
O3K_RS09080	mdtB	227.478	-1.12404	0.193007	-5.8238	5.75234e-09	5.16764e-08	1
O3K_RS09085	mdtA	44.3021	-0.673953	0.27827	-2.42193	0.0154381	0.0368699
O3K_RS09090	O3K_RS09090	11.8859	-2.34502	0.738879	-3.17375	0.00150483	0.00479801	1
O3K_RS09095	O3K_RS09095	42.1303	-3.20987	0.552817	-5.80639	6.38349e-09	5.67359e-08	1
O3K_RS09100	ibsA	55.364	-2.98152	0.38621	-7.71993	1.16395e-14	2.49242e-13	1
O3K_RS09105	yegL	5.24525	-1.10855	0.659747	-1.68026	0.0929067	0.16991
O3K_RS09110	pphC	7.25639	-0.242661	0.505869	-0.479692	0.631446	0.740961
O3K_RS09115	yegI	57.5912	-0.282943	0.341941	-0.827463	0.407975	0.536577
O3K_RS09120	yegD	119.322	-1.20691	0.39253	-3.07469	0.00210724	0.00638844	1
O3K_RS09125	alkA	22.909	0.54952	0.415911	1.32124	0.186421	0.296299
O3K_RS09130	dgcE	1185.1	-0.546824	0.175888	-3.10894	0.00187757	0.00578196
O3K_RS09135	udk	224.22	-0.185361	0.344276	-0.538408	0.590295	0.706211
O3K_RS09140	dcd	386.093	-0.553234	0.158875	-3.48219	0.00049733	0.00177994
O3K_RS09145	asmA	714.732	0.000753652	0.169571	0.00444445	0.996454	0.999861
O3K_RS09150	yegH	375.05	0.407399	0.208906	1.95015	0.0511582	0.103068
O3K_RS09155	wza	0.723545	0.0234432	1.24398	0.0188453	0.984965	0.991805
O3K_RS09160	wzb	0.335401	0.701427	1.44272	0.486183	0.626837	0.73673
O3K_RS09165	wzc	10.4652	-0.217723	0.571636	-0.380876	0.703295	0.797245
O3K_RS09170	wcaA	2.76723	-0.372866	0.910284	-0.409615	0.682088	0.779113
O3K_RS09175	wcaB	0.510253	-0.772876	1.40468	-0.550215	0.582172	0.699958
O3K_RS09180	wcaC	8.61996	-0.507806	0.581224	-0.873684	0.382291	0.511367
O3K_RS09185	wcaD	3.3784	0.449667	0.787467	0.571029	0.56798	0.688111
O3K_RS09190	wcaE	1.67169	1.02284	1.18836	0.86071	0.389398	0.51787
O3K_RS09195	wcaF	0.647435	0.743272	1.32159	0.562408	0.573838	0.693628
O3K_RS09200	gmd	1.75435	0.876445	1.01784	0.861082	0.389193	0.517839
O3K_RS09205	fcl	1.83338	0.177252	1.02433	0.173042	0.862619	0.909767
O3K_RS09210	gmm	2.22851	0.517498	0.935458	0.553203	0.580124	0.698323
O3K_RS09215	wcaI	3.46524	0.101613	0.793997	0.127977	0.898167	0.93444
O3K_RS09220	cpsB	9.3387	-0.839597	0.620994	-1.35202	0.176368	0.282802
O3K_RS09225	cpsG	6.03728	-0.820432	0.632472	-1.29718	0.194568	0.306371
O3K_RS09230	wcaJ	3.32293	-0.345165	0.820726	-0.42056	0.674076	0.774318
O3K_RS09235	wzxC	4.40015	-0.912614	0.749145	-1.21821	0.223145	0.341103
O3K_RS09240	wcaK	9.47476	-0.769838	0.617888	-1.24592	0.212794	0.328147
O3K_RS09245	wcaL	4.09237	-0.830463	0.786872	-1.0554	0.291244	0.415354
O3K_RS09250	wcaM	17.3041	1.19477	0.407062	2.9351	0.00333442	0.00969197	1
O3K_RS09255	O3K_RS09255	813.008	0.343318	0.277332	1.23793	0.215741	0.331482
O3K_RS09260	galF	960.874	0.485033	0.245528	1.97547	0.0482145	0.0984266
O3K_RS09265	O3K_RS09265	641.71	2.8541	0.218343	13.0717	4.78066e-39	4.49294e-37	1
O3K_RS09270	neuB	1356.34	2.5914	0.171554	15.1054	1.49165e-51	2.09099e-49	1
O3K_RS09275	O3K_RS09275	1139.04	3.22645	0.208104	15.504	3.25763e-54	4.86249e-52	1
O3K_RS09280	neuC	1433.87	2.23382	0.228834	9.76178	1.64248e-22	6.66845e-21	1
O3K_RS09285	O3K_RS09285	789.274	1.34899	0.261862	5.15154	2.58352e-07	1.75756e-06	1
O3K_RS09290	wzy	827.517	1.39818	0.273156	5.11862	3.07774e-07	2.06608e-06	1
O3K_RS09295	O3K_RS09295	763.716	1.10574	0.253876	4.35542	1.32812e-05	6.66689e-05	1
O3K_RS09300	wzx	665.017	2.09677	0.240347	8.72396	2.68642e-18	8.11522e-17	1
O3K_RS09305	O3K_RS09305	520.253	1.28358	0.236029	5.43823	5.38128e-08	4.12538e-07	1
O3K_RS09310	gndA	2915.33	0.781351	0.121603	6.42541	1.31512e-10	1.55214e-09
O3K_RS09315	ugd	77.431	-0.0389004	0.344704	-0.112852	0.910148	0.942699
O3K_RS09320	wzzB	248.859	1.4074	0.399378	3.52398	0.000425111	0.00155323	1
O3K_RS09325	hisIE	221.65	0.0978634	0.238296	0.41068	0.681308	0.778396
O3K_RS09330	hisF	80.6801	1.14101	0.268078	4.25627	2.07865e-05	0.000100373	1
O3K_RS09335	hisA	56.5915	1.36902	0.308518	4.43742	9.10428e-06	4.74864e-05	1
O3K_RS09340	hisH	52.3065	-0.0998466	0.260203	-0.383725	0.701182	0.796308
O3K_RS09345	hisB	131.718	-0.905966	0.189821	-4.77275	1.81731e-06	1.0687e-05
O3K_RS09350	hisC	102.865	-1.58255	0.203277	-7.7852	6.96009e-15	1.52869e-13	1
O3K_RS09355	hisD	125.746	-1.84572	0.241856	-7.63151	2.32026e-14	4.80626e-13	1
O3K_RS09360	hisG	63.2669	-0.693005	0.270656	-2.56046	0.0104532	0.0261041
O3K_RS09365	hisL	387.49	-2.65742	0.376525	-7.05775	1.69226e-12	2.64253e-11	1
O3K_RS09370	yefM	90.0293	0.684425	0.270176	2.53326	0.0113009	0.0279357
O3K_RS09375	yoeB	47.494	0.862925	0.293896	2.93616	0.00332301	0.00966435
O3K_RS09380	yeeZ	504.851	0.57258	0.210978	2.71394	0.00664883	0.0176756
O3K_RS09385	yeeY	245.18	0.937833	0.25371	3.69647	0.000218615	0.000855414
O3K_RS09390	yoeI	59.7456	-0.0551997	0.642566	-0.0859051	0.931542	0.955607
O3K_RS09395	plaP	1205.54	0.403275	0.379218	1.06344	0.287583	0.411702
O3K_RS09400	yeeE	60.4142	-0.300902	0.406833	-0.739621	0.45953	0.588027
O3K_RS09405	tsuB	55.1149	-0.811342	0.396995	-2.04371	0.0409822	0.0857668
O3K_RS09410	sbcB	295.922	-0.0192035	0.227981	-0.084233	0.932871	0.955656
O3K_RS09415	dacD	14.1046	0.539658	0.404088	1.3355	0.181714	0.29
O3K_RS09420	sbmC	98.3509	2.16721	0.456453	4.74794	2.05495e-06	1.19734e-05	1
O3K_RS09430	O3K_RS09430	94.9401	1.34256	0.247564	5.4231	5.85757e-08	4.43028e-07	1
O3K_RS09440	tmaR	1193.75	0.68674	0.215616	3.18501	0.00144748	0.00464052
O3K_RS09445	O3K_RS09445	7.06204	0.859954	0.574284	1.49744	0.13428	0.226477
O3K_RS09460	yeeW	33.7735	-1.4954	0.304566	-4.90993	9.11101e-07	5.62511e-06	1
O3K_RS09470	cbtA	1.28335	-1.23223	1.26665	-0.972822	0.330642	0.457846
O3K_RS09475	yeeT	0.549223	-1.84294	1.3861	-1.32958	0.183656	0.292547
O3K_RS09480	yeeS	1.59848	-0.102609	1.00568	-0.10203	0.918733	0.946907
O3K_RS09485	O3K_RS09485	1.84299	-0.0667189	1.0257	-0.0650473	0.948136	0.965061
O3K_RS09490	O3K_RS09490	4.36023	-0.352205	0.675271	-0.521576	0.601966	0.714358
O3K_RS09495	O3K_RS09495	81.9495	0.142865	0.297965	0.479469	0.631605	0.740961
O3K_RS09500	O3K_RS09500	27.4006	0.86025	0.38539	2.23216	0.0256047	0.0570931
O3K_RS09505	O3K_RS09505	30.5614	0.0401563	0.41194	0.097481	0.922344	0.948828
O3K_RS09510	O3K_RS09510	11.261	1.48136	0.611073	2.4242	0.0153423	0.0367102
O3K_RS09515	O3K_RS09515	25.5964	-0.0751921	0.348134	-0.215986	0.828999	0.887364
O3K_RS09525	O3K_RS09525	442.177	0.152991	0.222699	0.686985	0.492092	0.61908
O3K_RS09540	tnpB	5.74683	-1.51924	0.646579	-2.34965	0.0187909	0.0437648
O3K_RS09545	O3K_RS09545	72.5466	-0.600665	0.231743	-2.59194	0.00954365	0.0243143
O3K_RS09555	O3K_RS09555	33.4883	-2.04435	0.307591	-6.64635	3.00454e-11	3.89976e-10	1
O3K_RS09560	O3K_RS09560	0.102795	-0.410992	1.32503	-0.310176	0.756427	0.835808
O3K_RS09565	O3K_RS09565	0.552972	-0.804273	1.4384	-0.559145	0.576063	0.694753
O3K_RS09570	O3K_RS09570	0.159544	0	1.32503	0	1	1
O3K_RS09575	O3K_RS09575	0.872896	0.310462	1.32212	0.234822	0.814347	0.877269
O3K_RS09590	O3K_RS09590	114.894	-0.498583	0.281105	-1.77365	0.0761202	0.144146
O3K_RS09600	O3K_RS09600	36.8588	0.661509	0.345863	1.91263	0.0557951	0.111087
O3K_RS09605	O3K_RS09605	19.0893	0.686879	0.477081	1.43975	0.149937	0.247976
O3K_RS09615	cobU	32.5731	2.89139	0.494003	5.85297	4.82865e-09	4.38379e-08	1
O3K_RS09620	cobS	28.2815	1.26307	0.348232	3.62709	0.000286635	0.00108477	1
O3K_RS09625	cobT	60.9614	2.61369	0.342596	7.62908	2.36433e-14	4.87763e-13	1
O3K_RS09630	ldtA	246.15	0.46753	0.243779	1.91784	0.0551308	0.10998
O3K_RS09635	O3K_RS09635	298.353	-0.219209	0.386212	-0.567588	0.570315	0.690775
O3K_RS09640	nac	23.8252	-1.12355	0.386215	-2.90913	0.00362431	0.0104746
O3K_RS09645	cbl	28.0083	0.633016	0.38004	1.66566	0.0957814	0.174351
O3K_RS09650	O3K_RS09650	156.01	1.29478	0.353841	3.65922	0.00025298	0.000972632	1
O3K_RS09655	yeeO	40.1418	0.694527	0.427298	1.62539	0.104079	0.185855
O3K_RS09660	O3K_RS09660	155.326	-0.448305	0.348091	-1.2879	0.197782	0.310564
O3K_RS09665	yeeN	641.298	0.927082	0.216789	4.27643	1.89916e-05	9.24091e-05
O3K_RS09670	amn	522.007	0.028044	0.192304	0.145832	0.884054	0.924114
O3K_RS09675	shiA	244.968	-0.162932	0.1554	-1.04847	0.294423	0.418895
O3K_RS09680	O3K_RS09680	15.2437	-0.24759	0.394202	-0.628079	0.529952	0.653904
O3K_RS09695	O3K_RS09695	15.6999	3.02806	0.490733	6.17048	6.8083e-10	7.21338e-09	1
O3K_RS09700	fyuA	35.1221	-1.59895	0.3148	-5.07925	3.78919e-07	2.50719e-06	1
O3K_RS09705	ybtE	9.72645	-0.907834	0.546389	-1.66152	0.0966099	0.175356
O3K_RS09710	ybtT	1.72801	-1.59178	1.07884	-1.47545	0.140092	0.234721
O3K_RS09715	ybtU	3.27993	-2.28079	0.903459	-2.52451	0.0115859	0.0285568
O3K_RS09720	irp1	75.9989	-1.21612	0.319628	-3.8048	0.000141916	0.000576641	1
O3K_RS09725	irp2	41.2865	-1.19664	0.305305	-3.9195	8.87333e-05	0.000379896	1
O3K_RS09730	ybtA	23.7853	-0.97348	0.344037	-2.82958	0.0046609	0.0130039
O3K_RS09735	ybtP	7.85917	-0.554268	0.542377	-1.02192	0.306816	0.432046
O3K_RS09740	ybtQ	22.2235	-0.262757	0.453975	-0.578793	0.562729	0.682727
O3K_RS09745	ybtX	5.60234	-0.799012	0.664706	-1.20205	0.229343	0.348374
O3K_RS09750	ybtS	17.9611	0.384558	0.43506	0.883921	0.376739	0.505326
O3K_RS09755	O3K_RS09755	425.895	-0.731068	0.264165	-2.76747	0.00564938	0.0153237
O3K_RS09760	O3K_RS09760	486.838	0.126824	0.323558	0.391966	0.695083	0.791107
O3K_RS09765	mtfA	577.566	-0.444389	0.247355	-1.79656	0.0724052	0.138193
O3K_RS09770	O3K_RS09770	202.107	-1.28222	0.334334	-3.83514	0.000125491	0.000517359	1
O3K_RS09775	zinT	62.4452	0.520713	0.301883	1.72488	0.0845491	0.157405
O3K_RS09780	msrQ	38.3212	-0.799594	0.378367	-2.11328	0.034577	0.0742922
O3K_RS09785	msrP	64.7991	-0.900953	0.3444	-2.61601	0.00889636	0.0228371
O3K_RS09790	hiuH	24.4917	-0.445343	0.415843	-1.07094	0.284196	0.408351
O3K_RS09795	hprR	83.1602	0.250211	0.236328	1.05875	0.289716	0.414288
O3K_RS09800	hprS	146.942	0.846257	0.221458	3.82131	0.000132747	0.000543298
O3K_RS09805	hchA	61.4796	0.481663	0.261397	1.84265	0.0653802	0.126788
O3K_RS09810	O3K_RS09810	49.0473	-0.0141404	0.300168	-0.0471082	0.962427	0.9747
O3K_RS09820	O3K_RS09820	92.8287	1.17507	0.323682	3.63033	0.000283062	0.00107365	1
O3K_RS09835	drpB	13.8154	3.10629	0.593106	5.23733	1.62915e-07	1.14992e-06	1
O3K_RS09840	yedJ	47.6196	1.31938	0.292328	4.51335	6.38121e-06	3.42695e-05	1
O3K_RS09845	dcm	140.649	-0.312218	0.244694	-1.27595	0.201972	0.315332
O3K_RS09850	vsr	87.1739	-0.321021	0.260491	-1.23237	0.217811	0.334258
O3K_RS09855	yedA	16.2176	-1.05516	0.399313	-2.64243	0.00823126	0.0213567
O3K_RS09860	yedI	35.2376	2.19419	0.368441	5.95534	2.59526e-09	2.48766e-08	1
O3K_RS09865	yodC	22.6303	3.60597	0.665738	5.4165	6.07775e-08	4.57635e-07	1
O3K_RS09875	yedP	146.805	-0.238046	0.277477	-0.857893	0.390951	0.519392
O3K_RS09880	yodD	1724.19	-0.171902	0.335447	-0.512455	0.608332	0.720436
O3K_RS09885	dsrB	31.3853	1.84236	0.412149	4.47014	7.81677e-06	4.12371e-05	1
O3K_RS09890	rcsA	45.0673	1.07999	0.429702	2.51333	0.0119596	0.0293922
O3K_RS09895	fliR	304.201	-1.11912	0.305353	-3.66499	0.000247344	0.000956032	1
O3K_RS09900	fliQ	115.978	-0.65779	0.297795	-2.20887	0.0271839	0.0601651
O3K_RS09905	fliP	435.022	-1.08092	0.279288	-3.87028	0.000108713	0.000455212	1
O3K_RS09910	fliO	527.176	-0.888097	0.222905	-3.98419	6.77101e-05	0.000297257
O3K_RS09915	fliN	516.793	-0.934093	0.226922	-4.11637	3.84887e-05	0.000176291
O3K_RS09920	fliM	715.496	-0.627846	0.236345	-2.65648	0.00789621	0.0206138
O3K_RS09925	fliL	1006.03	-1.40633	0.210704	-6.67442	2.4821e-11	3.26339e-10	1
O3K_RS09930	fliK	399.829	-1.22631	0.183956	-6.66628	2.62361e-11	3.42283e-10	1
O3K_RS09935	fliJ	251.912	-0.658564	0.196372	-3.35365	0.000797519	0.00272736
O3K_RS09940	fliI	801.41	-0.952228	0.206602	-4.609	4.04609e-06	2.23438e-05
O3K_RS09945	fliH	419.935	-0.690464	0.158369	-4.35985	1.30154e-05	6.5464e-05
O3K_RS09950	fliG	907.663	-1.11151	0.166394	-6.67997	2.38984e-11	3.15844e-10	1
O3K_RS09955	fliF	1855.51	-1.16215	0.161445	-7.19843	6.09083e-13	1.02354e-11	1
O3K_RS09960	fliE	245.446	1.48516	0.225183	6.59534	4.2428e-11	5.39655e-10	1
O3K_RS09965	emrE	91.3308	-0.494049	0.189099	-2.61264	0.00898451	0.0230401
O3K_RS09970	ybcL	70.789	0.408543	0.264538	1.54437	0.122499	0.210935
O3K_RS09975	ybcM	67.9882	-0.000610018	0.286157	-0.00213176	0.998299	1
O3K_RS09980	tnpA	3.58321	0.993474	1.14939	0.864351	0.387395	0.516425
O3K_RS09995	yedF	238.463	1.32783	0.262645	5.05562	4.29004e-07	2.80566e-06	1
O3K_RS10000	yedE	317.474	0.480367	0.226553	2.12033	0.0339784	0.073161
O3K_RS10005	yedD	168.986	0.047714	0.197951	0.241039	0.809525	0.873186
O3K_RS10010	amyA	449.017	-0.702079	0.276408	-2.54001	0.011085	0.0274421
O3K_RS10015	fliT	475.473	-1.07778	0.226639	-4.7555	1.9796e-06	1.15743e-05	1
O3K_RS10020	fliS	530.538	-0.890637	0.213132	-4.17881	2.93037e-05	0.000137319
O3K_RS10025	fliD	924.083	-0.00445605	0.165722	-0.0268887	0.978548	0.987082
O3K_RS10030	O3K_RS10030	6690.59	1.14036	0.160027	7.12603	1.03303e-12	1.66962e-11	1
O3K_RS10035	fliA	1428.86	-0.819321	0.15578	-5.25949	1.44458e-07	1.02392e-06
O3K_RS10040	fliZ	362.156	-0.512322	0.181918	-2.81622	0.00485926	0.0134832
O3K_RS10045	tcyJ	413.265	1.92804	0.213097	9.04772	1.45984e-19	4.87413e-18	1
O3K_RS10050	dcyD	91.101	0.341834	0.234265	1.45917	0.144517	0.240625
O3K_RS10055	tcyL	58.8909	-0.387104	0.267855	-1.4452	0.148402	0.246125
O3K_RS10060	yecC	141.589	-0.663193	0.220026	-3.01416	0.00257694	0.00763454
O3K_RS10065	sdiA	312.775	0.0873769	0.176403	0.495327	0.620369	0.73133
O3K_RS10070	yecF	433.702	-1.10135	0.305812	-3.6014	0.000316514	0.00118634	1
O3K_RS10075	O3K_RS10075	114.472	-1.7641	0.278964	-6.32376	2.55276e-10	2.88536e-09	1
O3K_RS10080	uvrY	787.47	0.465783	0.125163	3.7214	0.000198123	0.000782318
O3K_RS10085	uvrC	475.985	0.17214	0.136057	1.2652	0.205799	0.319984
O3K_RS10090	pgsA	606.557	-0.529288	0.290935	-1.81927	0.0688709	0.132494
O3K_RS10095	O3K_RS10095	1861.11	-1.40229	0.332269	-4.22033	2.4394e-05	0.000116792	1
O3K_RS10100	O3K_RS10100	808.013	-0.817943	0.344932	-2.37132	0.0177249	0.0416452
O3K_RS10105	O3K_RS10105	846.476	0.0961292	0.440897	0.218031	0.827405	0.886443
O3K_RS10110	yecA	85.4896	2.14522	0.32503	6.60007	4.10958e-11	5.25343e-10	1
O3K_RS10115	tyrP	137.536	-0.272919	0.31973	-0.853591	0.393332	0.522078
O3K_RS10120	yecH	76.7358	1.29617	0.441075	2.93865	0.00329641	0.00960349	1
O3K_RS10125	ftnA	2376.35	1.06898	0.287863	3.71349	0.000204422	0.000804841	1
O3K_RS10130	yecR	935.028	-1.91057	0.340671	-5.60826	2.04376e-08	1.67833e-07	1
O3K_RS10135	azuC	371.354	0.393991	0.398074	0.989743	0.3223	0.448129
O3K_RS10140	yecJ	109.843	-0.972689	0.356385	-2.72932	0.00634647	0.0169965
O3K_RS10145	ftnB	685.233	-0.857765	0.223185	-3.84329	0.000121394	0.000503331
O3K_RS10150	araF	72.4401	-0.63732	0.373196	-1.70774	0.0876852	0.161701
O3K_RS10155	araG	36.1343	-0.192528	0.393982	-0.488673	0.625073	0.735508
O3K_RS10160	araH	46.1319	0.257279	0.364558	0.705729	0.480357	0.607781
O3K_RS10165	otsB	293.062	-0.0468836	0.405151	-0.115719	0.907875	0.941452
O3K_RS10170	otsA	759.9	-0.778311	0.236954	-3.28465	0.00102108	0.0033958
O3K_RS10175	uspC	317.303	-0.633211	0.484748	-1.30627	0.191461	0.302675
O3K_RS10180	flhD	151.435	-1.27319	0.420043	-3.03109	0.00243674	0.00727439	1
O3K_RS10185	flhC	516.061	-1.2136	0.143492	-8.45762	2.72897e-17	7.32779e-16	1
O3K_RS10190	motA	428.461	-0.652949	0.262262	-2.48968	0.0127857	0.031271
O3K_RS10195	motB	227.842	-0.580696	0.230915	-2.51477	0.0119111	0.0293157
O3K_RS10200	cheA	581.852	-0.742821	0.238669	-3.11234	0.00185611	0.00572977
O3K_RS10205	cheW	405.42	0.293465	0.212256	1.3826	0.166788	0.270086
O3K_RS10210	tar	621.949	-0.242668	0.216415	-1.12131	0.262155	0.384519
O3K_RS10215	tap	424.983	-0.679866	0.292896	-2.32118	0.0202771	0.0467543
O3K_RS10220	cheR	308.588	-1.52684	0.285132	-5.35487	8.56185e-08	6.26101e-07	1
O3K_RS10225	cheB	143.676	0.366511	0.329311	1.11296	0.265724	0.388212
O3K_RS10230	cheY	77.7808	2.53458	0.2775	9.13362	6.62446e-20	2.25632e-18	1
O3K_RS10235	cheZ	579.62	1.75696	0.241625	7.27145	3.55651e-13	6.2025e-12	1
O3K_RS10240	flhB	507.044	-1.66788	0.223516	-7.46199	8.52249e-14	1.59978e-12	1
O3K_RS10245	flhA	316.245	-0.581521	0.168871	-3.44357	0.000574091	0.00203071
O3K_RS10250	flhe	135.088	-0.441155	0.170416	-2.5887	0.00963396	0.0244829
O3K_RS10255	yecT	20.9077	-1.22834	0.364976	-3.36554	0.000763937	0.00261958	1
O3K_RS10260	argS	753.882	0.575411	0.270079	2.13053	0.0331278	0.0715364
O3K_RS10265	yecM	37.6186	0.275705	0.311885	0.883997	0.376698	0.505326
O3K_RS10270	cutC	253.537	0.0412114	0.24926	0.165335	0.86868	0.913357
O3K_RS10275	torY	3.97645	0.169455	0.767635	0.220749	0.825288	0.884922
O3K_RS10280	torZ	47.8135	0.110675	0.295431	0.374624	0.70794	0.800178
O3K_RS10285	cmoB	221.767	-0.442851	0.209436	-2.11449	0.0344731	0.0741317
O3K_RS10290	cmoA	100.102	0.312014	0.303518	1.02799	0.303954	0.428993
O3K_RS10295	yecN	1085.71	-0.650047	0.228606	-2.84352	0.00446181	0.0125519
O3K_RS10300	O3K_RS10300	38.5885	-0.176672	0.291174	-0.606758	0.544012	0.666304
O3K_RS10305	O3K_RS10305	282.135	0.566088	0.153922	3.67775	0.000235298	0.00091225
O3K_RS10310	O3K_RS10310	11.4198	1.06883	0.503313	2.12359	0.0337048	0.0726643
O3K_RS10315	O3K_RS10315	5.48005	4.39942	1.0228	4.30135	1.69759e-05	8.35624e-05	1
O3K_RS10320	O3K_RS10320	7.30723	3.08673	0.791555	3.89957	9.63624e-05	0.000407533	1
O3K_RS10340	O3K_RS10340	3.85825	0.314344	0.893645	0.351755	0.725022	0.812395
O3K_RS10345	O3K_RS10345	1.60758	-0.677681	1.09413	-0.619381	0.535666	0.658712
O3K_RS10350	O3K_RS10350	6.58565	0.146013	0.776575	0.188022	0.850859	0.90205
O3K_RS10355	yfdR	9.53072	-0.200136	0.748531	-0.267372	0.789183	0.859151
O3K_RS10360	yfdQ	143.05	1.50996	0.252139	5.98862	2.11625e-09	2.06538e-08	1
O3K_RS10365	O3K_RS10365	40.9372	1.21028	0.440579	2.74702	0.0060139	0.0161741
O3K_RS10370	O3K_RS10370	925.27	1.15583	0.161605	7.15217	8.54189e-13	1.40292e-11	1
O3K_RS10375	O3K_RS10375	7.10823	1.33824	0.923909	1.44845	0.147491	0.244854
O3K_RS10380	O3K_RS10380	17.2208	0.678498	0.610471	1.11143	0.266382	0.388809
O3K_RS10385	O3K_RS10385	1292.54	-2.31563	0.198147	-11.6864	1.4955e-31	1.05412e-29	1
O3K_RS10390	O3K_RS10390	10.1954	-0.291036	0.59929	-0.485634	0.627227	0.737017
O3K_RS10395	O3K_RS10395	8.63992	1.42776	0.610472	2.33877	0.0193471	0.044916
O3K_RS10400	yfdN	2.37793	1.81884	1.10249	1.64976	0.0989917	0.178784
O3K_RS10405	O3K_RS10405	2.77164	0.403511	0.859367	0.469544	0.638681	0.744957
O3K_RS10410	O3K_RS10410	0.830057	2.18272	1.28669	1.69639	0.089813	0.165145
O3K_RS10415	O3K_RS10415	6.57225	1.03753	0.663641	1.56339	0.11796	0.205156
O3K_RS10420	O3K_RS10420	34.9918	-0.63244	0.272167	-2.32372	0.0201403	0.0465235
O3K_RS10425	O3K_RS10425	23.8328	-0.406378	0.345277	-1.17696	0.23921	0.358957
O3K_RS10430	O3K_RS10430	163.009	0.102786	0.330025	0.311449	0.755459	0.835467
O3K_RS10435	O3K_RS10435	285.95	-0.311513	0.241856	-1.28801	0.197743	0.310564
O3K_RS10440	O3K_RS10440	425.784	0.339392	0.369226	0.919198	0.357992	0.485259
O3K_RS10445	O3K_RS10445	59.7842	-0.502273	0.282852	-1.77575	0.0757744	0.143651
O3K_RS10450	O3K_RS10450	25.7942	0.685951	0.357091	1.92094	0.0547389	0.109327
O3K_RS10455	O3K_RS10455	84.656	-1.94049	0.307513	-6.31027	2.78554e-10	3.11379e-09	1
O3K_RS10460	O3K_RS10460	25.4477	-0.683783	0.535601	-1.27667	0.201721	0.315143
O3K_RS10465	O3K_RS10465	26.08	-1.4073	0.593907	-2.36956	0.0178091	0.0418044
O3K_RS10470	O3K_RS10470	47.4137	0.444624	0.312067	1.42477	0.154224	0.253664
O3K_RS10475	O3K_RS10475	1.76633	1.39564	1.21881	1.14508	0.252175	0.372899
O3K_RS10485	O3K_RS10485	867.112	1.06161	0.236684	4.48535	7.27959e-06	3.85636e-05	1
O3K_RS10490	O3K_RS10490	6.26256	1.059	0.653719	1.61996	0.105241	0.187075
O3K_RS10495	O3K_RS10495	3.2881	-1.7531	0.997888	-1.75681	0.0789502	0.148452
O3K_RS10500	O3K_RS10500	1.48768	1.40709	1.24914	1.12644	0.259979	0.381989
O3K_RS10505	O3K_RS10505	2.02487	0.0126732	1.06239	0.011929	0.990482	0.995583
O3K_RS10510	O3K_RS10510	52.1283	1.28224	0.387934	3.30531	0.000948717	0.00317176	1
O3K_RS10515	O3K_RS10515	331.039	-1.01896	0.565434	-1.80208	0.0715323	0.136888
O3K_RS10520	O3K_RS10520	6.59396	1.24866	0.597208	2.09083	0.0365433	0.0778252
O3K_RS10525	O3K_RS10525	25.7989	0.808809	0.39137	2.06661	0.0387709	0.0820185
O3K_RS10530	O3K_RS10530	1.74778	1.97451	1.19398	1.65373	0.0981832	0.177726
O3K_RS10535	O3K_RS10535	30.4977	0.356555	0.332629	1.07193	0.283751	0.407827
O3K_RS10540	O3K_RS10540	10.2924	0.766045	0.646696	1.18455	0.236195	0.356117
O3K_RS10545	O3K_RS10545	7.71026	-0.511327	0.696441	-0.734199	0.462827	0.591227
O3K_RS10550	O3K_RS10550	11.5617	1.15798	0.60509	1.91373	0.0556552	0.110852
[truncated: 3,078 more rows]
