# Supplementary material for: RpoS impacts global gene expression and carbon source utilization in Escherichia coli O104:H4
Source: Front Microbiol. 2026 Jan 20;16:1758449. doi: 10.3389/fmicb.2025.1758449 (PMC12864459; doi:10.3389/fmicb.2025.1758449)
Supplement: Supplementary file 2 [file Data_Sheet_2.xlsx]

## Sheet: Dataset_2
Dataset 2. Differentially expressed genes in E. coli O104:H4 wild type and rpoS ATG > ATA in transition. DESeq2 results for transition libraries using E. coli O104:H4 wild type as the reference librabry (divisor) and rpoS ATG>ATA as the comparison library (numerator). All annotated genes are shown and the differentially expressed genes (-1 > log2FoldChange > 1; padj < 0.01), as well as the ones i…
locus tag	gene	baseMean	log2FoldChange	lfcSE	stat	pvalue	padj	-1 > log2FoldChange >1 padj < 0.01	E. coli K-12 MG1655	E. coli O157:H7 EDL933
O3K_RS00005	dnaA	513.559	-0.397361	0.394838	-1.00639	0.314228	0.406398
O3K_RS00010	dnaN	631.117	-0.91116	0.126821	-7.18461	6.73994e-13	4.24382e-12
O3K_RS00015	recF	300.706	-0.77046	0.318438	-2.4195	0.015542	0.0292458
O3K_RS00020	gyrB	1295.15	0.238129	0.148965	1.59856	0.109919	0.164602
O3K_RS00025	yidB	194.708	-2.87438	0.237359	-12.1098	9.36877e-34	1.75997e-32	1	1
O3K_RS00030	yidA	256.63	1.42446	0.18329	7.77159	7.75053e-15	5.69232e-14	1		1
O3K_RS00035	O3K_RS00035	118.984	-0.172954	0.250299	-0.690989	0.489573	0.585158
O3K_RS00040	dgoR	42.679	0.0434173	0.261848	0.165811	0.868305	0.902726
O3K_RS00045	dgoK	44.3051	0.471126	0.303973	1.5499	0.121167	0.178912
O3K_RS00050	dgoA	9.71659	0.163712	0.527835	0.310158	0.756441	0.819235
O3K_RS00055	dgoD	9.76036	-0.26067	0.503022	-0.518208	0.604313	0.691265
O3K_RS00060	dgoT	18.3229	0.0220361	0.401374	0.0549017	0.956217	0.96959
O3K_RS00065	cbrA	35.3276	-0.202166	0.431034	-0.469026	0.639051	0.723279
O3K_RS00070	yidR	127.194	0.369408	0.263531	1.40176	0.160986	0.229496
O3K_RS00075	yidQ	325.626	-0.773618	0.297176	-2.60323	0.00923504	0.0181658
O3K_RS00080	ibpA	378.954	-1.2055	0.243869	-4.9432	7.68494e-07	2.71218e-06	1
O3K_RS00085	ibpB	105.902	-2.01198	0.35969	-5.59365	2.22349e-08	9.33353e-08	1
O3K_RS00090	yidE	283.15	0.542711	0.268357	2.02234	0.043141	0.0729558
O3K_RS00095	yidP	9.05279	-0.103304	0.569234	-0.181479	0.855991	0.895191
O3K_RS00100	O3K_RS00100	4.82701	-0.709313	0.674139	-1.05218	0.292719	0.383367
O3K_RS00110	yidL	43.6525	0.508666	0.320472	1.58724	0.112457	0.16781
O3K_RS00115	yidK	12.0936	-1.24648	0.499267	-2.49661	0.0125386	0.0239763
O3K_RS00120	yidJ	59.2211	-1.89927	0.255298	-7.43942	1.0113e-13	6.79779e-13	1
O3K_RS00125	O3K_RS00125	33.4603	1.14153	0.388051	2.94171	0.00326406	0.00699245	1
O3K_RS00130	yidH	29.6559	-1.57534	0.303549	-5.18972	2.10608e-07	7.95265e-07	1
O3K_RS00135	yidG	110.143	0.135767	0.375261	0.361793	0.717507	0.788
O3K_RS00140	yidF	236.169	0.167073	0.477013	0.350248	0.726153	0.794401
O3K_RS00145	emrD	315.282	-0.120622	0.243242	-0.495893	0.61997	0.705635
O3K_RS00150	tisB	346.68	0.902855	0.217649	4.14821	3.35089e-05	9.71758e-05
O3K_RS00155	ivbL	914.083	-0.770304	0.303235	-2.54028	0.0110763	0.0213978
O3K_RS00160	ilvB	112.959	-0.627155	0.177222	-3.53881	0.000401937	0.00101614
O3K_RS00165	ilvN	150.157	-1.98056	0.236768	-8.36499	6.01218e-17	4.97745e-16	1
O3K_RS00170	uhpA	36.4325	-0.057024	0.524978	-0.108622	0.913502	0.935248
O3K_RS00175	uhpB	73.1645	-0.537847	0.443304	-1.21327	0.225027	0.307323
O3K_RS00180	uhpC	38.2122	0.113383	0.488295	0.232201	0.816382	0.862974
O3K_RS00185	uhpT	123.023	1.04935	0.364059	2.88235	0.00394719	0.00833624	1
O3K_RS00190	adeD	170.803	0.269512	0.181251	1.48695	0.137027	0.198974
O3K_RS00195	adeQ	15.604	1.24295	0.422404	2.94256	0.00325509	0.00697912	1
O3K_RS00200	yicN	47.7766	0.660626	0.298296	2.21466	0.0267833	0.0477768
O3K_RS00205	nepI	57.3513	-0.171739	0.409948	-0.418929	0.675268	0.751647
O3K_RS00210	O3K_RS00210	34.0976	-2.08937	0.391208	-5.34081	9.25303e-08	3.6318e-07	1		1
O3K_RS00215	nlpA	124.575	0.919007	0.227145	4.0459	5.21227e-05	0.000148275
O3K_RS00220	yicL	204.937	-0.877059	0.19566	-4.48257	7.37497e-06	2.31465e-05
O3K_RS00225	setC	22.8162	-0.792206	0.461559	-1.71637	0.0860942	0.133169
O3K_RS00235	O3K_RS00235	81.0204	0.360929	0.439784	0.820697	0.411819	0.50913
O3K_RS00240	O3K_RS00240	12.7035	-1.99539	0.592179	-3.36958	0.000752842	0.00181677	1
O3K_RS00245	O3K_RS00245	5.54765	-0.529208	0.866944	-0.610429	0.541578	0.636228
O3K_RS00250	O3K_RS00250	1.436	-1.87511	1.21123	-1.5481	0.121597	0.179496
O3K_RS00255	O3K_RS00255	3.6554	-1.91064	0.906288	-2.1082	0.0350137	0.060771
O3K_RS00260	O3K_RS00260	1.31213	-0.245109	1.28759	-0.190363	0.849025	0.890369
O3K_RS00265	O3K_RS00265	1.95486	-0.213957	1.21088	-0.176695	0.859748	0.898707
O3K_RS00270	O3K_RS00270	3.00479	-1.31546	0.908642	-1.44772	0.147696	0.212761
O3K_RS00275	O3K_RS00275	3.03918	-0.0355856	0.98142	-0.0362593	0.971076	0.981324
O3K_RS00285	O3K_RS00285	154.456	0.264203	0.237606	1.11194	0.266166	0.353888
O3K_RS00290	O3K_RS00290	4.36228	-0.2906	0.797809	-0.364248	0.715673	0.786496
O3K_RS00295	O3K_RS00295	650.577	3.06972	0.196306	15.6374	4.04894e-55	1.5221e-53	1
O3K_RS00305	O3K_RS00305	22.1406	0.200645	0.390257	0.514135	0.607158	0.693007
O3K_RS00310	O3K_RS00310	0.363243	0	1.44314	0	1	1
O3K_RS00320	O3K_RS00320	0.184553	0	1.32503	0	1	1
O3K_RS00325	O3K_RS00325	1.96608	-2.4918	1.14033	-2.18516	0.0288774	0.0510281
O3K_RS00350	O3K_RS00350	25.6021	-2.94727	0.480027	-6.13981	8.26199e-10	4.0201e-09	1
O3K_RS00355	tet(A)	579.548	-1.14912	0.266164	-4.31732	1.57935e-05	4.76244e-05	1
O3K_RS00360	tetR(A)	1083.31	-0.280407	0.356131	-0.78737	0.431065	0.528419
O3K_RS00365	O3K_RS00365	5.32824	-3.63739	0.850501	-4.27677	1.89627e-05	5.65759e-05	1
O3K_RS00370	O3K_RS00370	107.376	-0.639415	0.222599	-2.8725	0.00407242	0.00858286
O3K_RS00375	merR	40.3079	1.93333	0.333965	5.78903	7.07958e-09	3.14889e-08	1
O3K_RS00380	O3K_RS00380	3.01347	-0.895496	0.897408	-0.99787	0.318343	0.410256
O3K_RS00385	merP	1.69452	0.935393	1.04026	0.899189	0.368552	0.463315
O3K_RS00390	merC	4.43076	-0.144487	0.826219	-0.174878	0.861176	0.899458
O3K_RS00395	merA	7.41974	0.214916	0.585954	0.36678	0.713783	0.78527
O3K_RS00400	merD	1.24371	0.519639	1.19115	0.436251	0.662655	0.742706
O3K_RS00405	merE	0.714909	0.413591	1.37509	0.300773	0.763588	0.824512
O3K_RS00410	O3K_RS00410	1.91052	-0.590613	1.09832	-0.537743	0.590755	0.679837
O3K_RS00420	O3K_RS00420	114.728	-0.892044	0.189856	-4.69852	2.62052e-06	8.62462e-06
O3K_RS00425	O3K_RS00425	615.121	-0.730496	0.208469	-3.50409	0.000458163	0.00114597
O3K_RS00430	aph(3'')-Ib	1309.82	-0.451529	0.176782	-2.55416	0.0106443	0.0206261
O3K_RS00435	sul2	2251.14	-0.949604	0.155151	-6.12051	9.32768e-10	4.51267e-09
O3K_RS00445	O3K_RS00445	6.03544	0.0601062	0.759448	0.0791445	0.936918	0.954407
O3K_RS00455	O3K_RS00455	206.941	-0.815766	0.155645	-5.24121	1.59529e-07	6.12876e-07
O3K_RS00460	O3K_RS00460	113.023	-0.853273	0.191874	-4.44704	8.70628e-06	2.70572e-05
O3K_RS00465	folP	137.398	-1.53309	0.236205	-6.49052	8.55385e-11	4.5504e-10	1
O3K_RS00470	O3K_RS00470	91.9171	-0.582279	0.214337	-2.71665	0.00659471	0.0133659
O3K_RS00475	dfrA7	440.425	0.883258	0.176724	4.99795	5.79438e-07	2.07967e-06
O3K_RS00480	intI1	41.8068	-0.661931	0.357326	-1.85246	0.0639603	0.102851
O3K_RS00485	O3K_RS00485	2.77488	-0.0137726	0.960829	-0.0143341	0.988563	0.994048
O3K_RS00490	O3K_RS00490	489.861	0.437611	0.157085	2.78582	0.00533919	0.0110507
O3K_RS00495	O3K_RS00495	300.388	-0.233771	0.194709	-1.20062	0.2299	0.313219
O3K_RS00505	O3K_RS00505	50.3979	-1.50891	0.309487	-4.8755	1.08532e-06	3.74185e-06	1
O3K_RS00510	O3K_RS00510	132.902	0.652537	0.340894	1.91419	0.0555955	0.0912212
O3K_RS00515	O3K_RS00515	140.376	-0.464467	0.334694	-1.38774	0.165217	0.235131
O3K_RS00520	yicJ	16.7517	-0.244171	0.439742	-0.555261	0.578716	0.669474
O3K_RS00525	yicI	54.8478	0.361756	0.23509	1.53879	0.123854	0.182203
O3K_RS00530	yicH	603.24	-0.422912	0.257271	-1.64384	0.100209	0.152036
O3K_RS00535	xanP	49.967	-0.197603	0.428594	-0.461049	0.644764	0.728445
O3K_RS00540	gltS	148.686	-0.124691	0.19535	-0.638292	0.523284	0.618028
O3K_RS00545	recG	836.336	-0.590658	0.174055	-3.39352	0.000690004	0.00167709
O3K_RS00550	trmH	534.765	-0.571191	0.202164	-2.82539	0.00472234	0.00987469
O3K_RS00555	spoT	1529.58	-0.46146	0.280228	-1.64673	0.0996137	0.151223
O3K_RS00560	rpoZ	875.708	-0.841631	0.276609	-3.04267	0.00234486	0.0051695
O3K_RS00565	gmk	834.548	-0.6917	0.190166	-3.63735	0.000275458	0.000710702
O3K_RS00570	ligB	31.1368	-0.166422	0.399451	-0.416626	0.676952	0.752745
O3K_RS00575	yicG	363.329	-1.15307	0.2208	-5.22225	1.76762e-07	6.76522e-07	1
O3K_RS00580	dinD	122.579	0.899897	0.254177	3.54043	0.000399473	0.00101214
O3K_RS00585	yicC	485.1	-0.454979	0.193953	-2.34582	0.0189852	0.0350874
O3K_RS00590	rph	219.337	1.68767	0.45739	3.68978	0.000224452	0.00058686	1		1
O3K_RS00595	pyrE	52.9693	1.20168	0.407662	2.94773	0.00320113	0.0068867	1
O3K_RS00600	slmA	400.718	0.617747	0.293681	2.10346	0.0354256	0.0614019
O3K_RS00605	dut	365.548	0.502659	0.286823	1.75251	0.0796866	0.124472
O3K_RS00610	coaBC	520.121	0.419603	0.156536	2.68055	0.00735009	0.0147496
O3K_RS00615	radC	830.715	-0.725651	0.259611	-2.79515	0.00518754	0.0107676
O3K_RS00620	rpmB	4500.41	0.504523	0.230333	2.19041	0.0284946	0.0504747
O3K_RS00625	rpmG	5701.63	1.47352	0.282419	5.21748	1.81375e-07	6.93133e-07	1
O3K_RS00630	mutM	47.2971	-0.454042	0.425841	-1.06623	0.286322	0.376349
O3K_RS00635	coaD	344.139	-0.22932	0.172753	-1.32745	0.184361	0.258819
O3K_RS00640	waaA	560.455	-0.187565	0.295303	-0.635159	0.525325	0.620294
O3K_RS00645	rfaQ	236.835	-0.53592	0.234828	-2.28218	0.022479	0.0408599
O3K_RS00650	waaG	110.791	-0.400465	0.249827	-1.60297	0.108942	0.16338
O3K_RS00655	rfaP	182.517	-0.357591	0.18082	-1.97761	0.047973	0.0801392
O3K_RS00660	waaO	456.891	-0.57369	0.230862	-2.48499	0.0129556	0.0247085
O3K_RS00665	rfaY	336.306	0.513772	0.192716	2.66595	0.00767701	0.0153268
O3K_RS00670	O3K_RS00670	441.579	0.191224	0.218927	0.873458	0.382413	0.477781
O3K_RS00675	O3K_RS00675	498.707	0.0212134	0.197608	0.107351	0.914511	0.936092
O3K_RS00680	rfaL	640.367	-0.13874	0.392781	-0.353224	0.72392	0.793327
O3K_RS00685	rfaC	191.955	-0.662777	0.247997	-2.67252	0.00752846	0.0150718
O3K_RS00690	rfaF	368.699	-0.556476	0.185872	-2.99386	0.00275473	0.00598469
O3K_RS00695	rfaD	594.434	-0.208288	0.165445	-1.25896	0.208045	0.286754
O3K_RS00700	yibB	258.95	1.06993	0.2773	3.8584	0.000114131	0.000312582	1
O3K_RS00705	kbl	585.646	1.27583	0.186019	6.85859	6.95435e-12	4.08487e-11	1
O3K_RS00710	tdh	1013.36	1.00725	0.167242	6.0227	1.7153e-09	8.14328e-09	1
O3K_RS00715	waaH	20.1776	-0.0986195	0.62625	-0.157476	0.874869	0.906995
O3K_RS00720	yibQ	167.689	-1.14748	0.330331	-3.47374	0.000513263	0.00127624	1
O3K_RS00725	envC	615.995	-0.109745	0.245717	-0.446631	0.655142	0.736726
O3K_RS00730	gpmM	910.116	-0.976055	0.365333	-2.67169	0.00754713	0.0151032
O3K_RS00735	yibN	714.887	-1.6915	0.231653	-7.30188	2.83771e-13	1.83691e-12	1
O3K_RS00740	grxC	344.284	-1.55585	0.210805	-7.38052	1.5767e-13	1.03919e-12	1
O3K_RS00745	secB	1479.93	-0.504028	0.189182	-2.66424	0.00771614	0.0153804
O3K_RS00750	gpsA	812.213	-0.424446	0.246666	-1.72073	0.0852995	0.132061
O3K_RS00755	cysE	279.476	-0.281019	0.27035	-1.03946	0.298591	0.389549
O3K_RS00760	trmL	64.5401	-0.0318532	0.301372	-0.105694	0.915825	0.93687
O3K_RS00765	lldD	392.386	1.1197	0.28212	3.9689	7.2206e-05	0.00020201	1
O3K_RS00770	lldR	122.171	1.33159	0.436482	3.05073	0.00228285	0.00504594	1
O3K_RS00775	lldP	402.575	0.871628	0.558321	1.56116	0.118486	0.175464
O3K_RS00780	ehaG	377.749	-1.76325	0.126722	-13.9143	5.18351e-44	1.39187e-42	1
O3K_RS00785	O3K_RS00785	2.44796	-1.08872	0.951486	-1.14423	0.252527	0.338414
O3K_RS00790	yibL	761.138	1.58793	0.176988	8.97198	2.91239e-19	2.73205e-18	1
O3K_RS00795	O3K_RS00795	489.633	-0.0831267	0.401215	-0.207187	0.835864	0.87899
O3K_RS00800	mtlR	149.73	-1.22725	0.330751	-3.7105	0.000206848	0.000545328	1	1
O3K_RS00805	mtlD	258.891	-1.69212	0.24839	-6.81235	9.60188e-12	5.59467e-11	1	1
O3K_RS00810	mtlA	432.032	-0.866159	0.152832	-5.66741	1.44976e-08	6.19319e-08
O3K_RS00815	yibI	49.6023	-4.34551	0.548694	-7.91973	2.38026e-15	1.81107e-14	1
O3K_RS00820	yibH	130.974	-4.22971	0.263189	-16.071	4.07747e-58	1.69616e-56	1
O3K_RS00830	yibG	22.5919	0.352125	0.364589	0.965811	0.334139	0.426786
O3K_RS00840	yibA	451.302	-0.38849	0.230729	-1.68375	0.0922292	0.141366
O3K_RS00845	yhhH	3.39885	0.533609	0.798068	0.668626	0.503734	0.598981
O3K_RS00855	yibF	182.873	-2.04862	0.313033	-6.54444	5.97194e-11	3.21055e-10	1		1
O3K_RS00860	selA	221.312	0.0245466	0.27196	0.0902584	0.928082	0.946927
O3K_RS00865	selB	347.745	-0.706424	0.20611	-3.42741	0.000609363	0.00149109
O3K_RS00870	yiaY	27.269	-1.80229	0.338303	-5.32745	9.96035e-08	3.89736e-07	1
O3K_RS00875	aldB	184.95	-3.22901	0.196554	-16.4281	1.20286e-60	5.54956e-59	1	1	1
O3K_RS00880	O3K_RS00880	11.4145	0.31066	0.659369	0.471148	0.637535	0.72253
O3K_RS00885	yiaW	3.77669	0.400747	0.910432	0.440172	0.659812	0.740993
O3K_RS00890	yiaV	19.5302	-0.848165	0.392719	-2.15972	0.030794	0.0541697
O3K_RS00895	yiaU	107.299	-1.63879	0.223075	-7.34637	2.03666e-13	1.33541e-12	1
O3K_RS00900	yiaT	13.9624	-1.91232	0.483469	-3.95542	7.64002e-05	0.000213273	1
O3K_RS00905	araD	34.1694	-0.435105	0.323184	-1.3463	0.178204	0.251358
O3K_RS00910	sgbU	12.6187	1.45641	0.47455	3.06904	0.00214745	0.00476949	1
O3K_RS00915	ulaD	8.35295	1.6186	0.552853	2.92773	0.00341448	0.00728194	1
O3K_RS00920	lyxK	19.707	0.292597	0.405255	0.722008	0.47029	0.567186
O3K_RS00925	yiaO	5.37175	2.03843	0.680221	2.99671	0.00272906	0.0059391	1	1
O3K_RS00930	yiaN	19.5695	-2.18169	0.392995	-5.55145	2.83307e-08	1.18239e-07	1
O3K_RS00935	yiaM	1.57047	1.37536	1.10919	1.23997	0.214987	0.29528
O3K_RS00940	yiaL	4.00013	1.57272	0.8268	1.90217	0.0571487	0.0932872
O3K_RS00945	yiaK	26.664	0.362279	0.366928	0.98733	0.323481	0.415507
O3K_RS00950	yiaJ	106.322	0.998463	0.200712	4.9746	6.53829e-07	2.32691e-06
O3K_RS00955	ysaA	107.897	1.80285	0.509393	3.53922	0.000401315	0.00101529	1
O3K_RS00960	avtA	336.226	0.870662	0.264202	3.29544	0.000982693	0.00232719
O3K_RS00970	bax	850.499	-0.438525	0.275833	-1.58982	0.111875	0.167088
O3K_RS00975	xylR	177.899	-0.685204	0.223722	-3.06275	0.00219316	0.00486251
O3K_RS00980	xylH	87.4811	0.481711	0.237264	2.03027	0.0423289	0.0717259
O3K_RS00985	xylG	54.9282	1.66172	0.277671	5.9845	2.17051e-09	1.02089e-08	1	1
O3K_RS00990	xylF	90.8309	2.8663	0.255368	11.2242	3.10092e-29	4.8126e-28	1	1
O3K_RS00995	xylA	112.362	-2.26614	0.190846	-11.8742	1.61148e-32	2.87966e-31	1	1	1
O3K_RS01000	xylB	31.2111	-1.38761	0.285664	-4.8575	1.18878e-06	4.08467e-06	1
O3K_RS01005	O3K_RS01005	4.16044	0.829115	0.81646	1.0155	0.309868	0.402194
O3K_RS01010	yiaA	11.7937	1.368	0.592784	2.30775	0.0210132	0.0384572
O3K_RS01015	wecH	113.92	0.663202	0.205544	3.22657	0.00125284	0.00291659
O3K_RS01020	ysaB	11.5447	-0.766914	0.596731	-1.28519	0.198725	0.275932
O3K_RS01025	glyQ	118.747	0.57459	0.268712	2.13831	0.0324913	0.0567814
O3K_RS01030	glyS	1101.07	0.961847	0.162212	5.92957	3.03738e-09	1.4116e-08
O3K_RS01035	hokA	84.4346	-0.123739	0.295628	-0.418562	0.675536	0.751665
O3K_RS01040	cspA	8087.96	0.9866	0.503209	1.96062	0.0499236	0.0829879
O3K_RS01045	yiaG	6158.25	-5.64115	0.168282	-33.5219	2.30918e-246	2.34382e-243	1	1	1
O3K_RS01050	yiaF	726.232	0.00272332	0.171738	0.0158574	0.987348	0.993416
O3K_RS01055	ghrB	476.962	0.995957	0.21306	4.67454	2.94616e-06	9.64007e-06
O3K_RS01060	yiaD	199.122	-0.382134	0.301065	-1.26927	0.204344	0.28242
O3K_RS01065	bisC	184.992	-0.891281	0.18437	-4.83418	1.33693e-06	4.5567e-06
O3K_RS01070	yiaC	59.6853	0.316255	0.248524	1.27253	0.203184	0.281123
O3K_RS01075	tag	33.5979	0.270562	0.308688	0.87649	0.380764	0.47619
O3K_RS01080	yhjY	117.385	-3.0892	0.337611	-9.15018	5.68392e-20	5.51547e-19	1	1	1
O3K_RS01085	yhjX	8.73011	-1.65777	0.555912	-2.98207	0.00286305	0.00620674	1
O3K_RS01090	O3K_RS01090	11.8366	-0.416161	0.63693	-0.653387	0.513507	0.609174
O3K_RS01095	lpfB	2.32574	-2.48888	1.0125	-2.45817	0.0139648	0.0264643
O3K_RS01100	lpfC	56.6529	-0.586304	0.268672	-2.18223	0.0290927	0.0513729
O3K_RS01105	lpfD	14.0275	-0.596109	0.420198	-1.41864	0.156004	0.223146
O3K_RS01110	lpfE	13.3755	0.461936	0.463994	0.995565	0.319462	0.411281
O3K_RS01115	eptB	245.534	-1.56648	0.202347	-7.74155	9.82149e-15	7.1003e-14	1
O3K_RS01120	O3K_RS01120	170.686	0.402496	0.535784	0.751228	0.452516	0.549537
O3K_RS01125	dppA	695.833	-1.39424	0.130744	-10.6639	1.50217e-26	2.02753e-25	1		1
O3K_RS01130	dppB	87.6662	-2.36964	0.242387	-9.77629	1.42339e-22	1.58762e-21	1		1
O3K_RS01135	dppC	170.343	-2.60845	0.229913	-11.3454	7.81792e-30	1.23217e-28	1
O3K_RS01140	dppD	123.546	-2.03894	0.234735	-8.68613	3.75011e-18	3.32144e-17	1		1
O3K_RS01145	dppF	123.828	-1.84498	0.21763	-8.47757	2.29942e-17	1.96457e-16	1		1
O3K_RS01150	yhjV	93.3638	0.847152	0.319668	2.6501	0.00804678	0.0159833
O3K_RS01160	O3K_RS01160	249.192	1.12284	0.388083	2.8933	0.00381218	0.00807127	1
O3K_RS01170	bcsG	218.603	-2.66381	0.202442	-13.1584	1.52246e-39	3.54425e-38	1
O3K_RS01175	bcsF	18.3411	-2.31366	0.446264	-5.1845	2.16597e-07	8.16662e-07	1		1
O3K_RS01185	bcsR	71.5662	-1.59783	0.334183	-4.78131	1.74157e-06	5.86885e-06	1
O3K_RS01190	bcsQ	166.314	-2.43775	0.225939	-10.7894	3.86354e-27	5.31368e-26	1
O3K_RS01195	bcsA	1007.92	-2.32924	0.153275	-15.1965	3.73085e-52	1.28803e-50	1
O3K_RS01200	bcsB	959.488	-1.86188	0.187211	-9.94536	2.64207e-23	3.06831e-22	1
O3K_RS01205	bcsZ	298.26	-1.53536	0.206873	-7.42172	1.15609e-13	7.71991e-13	1
O3K_RS01210	bcsC	828.746	-1.81334	0.15978	-11.3489	7.50683e-30	1.18683e-28	1	1
O3K_RS01215	hmsP	318.772	-1.20544	0.155628	-7.74565	9.50952e-15	6.91416e-14	1
O3K_RS01220	dctA	1153.93	2.78575	0.436657	6.37971	1.77425e-10	9.13215e-10	1	1
O3K_RS01225	yhjJ	274.886	-1.09605	0.17808	-6.15482	7.51629e-10	3.67385e-09	1
O3K_RS01230	kdgK	225.981	1.38835	0.21333	6.50797	7.61751e-11	4.06081e-10	1
O3K_RS01235	pdeH	699.715	-0.104623	0.301922	-0.346523	0.72895	0.796602
O3K_RS01240	yhjG	456.09	-2.85431	0.255797	-11.1585	6.50798e-29	9.91832e-28	1	1
O3K_RS01245	yhjE	38.8469	0.542364	0.342178	1.58504	0.112958	0.168359
O3K_RS01250	yhjD	631.714	-3.95299	0.147417	-26.8151	2.15635e-158	7.29566e-156	1	1	1
O3K_RS01255	rcdB	109.072	-0.820611	0.300679	-2.72919	0.00634895	0.0129142
O3K_RS01260	yhjB	23.6572	0.455486	0.370558	1.22919	0.219	0.300061
O3K_RS01265	treF	347.563	-2.92008	0.218144	-13.386	7.29917e-41	1.77241e-39	1	1	1
O3K_RS01270	ccp	106.801	1.0951	0.389975	2.80813	0.00498299	0.010377
O3K_RS01280	gadX	1208.33	-3.68567	0.263697	-13.9769	2.15627e-44	5.85192e-43	1	1	1
O3K_RS01285	gadW	842.342	-4.25731	0.206842	-20.5825	3.9395e-94	4.64952e-92	1	1	1
O3K_RS01290	mdtF	2050.32	-5.59051	0.184993	-30.2201	1.28883e-200	8.17599e-198	1	1
O3K_RS01295	mdtE	449.691	-5.78754	0.232443	-24.8987	7.6898e-137	1.85837e-134	1	1
O3K_RS01300	O3K_RS01300	3.88446	-2.81197	0.868888	-3.23629	0.00121096	0.00282818	1
O3K_RS01305	gadE	876.799	-4.4148	0.236049	-18.7029	4.68957e-78	3.83864e-76	1	1	1
O3K_RS01310	hdeD	2469.98	-7.00975	0.201555	-34.7784	5.16649e-265	6.55498e-262	1	1	1
O3K_RS01315	hdeA	6114.92	-4.77416	0.216066	-22.0959	3.46395e-108	4.88321e-106	1	1
O3K_RS01320	hdeB	3411.73	-5.46356	0.177636	-30.7571	9.82293e-208	7.12163e-205	1	1
O3K_RS01325	yhiD	107.859	-5.20578	0.346556	-15.0214	5.31362e-51	1.75108e-49	1	1
O3K_RS01330	dctR	194.252	-5.30658	0.324519	-16.3521	4.1998e-60	1.86965e-58	1	1
O3K_RS01335	slp	2100.14	-4.11576	0.153886	-26.7455	1.39279e-157	4.41775e-155	1	1	1
O3K_RS01345	O3K_RS01345	26.6947	-0.719925	0.451327	-1.59513	0.110683	0.165649
O3K_RS01350	O3K_RS01350	41.6031	1.1384	0.395743	2.87661	0.00401973	0.00847532	1
O3K_RS01355	arsC	85.4939	-0.222548	0.234214	-0.950191	0.342015	0.434802
O3K_RS01360	arsB	85.6011	-1.68011	0.243652	-6.89551	5.36725e-12	3.19329e-11	1
O3K_RS01365	arsR	31.424	0.480073	0.351914	1.36418	0.172512	0.244348
O3K_RS01370	dinQ	793.954	1.36905	0.312857	4.37597	1.20892e-05	3.69949e-05	1
O3K_RS01375	gorA	573.36	0.544388	0.159502	3.41304	0.000642428	0.00156671
O3K_RS01380	rlmJ	183.613	-0.620821	0.268302	-2.31389	0.020674	0.0379048
O3K_RS01385	prlC	734.856	-1.15274	0.164259	-7.01785	2.25307e-12	1.37929e-11	1	1	1
O3K_RS01390	rsmJ	170.976	-1.04987	0.274491	-3.82478	0.000130891	0.000355225	1		1
O3K_RS01395	dtpB	662.742	0.732775	0.187877	3.90028	9.60796e-05	0.000265291
O3K_RS01400	uspA	4070.36	1.32137	0.270416	4.88642	1.02684e-06	3.5523e-06	1
O3K_RS01405	uspB	157.213	-0.557389	0.28683	-1.94327	0.0519831	0.0860731
O3K_RS01410	pitA	1007.75	-1.46106	0.18066	-8.08736	6.09698e-16	4.77503e-15	1	1
O3K_RS01415	yhiN	156.541	-0.774323	0.314838	-2.45943	0.0139157	0.0263811
O3K_RS01420	O3K_RS01420	166.544	-0.188058	0.216194	-0.869856	0.384379	0.479765
O3K_RS01425	O3K_RS01425	233.032	0.256305	0.162877	1.57362	0.115576	0.171908
O3K_RS01430	O3K_RS01430	58.7677	0.545174	0.334905	1.62785	0.103558	0.156369
O3K_RS01435	O3K_RS01435	54.7081	0.973631	0.258621	3.7647	0.000166746	0.000447034
O3K_RS01440	O3K_RS01440	19.9826	0.251574	0.421104	0.597417	0.550229	0.643785
O3K_RS01445	O3K_RS01445	43.324	-1.2183	0.317545	-3.83663	0.000124734	0.000339241	1
O3K_RS01450	O3K_RS01450	101.523	2.17758	0.284719	7.64816	2.03879e-14	1.44711e-13	1
O3K_RS01455	O3K_RS01455	8968.81	-2.34853	0.167863	-13.9908	1.77488e-44	4.86894e-43	1
O3K_RS01460	silE	78.8548	-1.10365	0.245154	-4.50184	6.73675e-06	2.12883e-05	1
O3K_RS01465	silS	510.359	-0.48387	0.245093	-1.97423	0.0483557	0.0807255
O3K_RS01470	silR	214.663	-0.128294	0.243879	-0.526055	0.59885	0.686196
O3K_RS01475	silC	33.6982	-1.70676	0.304471	-5.60565	2.07475e-08	8.75258e-08	1
O3K_RS01480	cusF	48.3559	-1.53397	0.281157	-5.45593	4.87179e-08	1.98749e-07	1
O3K_RS01485	silB	87.4863	-0.933753	0.1994	-4.68281	2.82967e-06	9.28886e-06
O3K_RS01490	silA	196.765	-1.7195	0.170728	-10.0715	7.38067e-24	8.81339e-23	1
O3K_RS01495	O3K_RS01495	90.4007	-1.01193	0.236789	-4.27356	1.92379e-05	5.72959e-05	1
O3K_RS01500	silP	219.287	-1.30665	0.162818	-8.02523	1.01335e-15	7.88765e-15	1
O3K_RS01505	O3K_RS01505	209.256	-1.14323	0.237537	-4.81285	1.48793e-06	5.04981e-06	1
O3K_RS01510	O3K_RS01510	170.905	0.998413	0.480414	2.07823	0.0376879	0.0647044
O3K_RS01515	O3K_RS01515	40.7732	-2.07376	0.319918	-6.48216	9.04189e-11	4.78494e-10	1
O3K_RS01520	pcoA	153.808	-0.987899	0.17057	-5.79175	6.96582e-09	3.10101e-08
O3K_RS01525	pcoB	85.3498	1.03073	0.240626	4.28353	1.8395e-05	5.49792e-05	1
O3K_RS01530	pcoC	176.984	0.211336	0.207776	1.01714	0.309088	0.401285
O3K_RS01535	pcoD	205.858	0.139336	0.20269	0.687432	0.49181	0.587141
O3K_RS01540	pcoR	93.4934	0.0764808	0.222432	0.34384	0.730967	0.797911
O3K_RS01545	pcoS	141.202	0.124511	0.265385	0.469171	0.638947	0.723279
O3K_RS01550	pcoE	131.789	-2.38548	0.256151	-9.31279	1.24517e-20	1.25881e-19	1
O3K_RS01555	yhiM	1398.33	-8.16964	0.281246	-29.0481	1.62743e-185	7.50837e-183	1	1
O3K_RS01570	yhiI	344.419	1.2289	0.284056	4.32625	1.51667e-05	4.58433e-05	1	1
O3K_RS01575	rbbA	556.982	0.910838	0.206594	4.40883	1.03931e-05	3.20639e-05
O3K_RS01580	yhhJ	144.899	1.4979	0.232851	6.43285	1.25231e-10	6.53184e-10	1	1
O3K_RS01585	O3K_RS01585	133.019	2.26188	0.276307	8.18613	2.69766e-16	2.13916e-15	1
O3K_RS01590	O3K_RS01590	498.911	2.42133	0.177385	13.6501	2.01485e-42	5.16433e-41	1
O3K_RS01595	nikR	126.437	-1.09059	0.219361	-4.97165	6.63855e-07	2.35764e-06	1
O3K_RS01600	nikE	90.6229	-1.69461	0.26828	-6.31658	2.67417e-10	1.35136e-09	1
O3K_RS01605	nikD	71.2601	-1.73723	0.539233	-3.22166	0.00127449	0.00296021	1
O3K_RS01610	nikC	53.201	-2.64904	0.649444	-4.07893	4.52426e-05	0.000129501	1
O3K_RS01615	nikB	128.596	-2.40101	0.799787	-3.00206	0.00268164	0.00584923	1
O3K_RS01620	nikA	314.081	-1.80019	0.770708	-2.33576	0.0195036	0.0359537
O3K_RS01625	acpT	247.497	-1.55229	0.348685	-4.45183	8.51426e-06	2.65091e-05	1
O3K_RS01630	yhhT	58.9401	-2.043	0.302966	-6.74331	1.54816e-11	8.80822e-11	1	1	1
O3K_RS01635	yhhS	112.978	-0.496756	0.31804	-1.56193	0.118305	0.175298
O3K_RS01640	dcrB	1879.02	1.12658	0.1611	6.99303	2.69012e-12	1.63305e-11	1
O3K_RS01645	yhhQ	206.605	-2.04193	0.224023	-9.11486	7.87696e-20	7.52836e-19	1
O3K_RS01650	tusA	117.797	-0.0957071	0.380699	-0.251399	0.801506	0.851718
O3K_RS01655	zntA	551.421	-0.190873	0.197391	-0.96698	0.333554	0.426287
O3K_RS01660	yhhN	897.364	-1.2046	0.273313	-4.40742	1.04611e-05	3.22344e-05	1
O3K_RS01665	yhhM	285.453	0.393291	0.251691	1.56259	0.118148	0.175117
O3K_RS01670	yhhL	170.805	0.0234567	0.227098	0.103289	0.917734	0.938571
O3K_RS01675	rsmD	312.848	-0.0670529	0.207721	-0.322803	0.746844	0.811955
O3K_RS01680	ftsY	307.653	0.565851	0.179141	3.1587	0.00158475	0.00361953
O3K_RS01685	ftsE	201.395	0.195346	0.171519	1.13892	0.254737	0.340567
O3K_RS01690	ftsX	1104.57	-0.845967	0.157796	-5.36115	8.26925e-08	3.2608e-07
O3K_RS01695	rpoH	2472.01	-0.250943	0.191224	-1.3123	0.18942	0.264969
O3K_RS01700	livJ	20.14	0.824317	0.383654	2.14859	0.0316667	0.0555508
O3K_RS01705	panM	134.558	1.42005	0.22336	6.35767	2.04838e-10	1.04478e-09	1
O3K_RS01710	livK	15.174	0.125457	0.493559	0.254188	0.79935	0.850427
O3K_RS01715	livH	6.31254	-0.303575	0.730594	-0.415518	0.677762	0.753482
O3K_RS01720	livM	13.3056	-0.261849	0.485165	-0.539711	0.589397	0.678582
O3K_RS01725	livG	11.178	-0.842374	0.506993	-1.66151	0.0966109	0.147237
O3K_RS01730	livF	12.4315	-0.879642	0.458221	-1.91969	0.0548973	0.0902507
O3K_RS01735	ugpB	205.385	-0.934918	0.255303	-3.66199	0.000250263	0.000648664
O3K_RS01740	ugpA	58.1013	-3.46567	0.321376	-10.7838	4.10409e-27	5.62926e-26	1	1	1
O3K_RS01745	ugpE	56.5991	-2.53079	0.260671	-9.70875	2.76716e-22	3.05955e-21	1		1
O3K_RS01750	ugpC	63.8153	-1.83524	0.237023	-7.74289	9.71783e-15	7.04543e-14	1	1	1
O3K_RS01755	ugpQ	135.237	-2.05007	0.196895	-10.412	2.18547e-25	2.85122e-24	1	1	1
O3K_RS01760	yhhA	400.99	-2.60031	0.351522	-7.3973	1.38984e-13	9.20811e-13	1	1
O3K_RS01765	ggt	166.01	-3.29075	0.25222	-13.0471	6.59787e-39	1.49483e-37	1	1	1
O3K_RS01770	yrhB	14.8763	-2.3983	0.495293	-4.84219	1.28417e-06	4.3946e-06	1
O3K_RS01775	O3K_RS01775	0.866157	-2.70662	1.32066	-2.04944	0.0404189	0.0688804
O3K_RS01780	yrhA	3.10991	-1.82328	0.888405	-2.05231	0.0401397	0.0685427
O3K_RS01785	hcp	13.0331	-0.949725	0.491029	-1.93415	0.0530943	0.0875744
O3K_RS01790	yhhY	88.1229	0.957938	0.416106	2.30215	0.0213268	0.0389329
O3K_RS01795	yhhX	357.688	-0.514691	0.166677	-3.08796	0.00201534	0.00451162
O3K_RS01800	yhhW	128.514	-1.16193	0.214646	-5.41323	6.18984e-08	2.48328e-07	1	1
O3K_RS01805	gntR	448.774	-1.56133	0.1656	-9.42833	4.16665e-21	4.33314e-20	1
O3K_RS01810	gntK	18.608	-1.00092	0.406268	-2.46368	0.0137519	0.0261193
O3K_RS01815	gntU	50.9168	-1.6913	0.336843	-5.02105	5.13907e-07	1.85761e-06	1
O3K_RS01820	yhgN	69.6776	0.34484	0.269592	1.27912	0.200856	0.278509
O3K_RS01825	asd	695.195	0.614096	0.247674	2.47945	0.0131586	0.0250487
O3K_RS01830	glgB	492.351	-0.23319	0.188698	-1.23578	0.216539	0.297089
O3K_RS01835	glgX	703.646	-0.775064	0.247996	-3.12531	0.0017762	0.00401344
O3K_RS01840	glgC	434.092	-0.13783	0.197364	-0.698354	0.484956	0.581008
O3K_RS01845	glgA	432.693	-0.532682	0.197848	-2.69238	0.00709438	0.014276
O3K_RS01850	glgP	1192.71	-0.196266	0.18606	-1.05485	0.291493	0.381861
O3K_RS01855	O3K_RS01855	17.6353	0.152873	0.476683	0.320702	0.748437	0.812822
O3K_RS01860	O3K_RS01860	17.8622	0.00837909	0.443259	0.0189034	0.984918	0.991561
O3K_RS01865	O3K_RS01865	5.11277	-0.300702	0.814771	-0.369063	0.71208	0.783736
O3K_RS01870	O3K_RS01870	23.9249	1.14412	0.417645	2.73945	0.00615413	0.0125632
O3K_RS01875	glpD	734.315	-2.55227	0.382026	-6.68087	2.37525e-11	1.32904e-10	1	1
O3K_RS01880	glpE	77.0444	0.647998	0.449197	1.44257	0.149142	0.214474
O3K_RS01885	glpG	170.395	-0.285275	0.313286	-0.91059	0.362511	0.456853
O3K_RS01890	O3K_RS01890	265.482	-0.855007	0.276527	-3.09195	0.00198848	0.00445543
O3K_RS01895	rtcR	55.9399	-0.653575	0.251201	-2.6018	0.00927365	0.0182206
O3K_RS01900	rtcB	28.2297	-0.299643	0.321645	-0.931594	0.351546	0.445801
O3K_RS01905	rtcA	33.9903	-1.20342	0.296315	-4.06127	4.88056e-05	0.000139073	1
O3K_RS01910	malT	2569.22	-0.847299	0.239436	-3.53873	0.00040205	0.00101614
O3K_RS01915	malP	238.428	-0.735755	0.21412	-3.43619	0.000589965	0.00145132
O3K_RS01920	malQ	185.572	-1.23874	0.216341	-5.72588	1.02901e-08	4.49031e-08	1
O3K_RS01925	gntT	239.229	-0.1189	0.175629	-0.676992	0.498411	0.593262
O3K_RS01930	nfuA	662.666	1.6207	0.29477	5.49817	3.83746e-08	1.58206e-07	1
O3K_RS01935	gntX	184.362	0.150097	0.225446	0.665776	0.505554	0.601005
O3K_RS01940	bioH	81.4101	1.43379	0.266488	5.38033	7.43476e-08	2.95469e-07	1		1
O3K_RS01945	rpnA	109.232	-1.50548	0.434451	-3.46524	0.000529756	0.00131275	1
O3K_RS01950	feoC	132.303	0.794412	0.422758	1.87912	0.0602287	0.0974062
O3K_RS01955	feoB	770.273	-0.0389454	0.544152	-0.0715707	0.942944	0.95908
O3K_RS01960	feoA	162.244	0.499301	0.634126	0.787385	0.431057	0.528419
O3K_RS01965	yhgF	484.736	0.103821	0.170366	0.609403	0.542258	0.636486
O3K_RS01970	greB	174.323	0.549344	0.289467	1.89778	0.0577252	0.0939749
O3K_RS01975	ompR	496.766	-0.608502	0.194896	-3.12219	0.00179511	0.00405289
O3K_RS01980	envZ	484.285	-0.900489	0.166232	-5.41707	6.05823e-08	2.43819e-07
O3K_RS01985	O3K_RS01985	188.505	-1.25905	0.185486	-6.78788	1.13793e-11	6.56998e-11	1
O3K_RS01990	O3K_RS01990	856.959	-3.31019	0.187625	-17.6426	1.16074e-69	6.93031e-68	1
O3K_RS01995	pckA	2864.08	2.16496	0.197221	10.9773	4.91135e-28	7.04098e-27	1	1
O3K_RS02000	yhgE	136.357	-0.601086	0.198341	-3.03058	0.00244086	0.00536018
O3K_RS02005	hslO	325.814	-0.642638	0.302553	-2.12406	0.0336655	0.0586115
O3K_RS02010	hslR	150.114	-0.371681	0.383369	-0.969514	0.332289	0.424884
O3K_RS02015	yrfG	546.574	-2.14922	0.272993	-7.8728	3.46785e-15	2.59577e-14	1	1
O3K_RS02020	igaA	1144.18	0.647579	0.210596	3.07498	0.00210516	0.00468993
O3K_RS02025	nudE	369.57	1.6701	0.271354	6.15471	7.52143e-10	3.67385e-09	1
O3K_RS02030	mrcA	331.575	-0.140093	0.247223	-0.566666	0.570941	0.662443
O3K_RS02035	hofM	14.5981	0.135166	0.442988	0.305122	0.760273	0.821982
O3K_RS02040	hofN	2.91821	1.63287	0.997538	1.6369	0.101651	0.153901
O3K_RS02045	hofO	1.94251	-0.0141367	1.02726	-0.0137615	0.98902	0.994113
O3K_RS02050	hofP	2.22659	1.77628	1.02457	1.73368	0.0829742	0.128736
O3K_RS02055	hofQ	19.6591	-1.51577	0.377359	-4.01678	5.89992e-05	0.000166715	1
O3K_RS02060	aroK	410.633	0.602488	0.303739	1.98357	0.0473039	0.0791518
O3K_RS02065	aroB	680.58	-0.260156	0.232758	-1.11771	0.263691	0.350781
O3K_RS02070	damX	2073.2	-0.879659	0.153566	-5.72823	1.01485e-08	4.43996e-08
O3K_RS02075	dam	828.077	-0.70707	0.177971	-3.97295	7.0987e-05	0.000198818
O3K_RS02080	rpe	195.828	0.530337	0.223018	2.378	0.0174068	0.0324301
O3K_RS02085	gph	224.025	0.0290212	0.182568	0.158961	0.8737	0.906534
O3K_RS02090	trpS	548.135	0.706041	0.139483	5.06185	4.152e-07	1.51484e-06
O3K_RS02095	O3K_RS02095	48.2733	1.0239	0.348756	2.93588	0.00332603	0.00710123	1
O3K_RS02100	yhfY	53.0795	0.54255	0.281088	1.93018	0.0535846	0.0882928
O3K_RS02105	yhfX	3.18984	1.31685	0.812692	1.62036	0.105156	0.158499
O3K_RS02110	yhfW	4.08293	-0.320234	0.700027	-0.45746	0.647341	0.730706
O3K_RS02115	php	6.88781	-1.23645	0.563559	-2.194	0.0282352	0.0500852
O3K_RS02120	yhfU	5.40209	-0.449298	0.608275	-0.738642	0.460124	0.557177
O3K_RS02125	yhfT	11.0378	-0.393696	0.448073	-0.878643	0.379595	0.474844
O3K_RS02130	yhfS	20.9114	-0.971565	0.338694	-2.86857	0.00412336	0.00868661
O3K_RS02135	phoB	180.885	-0.229127	0.193889	-1.18175	0.237306	0.321583
O3K_RS02140	frlD	21.8803	-0.21583	0.364823	-0.591601	0.554118	0.646917
O3K_RS02145	frlC	14.3413	-1.4258	0.448315	-3.18035	0.00147099	0.00338254	1
O3K_RS02150	frlB	36.9909	-1.53429	0.334372	-4.58859	4.4625e-06	1.43246e-05	1
O3K_RS02155	frlA	4.08046	-0.612248	0.741379	-0.825823	0.408905	0.505897
O3K_RS02160	yhfL	60.7219	-0.949083	0.311547	-3.04635	0.00231635	0.00511107
O3K_RS02165	cysG	217.679	1.15253	0.25673	4.48926	7.14725e-06	2.25014e-05	1
O3K_RS02170	nirC	74.7793	-0.487982	0.475633	-1.02596	0.304909	0.396467
O3K_RS02175	nirD	72.6577	-2.04489	0.95229	-2.14734	0.0317664	0.0557037
O3K_RS02180	nirB	1703.64	-1.4168	1.07686	-1.31568	0.18828	0.263592
O3K_RS02185	tsgA	379.97	-2.4212	0.371658	-6.5146	7.28857e-11	3.89363e-10	1
O3K_RS02190	ppiA	629.556	0.168254	0.203522	0.826713	0.4084	0.50563
O3K_RS02195	yhfG	194.698	-3.98719	0.259273	-15.3784	2.28599e-53	8.11287e-52	1	1	1
O3K_RS02200	fic	50.2844	-1.72763	0.281173	-6.14438	8.02786e-10	3.90992e-09	1	1	1
O3K_RS02205	pabA	50.9009	-2.43776	0.314449	-7.75246	9.01322e-15	6.56271e-14	1	1
O3K_RS02210	argD	39.2916	-1.14777	0.324963	-3.532	0.000412422	0.0010408	1
O3K_RS02215	yhfK	673.671	0.0112536	0.207126	0.0543323	0.95667	0.969601
O3K_RS02220	crp	2729.33	0.866531	0.172725	5.01684	5.25292e-07	1.89336e-06
O3K_RS02225	yhfA	169.118	1.35255	0.247507	5.46471	4.63672e-08	1.89616e-07	1	1
O3K_RS02230	prkB	176.398	-0.0020267	0.187425	-0.0108134	0.991372	0.995492
O3K_RS02235	yheU	140.032	-0.16358	0.281788	-0.580507	0.561573	0.653816
O3K_RS02240	yheT	195.413	-1.21976	0.18043	-6.76032	1.37685e-11	7.88658e-11	1	1
O3K_RS02245	yheS	542.675	-0.363787	0.185917	-1.95672	0.0503806	0.0836107
O3K_RS02250	kefG	50.7038	1.24134	0.313445	3.9603	7.48546e-05	0.000209189	1
O3K_RS02255	kefB	126.759	0.243228	0.204919	1.18695	0.235248	0.319476
O3K_RS02260	yheV	94.1332	0.153746	0.255722	0.601222	0.547692	0.641481
O3K_RS02265	slyD	1287.19	0.59913	0.244568	2.44975	0.0142957	0.0270509
O3K_RS02270	slyX	185.61	-0.202035	0.276608	-0.730401	0.465145	0.56205
O3K_RS02275	fkpA	1645.9	1.72116	0.210244	8.1865	2.68923e-16	2.13581e-15	1
O3K_RS02280	yheO	232.764	0.36059	0.23469	1.53645	0.124428	0.182929
O3K_RS02285	tusD	110.778	0.386719	0.212365	1.82101	0.0686052	0.109488
O3K_RS02290	tusC	78.1551	-0.626608	0.265061	-2.36401	0.0180781	0.0335821
O3K_RS02295	tusB	388.638	-3.41251	0.299991	-11.3754	5.54689e-30	8.79702e-29	1	1
O3K_RS02300	rpsL	2580.91	0.230315	0.203626	1.13107	0.258027	0.344239
O3K_RS02305	rpsG	3774.31	-0.133055	0.192966	-0.689526	0.490492	0.585981
O3K_RS02310	fusA	8694.96	0.484945	0.182381	2.65897	0.00783799	0.0156114
O3K_RS02315	tuf	14279	1.20462	0.150448	8.00685	1.17683e-15	9.10426e-15	1
O3K_RS02320	bfd	43.6908	1.1918	0.477268	2.49713	0.0125202	0.0239502
O3K_RS02325	bfr	920.199	-1.71404	0.164345	-10.4296	1.81734e-25	2.37706e-24	1	1	1
O3K_RS02330	O3K_RS02330	17.8514	-0.843471	0.395904	-2.13049	0.0331308	0.0577996
O3K_RS02335	rpsJ	1878.36	1.77288	0.262503	6.75376	1.44066e-11	8.24278e-11	1
O3K_RS02340	rplC	4120.45	1.8926	0.232774	8.13066	4.26954e-16	3.35417e-15	1
O3K_RS02345	rplD	2324.84	1.6528	0.218069	7.57925	3.47549e-14	2.42615e-13	1
O3K_RS02350	rplW	2285.87	1.79756	0.328348	5.47457	4.38579e-08	1.79935e-07	1
O3K_RS02355	rplB	2704.63	0.976871	0.164934	5.92282	3.16474e-09	1.46676e-08
O3K_RS02360	rpsS	2613.51	-1.40298	0.212606	-6.59897	4.14014e-11	2.2617e-10	1	1
O3K_RS02365	rplV	2051.08	1.07295	0.180697	5.93785	2.88784e-09	1.34333e-08	1
O3K_RS02370	rpsC	4021.94	0.970317	0.195325	4.9677	6.77527e-07	2.40283e-06
O3K_RS02375	rplP	4677.18	2.31028	0.294395	7.84754	4.24286e-15	3.16655e-14	1
O3K_RS02380	rpmC	3543.68	0.85542	0.257992	3.31569	0.000914174	0.00217711
O3K_RS02385	rpsQ	9776.12	0.948969	0.31084	3.05292	0.0022663	0.00501591
O3K_RS02390	rplN	4460.25	1.24933	0.171811	7.27155	3.55381e-13	2.2801e-12	1
O3K_RS02395	rplX	3036.45	2.1189	0.181484	11.6754	1.70233e-31	2.88941e-30	1
O3K_RS02400	rplE	4158.87	0.802905	0.184963	4.34089	1.41908e-05	4.30216e-05
O3K_RS02405	rpsN	2359.24	0.410831	0.216191	1.90032	0.0573911	0.0936226
O3K_RS02410	rpsH	2557.15	0.96131	0.196006	4.90448	9.3673e-07	3.2561e-06
O3K_RS02415	rplF	2797.78	0.680068	0.179464	3.78945	0.000150984	0.000407794
O3K_RS02420	rplR	1380.39	0.582237	0.178949	3.25364	0.00113935	0.00267323
O3K_RS02425	rpsE	2066.38	0.878948	0.177826	4.94275	7.70297e-07	2.71665e-06
O3K_RS02430	rpmD	870.992	0.236402	0.213538	1.10707	0.268263	0.356117
O3K_RS02435	rplO	1567.08	0.462219	0.215996	2.13994	0.0323597	0.056571
O3K_RS02440	secY	10540.2	-0.581334	0.179353	-3.24128	0.00118992	0.00278417
O3K_RS02445	rpmJ	3276.67	-0.255952	0.219608	-1.16549	0.243819	0.328741
O3K_RS02450	rpsM	2663.34	0.760263	0.151074	5.03238	4.84435e-07	1.75733e-06
O3K_RS02455	rpsK	1593.86	-0.0435229	0.158982	-0.273759	0.78427	0.838173
O3K_RS02460	rpsD	3303.54	2.17324	0.184748	11.7633	6.03437e-32	1.05239e-30	1
O3K_RS02465	rpoA	7109.14	0.619006	0.178651	3.46488	0.00053046	0.00131385
O3K_RS02470	rplQ	3322.34	0.528717	0.194781	2.71443	0.00663908	0.0134504
O3K_RS02475	yhdN	39.5731	0.657712	0.286507	2.29562	0.0216975	0.0395528
O3K_RS02480	zntR	64.7635	0.905991	0.238403	3.80024	0.000144555	0.000390845
O3K_RS02485	arfA	59.0652	0.0647965	0.244746	0.26475	0.791202	0.844093
O3K_RS02490	mscL	961.331	-1.07209	0.21074	-5.08724	3.63307e-07	1.33898e-06	1	1
O3K_RS02495	trkA	625.472	-0.783933	0.210574	-3.72284	0.000196995	0.000520975
O3K_RS02500	rsmB	309.595	-0.85021	0.276986	-3.0695	0.00214418	0.00476432
O3K_RS02505	fmt	1298.67	-0.643992	0.232923	-2.76483	0.00569523	0.011697
O3K_RS02510	def	1744.16	-0.587094	0.212283	-2.76562	0.00568154	0.0116831
O3K_RS02515	dprA	345.064	0.520133	0.371679	1.39941	0.161689	0.230369
O3K_RS02520	smg	1176.6	1.07386	0.375509	2.85975	0.0042397	0.00891689	1	1
O3K_RS02525	yrdD	906.737	0.67539	0.26768	2.52313	0.0116316	0.0224024
O3K_RS02530	tsaC	119.723	0.245989	0.312198	0.787926	0.43074	0.528276
O3K_RS02535	aroE	112.208	0.353535	0.349848	1.01054	0.312237	0.404442
O3K_RS02540	yrdB	242.502	-1.4806	0.203479	-7.27643	3.42772e-13	2.20478e-12	1
O3K_RS02545	yrdA	531.774	0.118213	0.229713	0.51461	0.606826	0.692832
O3K_RS02550	O3K_RS02550	80.0816	1.08852	0.562382	1.93555	0.0529233	0.0874303
O3K_RS02555	O3K_RS02555	203.513	1.64831	0.482439	3.41661	0.000634066	0.0015478	1
O3K_RS02560	O3K_RS02560	502.017	2.32764	0.483026	4.81887	1.44372e-06	4.91078e-06	1
O3K_RS02565	O3K_RS02565	243.472	1.37484	0.49465	2.77942	0.0054456	0.0112572
O3K_RS02570	rrf	1204.82	-8.04097	0.46579	-17.2631	8.92492e-67	4.71812e-65	1
O3K_RS02575	O3K_RS02575	90.9444	1.15394	0.482425	2.39196	0.0167587	0.0313146
O3K_RS02580	rrf	2867.98	-10.1547	0.453202	-22.4067	3.38966e-111	5.21288e-109	1
O3K_RS02585	yhdZ	55.4845	-2.02859	0.245857	-8.25113	1.56903e-16	1.26394e-15	1
O3K_RS02590	yhdY	52.95	-2.91429	0.277699	-10.4945	9.16089e-26	1.20757e-24	1
O3K_RS02595	yhdX	79.5077	-2.86697	0.256051	-11.1969	4.22417e-29	6.47663e-28	1
O3K_RS02600	O3K_RS02600	131.835	-1.63798	0.264361	-6.196	5.7918e-10	2.85372e-09	1
O3K_RS02605	O3K_RS02605	1.9607	0.72419	1.16121	0.623652	0.532856	0.627872
O3K_RS02610	acrF	175.025	-1.13417	0.223823	-5.06726	4.0358e-07	1.4735e-06	1
O3K_RS02615	acrE	4.37981	-1.42447	0.806459	-1.76633	0.0773412	0.121331
O3K_RS02620	acrS	1.37594	-1.24658	1.26968	-0.981805	0.326196	0.418358
O3K_RS02625	yhdU	58.6677	0.616526	0.4952	1.245	0.21313	0.292888
O3K_RS02630	yhdJ	49.0705	-0.543579	0.36986	-1.46969	0.141646	0.204977
O3K_RS02635	fis	565.237	2.16823	0.369562	5.86703	4.4368e-09	2.02671e-08	1		1
O3K_RS02640	dusB	1136.09	1.17359	0.383591	3.05948	0.00221724	0.0049116	1		1
O3K_RS02645	prmA	210.975	-0.702771	0.171372	-4.10084	4.11646e-05	0.000118162
O3K_RS02650	panF	196.142	-1.82492	0.252675	-7.22238	5.1084e-13	3.23256e-12	1	1
O3K_RS02655	yhdT	27.5069	0.0485508	0.53381	0.0909516	0.927531	0.946555
O3K_RS02660	accC	2116.41	1.32745	0.177198	7.49135	6.81674e-14	4.65612e-13	1
O3K_RS02665	accB	438.781	1.42911	0.279206	5.11849	3.07986e-07	1.14173e-06	1
O3K_RS02670	yhdH	354.285	-1.29882	0.242364	-5.35894	8.3713e-08	3.29673e-07	1	1	1
O3K_RS02675	csrD	353.641	-1.12705	0.163921	-6.87556	6.17487e-12	3.64813e-11	1		1
O3K_RS02680	mreB	1141.17	-0.52788	0.232755	-2.26796	0.0233314	0.0422127
O3K_RS02685	mreC	459.856	-1.13025	0.305186	-3.7035	0.000212648	0.000558876	1
O3K_RS02690	mreD	192.345	-0.951211	0.278123	-3.42011	0.000625951	0.0015302
O3K_RS02695	yhdE	140.548	-0.138217	0.284815	-0.485287	0.627472	0.713197
O3K_RS02700	rng	407.446	-0.735396	0.155259	-4.73659	2.17347e-06	7.23776e-06
O3K_RS02705	yhdP	945.57	-0.890135	0.140793	-6.3223	2.57698e-10	1.30521e-09
O3K_RS02710	tldD	756.456	-1.37474	0.143593	-9.57384	1.03008e-21	1.10521e-20	1	1
O3K_RS02715	aaeR	206.139	-0.735852	0.358066	-2.05507	0.0398722	0.0681317
O3K_RS02720	aaeX	8.59512	-0.821236	0.605757	-1.35572	0.175189	0.247724
O3K_RS02725	aaeA	16.0229	-1.34357	0.444573	-3.02216	0.00250974	0.00549954	1
O3K_RS02730	aaeB	58.1993	-1.85303	0.274727	-6.74497	1.5306e-11	8.71808e-11	1
O3K_RS02735	yhcO	53.5585	-2.02654	0.251406	-8.0608	7.57985e-16	5.91812e-15	1	1	1
O3K_RS02740	yhcN	970.162	-0.773142	0.295521	-2.6162	0.00889139	0.0175374
O3K_RS02745	argR	785.151	0.712667	0.223767	3.18487	0.00144822	0.00333319
O3K_RS02750	mdh	3427.57	2.96446	0.300058	9.87964	5.1017e-23	5.81823e-22	1	1
O3K_RS02755	degS	390.174	0.214989	0.182578	1.17752	0.238988	0.323602
O3K_RS02760	degQ	522.281	-0.524762	0.156637	-3.35017	0.000807605	0.00193879
O3K_RS02765	zapG	1162.8	1.34283	0.21917	6.12687	8.96247e-10	4.34427e-09	1
O3K_RS02770	zapE	126.901	1.41716	0.287581	4.92786	8.31332e-07	2.92175e-06	1
O3K_RS02775	rplM	1634.1	1.75498	0.272994	6.42865	1.2874e-10	6.70111e-10	1
O3K_RS02780	rpsI	4721.28	1.65253	0.299528	5.51712	3.44591e-08	1.42876e-07	1
O3K_RS02785	sspA	630.692	0.900274	0.17786	5.06171	4.15511e-07	1.51489e-06
O3K_RS02790	sspB	1015.36	0.20728	0.256687	0.807519	0.419368	0.517077
O3K_RS02795	dcuC	20.3934	0.218006	0.468022	0.465803	0.641356	0.725403
O3K_RS02800	nanR	352.786	0.219138	0.273768	0.80045	0.42345	0.521098
O3K_RS02805	nanA	115.57	-0.300998	0.316033	-0.952427	0.340881	0.433631
O3K_RS02810	nanT	144.086	-2.55639	0.287591	-8.889	6.16622e-19	5.72094e-18	1
O3K_RS02815	nanE	81.418	-1.78443	0.240836	-7.4093	1.26964e-13	8.42281e-13	1		1
O3K_RS02820	nanK	63.907	-2.18747	0.259201	-8.4393	3.19253e-17	2.69138e-16	1	1
O3K_RS02825	nanQ	55.5469	0.28801	0.266666	1.08004	0.280123	0.369926
O3K_RS02830	O3K_RS02830	623.812	1.53463	0.291122	5.27142	1.35376e-07	5.21663e-07	1
O3K_RS02840	gltD	242.925	0.492069	0.254287	1.93509	0.0529792	0.0874761
O3K_RS02845	gltB	384.302	-0.00414138	0.249502	-0.0165986	0.986757	0.993138
O3K_RS02850	yhcC	36.7622	-0.984273	0.514251	-1.91399	0.0556209	0.0912334
O3K_RS02855	arcB	588.245	0.142656	0.226784	0.629038	0.529324	0.624145
O3K_RS02860	elbB	239.868	0.627609	0.231682	2.70893	0.00675006	0.013648
O3K_RS02865	mtgA	197.871	-0.528883	0.22493	-2.35132	0.0187071	0.0346491
O3K_RS02870	yrbL	1818.87	-0.503993	0.260989	-1.93109	0.0534724	0.0881366
O3K_RS02875	npr	205.217	-0.425263	0.364585	-1.16643	0.243441	0.328318
O3K_RS02880	rapZ	698.488	-1.1891	0.255971	-4.64543	3.39375e-06	1.10194e-05	1
O3K_RS02885	ptsN	366.389	1.20152	0.217931	5.5133	3.52166e-08	1.45897e-07	1
O3K_RS02890	hpf	1525.63	1.50634	0.147017	10.246	1.23282e-24	1.51859e-23	1
O3K_RS02895	rpoN	1930.88	0.424415	0.101746	4.17134	3.02819e-05	8.83731e-05
O3K_RS02900	lptB	341.446	-0.0974479	0.165092	-0.590265	0.555013	0.647664
O3K_RS02905	lptA	532.532	-0.440049	0.231776	-1.89859	0.057618	0.0939266
O3K_RS02910	lptC	509.19	-0.791411	0.249725	-3.16913	0.00152895	0.0035047
O3K_RS02915	kdsC	570.625	-1.94468	0.178079	-10.9203	9.21993e-28	1.31436e-26	1
O3K_RS02920	kdsD	723.765	-0.87584	0.196477	-4.45773	8.2832e-06	2.58532e-05
O3K_RS02925	yrbG	772.089	-0.758476	0.208994	-3.62918	0.000284327	0.00073233
O3K_RS02930	mlaF	158.478	-0.554524	0.183045	-3.02944	0.00245011	0.00537816
O3K_RS02935	mlaE	88.8787	0.945569	0.267624	3.5332	0.000410558	0.00103661
O3K_RS02940	mlaD	69.9389	0.948815	0.262772	3.61079	0.000305264	0.000783222
O3K_RS02945	mlaC	258.321	0.00081391	0.152278	0.00534489	0.995735	0.998687
O3K_RS02950	mlaB	372.432	-0.891646	0.148257	-6.0142	1.80782e-09	8.55846e-09
O3K_RS02955	ibaG	87.2853	0.35874	0.319457	1.12297	0.261452	0.348077
O3K_RS02960	murA	474.899	1.02413	0.289019	3.54347	0.000394897	0.00100105	1		1
O3K_RS02965	sfsB	51.673	-1.066	0.253755	-4.20088	2.65874e-05	7.81303e-05	1
O3K_RS02970	ispB	663.163	0.676601	0.146963	4.60389	4.14663e-06	1.33868e-05
O3K_RS02975	rplU	1724.35	1.40208	0.358411	3.91194	9.15571e-05	0.000253355	1
O3K_RS02980	rpmA	1371.18	1.64203	0.283175	5.79866	6.68467e-09	2.98108e-08	1
O3K_RS02985	yhbE	276.934	-0.904647	0.249276	-3.62909	0.000284418	0.00073233
O3K_RS02990	cgtA	73.4145	1.03717	0.340208	3.04865	0.00229875	0.00507887	1		1
O3K_RS02995	dacB	220.265	-0.0494239	0.311281	-0.158776	0.873845	0.906534
O3K_RS03000	greA	569.184	1.27982	0.306361	4.1775	2.94735e-05	8.62123e-05	1
O3K_RS03005	yhbY	1449.64	0.546389	0.319856	1.70824	0.0875926	0.135198
O3K_RS03010	rlmE	1088.41	-0.916472	0.116038	-7.89804	2.83318e-15	2.14283e-14
O3K_RS03015	ftsH	2458.29	0.0485819	0.158048	0.307388	0.758548	0.820992
O3K_RS03020	folP	120.19	0.263775	0.213015	1.2383	0.215606	0.29597
O3K_RS03025	glmM	486.279	1.46432	0.166947	8.77115	1.76847e-18	1.59131e-17	1
O3K_RS03030	secG	1574.1	1.74929	0.453979	3.85324	0.000116567	0.000318737	1
O3K_RS03035	O3K_RS03035	419.835	2.01881	0.573978	3.51722	0.000436091	0.00109671	1
O3K_RS03040	yhbX	65.905	-0.322251	0.277712	-1.16038	0.245894	0.331275
O3K_RS03045	argG	302.471	-1.33873	0.188737	-7.09309	1.31149e-12	8.14665e-12	1	1	1
O3K_RS03050	O3K_RS03050	769.618	1.38291	0.521196	2.65334	0.00796992	0.0158431
O3K_RS03055	rimP	302.615	-1.08543	0.360418	-3.01158	0.0025989	0.00568264	1	1
O3K_RS03060	nusA	658.077	0.695748	0.222138	3.13206	0.00173587	0.00393107
O3K_RS03065	infB	1670.35	0.077417	0.195629	0.395734	0.692302	0.766455
O3K_RS03070	rbfA	148.814	-0.156338	0.269609	-0.57987	0.562003	0.654166
O3K_RS03075	truB	305.908	-0.907222	0.213747	-4.24438	2.19197e-05	6.4978e-05
O3K_RS03080	rpsO	7219.1	0.495978	0.254725	1.94712	0.0515207	0.0853633
O3K_RS03085	pnp	1988.08	-0.259884	0.163517	-1.58934	0.111984	0.167202
O3K_RS03090	nlpI	5889.52	-0.687448	0.159958	-4.29769	1.72589e-05	5.1736e-05
O3K_RS03095	yrbN	46.7977	0.927733	0.612952	1.51355	0.130141	0.190226
O3K_RS03100	deaD	984.023	0.978138	0.287675	3.40016	0.000673477	0.00164006
O3K_RS03105	mtr	1701.71	4.56358	0.16617	27.4634	4.81157e-166	1.7442e-163	1	1	1
O3K_RS03110	yhbW	361.923	-4.77356	0.227237	-21.0069	5.67029e-98	7.01872e-96	1	1	1
O3K_RS03115	ubiV	97.4128	-0.538763	0.621404	-0.86701	0.385937	0.481472
O3K_RS03120	ubiU	265.459	0.0390898	0.879082	0.0444666	0.964532	0.975683
O3K_RS03125	ubiT	340.689	2.01226	0.442326	4.54927	5.38323e-06	1.71284e-05	1
O3K_RS03130	yhbS	325.365	0.0741135	0.329785	0.224733	0.822187	0.867845
O3K_RS03135	yhbQ	98.2957	0.596849	0.335792	1.77744	0.0754967	0.118879
O3K_RS03140	yhbP	17.5279	0.645011	0.48028	1.34299	0.179275	0.252588
O3K_RS03145	yhbO	44.1132	-3.8022	0.366706	-10.3685	3.44846e-25	4.43062e-24	1	1	1
O3K_RS03150	yraR	61.4598	-2.64852	0.342117	-7.74155	9.82083e-15	7.1003e-14	1	1
O3K_RS03155	yraQ	36.338	-1.85312	0.393439	-4.71006	2.47649e-06	8.19843e-06	1
O3K_RS03160	yraP	469.75	1.15801	0.194051	5.96757	2.40814e-09	1.12847e-08	1	1
O3K_RS03165	diaA	388.358	0.510453	0.190976	2.67287	0.00752062	0.015062
O3K_RS03170	yraN	209.963	0.165813	0.199365	0.831707	0.405574	0.502881
O3K_RS03175	lpoA	535.249	-0.0891542	0.129832	-0.686687	0.49228	0.58729
O3K_RS03180	rsmI	151.64	-0.414307	0.226865	-1.82623	0.0678154	0.108295
O3K_RS03185	yraK	54.9137	-0.391085	0.299145	-1.30734	0.191097	0.267241
O3K_RS03190	yraJ	103.738	0.867921	0.274195	3.16535	0.00154898	0.00354581
O3K_RS03195	yraI	19.62	0.117469	0.412667	0.284658	0.775906	0.832852
O3K_RS03200	yraH	23.2653	0.87083	0.415357	2.09658	0.0360306	0.0623016
O3K_RS03205	agaI	7.28439	0.295618	0.659643	0.448148	0.654047	0.735984
O3K_RS03210	agaD	13.6854	-0.321647	0.431902	-0.744722	0.45644	0.553311
O3K_RS03215	agaC	6.92541	0.21982	0.719465	0.305532	0.759961	0.821897
O3K_RS03220	agaB	4.51284	0.594351	0.756471	0.785689	0.43205	0.52937
O3K_RS03225	kbaY	10.8616	0.918071	0.524526	1.75029	0.080069	0.124762
O3K_RS03230	agaS	8.09299	0.383256	0.535458	0.715753	0.474144	0.571156
O3K_RS03235	nagA	147.787	-2.17592	0.237633	-9.15663	5.35426e-20	5.21552e-19	1
O3K_RS03240	agaF	8.3418	1.31424	0.540041	2.4336	0.0149494	0.0282142
O3K_RS03245	agaE	34.5603	0.345278	0.283678	1.21715	0.223549	0.305633
O3K_RS03250	agaW	19.3333	1.60665	0.391186	4.10713	4.00605e-05	0.000115254	1
O3K_RS03255	agaV	15.7926	1.46352	0.40129	3.64703	0.000265287	0.000684807	1
O3K_RS03260	kbaZ	54.6328	0.921629	0.28709	3.21025	0.00132622	0.00307435
O3K_RS03265	agaR	144.012	1.22831	0.216845	5.66448	1.47468e-08	6.28909e-08	1
O3K_RS03270	yhaV	335.996	0.276938	0.186878	1.48192	0.138362	0.200682
O3K_RS03275	prlF	294.526	1.15481	0.227839	5.06854	4.00872e-07	1.46573e-06	1	1
O3K_RS03280	garD	112.637	2.23893	0.464601	4.81904	1.4425e-06	4.90991e-06	1
O3K_RS03285	garP	49.1889	2.40445	0.472154	5.09251	3.53353e-07	1.30325e-06	1
O3K_RS03290	garL	30.8579	0.802762	0.38279	2.09713	0.0359817	0.0622383
O3K_RS03295	garR	141.977	3.36564	0.299988	11.2192	3.28082e-29	5.07626e-28	1	1
O3K_RS03300	garK	43.8896	0.106327	0.335341	0.317072	0.751189	0.815056
O3K_RS03305	rnpB	61155.3	0.805575	0.219455	3.6708	0.000241796	0.000628001
O3K_RS03310	O3K_RS03310	153.95	1.42227	0.244664	5.81315	6.13095e-09	2.75107e-08	1
O3K_RS03315	O3K_RS03315	16.2465	-0.646384	0.588199	-1.09892	0.271803	0.360263
O3K_RS03320	O3K_RS03320	3.39245	-1.32024	0.805516	-1.639	0.101214	0.153377
O3K_RS03330	tdcA	113.105	0.584295	0.342038	1.70827	0.0875855	0.135198
O3K_RS03335	tdcB	26.3646	3.51761	0.511339	6.87922	6.01829e-12	3.56809e-11	1	1
O3K_RS03340	tdcC	52.7516	1.83123	0.264102	6.93382	4.09627e-12	2.46019e-11	1	1
O3K_RS03345	tdcD	36.6615	3.25912	0.381147	8.55084	1.22193e-17	1.06005e-16	1	1
O3K_RS03350	tdcE	42.2143	1.58247	0.294521	5.37302	7.74299e-08	3.07237e-07	1	1
O3K_RS03355	tdcF	22.0356	2.30092	0.389026	5.91456	3.32761e-09	1.53804e-08	1
O3K_RS03360	tdcG	134.312	0.697503	0.213371	3.26897	0.00107941	0.00254317
O3K_RS03365	cyuP	79.4552	0.965168	0.589567	1.63708	0.101614	0.153892
O3K_RS03370	cyuA	62.0666	1.0758	0.389283	2.76354	0.0057178	0.0117386
O3K_RS03375	O3K_RS03375	343.204	2.34605	0.279788	8.38511	5.06794e-17	4.22328e-16	1
O3K_RS03380	yhaK	175.201	1.17043	0.260239	4.49753	6.87478e-06	2.1684e-05	1
O3K_RS03385	yhaJ	86.5211	0.530491	0.232915	2.27762	0.0227495	0.0412629
O3K_RS03390	O3K_RS03390	106.275	-1.54501	0.287961	-5.36534	8.0797e-08	3.19598e-07	1
O3K_RS03395	yhaH	565.63	-1.09418	0.222577	-4.91596	8.83475e-07	3.08154e-06	1		1
O3K_RS03400	yqjG	224.197	-3.52589	0.210952	-16.7142	1.03267e-62	4.99123e-61	1	1	1
O3K_RS03405	yqjF	23.2072	-0.771787	0.379159	-2.03552	0.0417982	0.0709925
O3K_RS03410	yqjK	2349.74	-3.96261	0.208304	-19.0232	1.09555e-80	1.04904e-78	1	1	1
O3K_RS03415	yqjE	1779.4	-3.38124	0.143484	-23.5653	8.75219e-123	1.58633e-120	1	1	1
O3K_RS03420	yqjD	615.454	-1.52726	0.183948	-8.30265	1.01815e-16	8.33405e-16	1	1	1
O3K_RS03425	yqjC	785.007	-0.795267	0.17811	-4.46502	8.00602e-06	2.50342e-05
O3K_RS03430	mzrA	354.452	-0.128665	0.223624	-0.575364	0.565045	0.656804
O3K_RS03435	yqjA	390.667	0.508908	0.152859	3.32925	0.000870787	0.0020816
O3K_RS03440	exuR	755.876	1.12092	0.275665	4.06623	4.77803e-05	0.000136304	1
O3K_RS03445	O3K_RS03445	3.98563	1.27876	0.945265	1.3528	0.176119	0.248762
O3K_RS03450	O3K_RS03450	43.6313	2.09495	0.498355	4.20373	2.6255e-05	7.72877e-05	1
O3K_RS03455	O3K_RS03455	33.792	-1.23598	0.307476	-4.01975	5.82596e-05	0.000164809	1
O3K_RS03460	O3K_RS03460	29.8907	1.22355	0.389199	3.14375	0.00166797	0.00378915	1
O3K_RS03465	exuT	160.707	-1.27031	0.200873	-6.32397	2.54931e-10	1.29248e-09	1		1
O3K_RS03470	uxaC	66.9264	0.892595	0.28641	3.11649	0.00183016	0.00412253
O3K_RS03475	uxaA	87.3204	-0.0977321	0.239267	-0.408465	0.682933	0.757901
O3K_RS03480	ygjV	23.0851	-0.759176	0.429242	-1.76864	0.0769534	0.120872
O3K_RS03485	sstT	691.777	1.28885	0.187734	6.86532	6.63405e-12	3.90578e-11	1	1
O3K_RS03490	alx	87.4577	-0.274399	0.35912	-0.764085	0.444816	0.542263
O3K_RS03495	ygjR	834.23	-0.842071	0.259335	-3.24705	0.0011661	0.00273255
O3K_RS03500	ygjQ	34.1999	-1.30109	0.345639	-3.76431	0.000167012	0.000447511	1
O3K_RS03505	ygjP	145.12	-0.0465651	0.266168	-0.174946	0.861122	0.899458
O3K_RS03510	rlmG	83.4781	0.249493	0.47185	0.528754	0.596976	0.684822
O3K_RS03520	higA	77.0745	0.814672	0.302413	2.6939	0.00706208	0.0142335
O3K_RS03525	fadH	148.922	-0.062082	0.227022	-0.273463	0.784497	0.838173
O3K_RS03530	ygjK	71.1404	-1.56012	0.251865	-6.19427	5.85558e-10	2.88235e-09	1
O3K_RS03535	ygjJ	3.3163	-1.7071	0.869147	-1.9641	0.049518	0.0823947
O3K_RS03540	ygjI	22.0431	-0.768599	0.405714	-1.89443	0.0581674	0.0945547
O3K_RS03545	ebgC	33.1956	-1.61051	0.349796	-4.60414	4.14171e-06	1.33795e-05	1
O3K_RS03550	ebgA	62.7304	-2.05569	0.332322	-6.18583	6.17775e-10	3.03211e-09	1
O3K_RS03555	ebgR	143.138	1.30973	0.262175	4.99563	5.86438e-07	2.1033e-06	1
O3K_RS03560	ygjH	3.6628	-0.306875	0.783226	-0.391809	0.695199	0.769327
O3K_RS03565	ygjG	807.145	-3.2825	0.174315	-18.8309	4.21893e-79	3.629e-77	1	1
O3K_RS03570	aer	1145.63	1.08951	0.24006	4.53848	5.66622e-06	1.80063e-05	1
O3K_RS03575	nfeR	137.814	0.0697007	0.215892	0.322851	0.746808	0.811955
O3K_RS03580	nfeF	120.828	0.260922	0.252393	1.03379	0.301234	0.392607
O3K_RS03585	O3K_RS03585	12.2428	-0.187652	0.676286	-0.277474	0.781416	0.83682
O3K_RS03590	mug	285.653	-0.279526	0.195787	-1.4277	0.153377	0.220008
O3K_RS03595	rpoD	1523.66	0.5331	0.172333	3.09343	0.00197855	0.00443513
O3K_RS03600	dnaG	1691.65	-1.19839	0.367269	-3.26296	0.00110254	0.00259286	1	1
O3K_RS03605	rpsU	15731.4	0.474858	0.460585	1.03099	0.302546	0.394001
O3K_RS03610	tsaD	242.906	-0.476751	0.236306	-2.01752	0.0436416	0.0737068
O3K_RS03615	ttdT	156.955	5.61677	0.353272	15.8993	6.40898e-57	2.56107e-55	1
O3K_RS03620	ttdB	606.077	10.4169	0.692162	15.0497	3.46682e-51	1.15751e-49	1
O3K_RS03625	ttdA	612.323	8.00684	0.372749	21.4805	2.36779e-102	3.08116e-100	1
O3K_RS03630	ttdR	159.274	4.71957	0.908728	5.1936	2.06268e-07	7.80039e-07	1
O3K_RS03635	plsY	173.123	-0.599648	0.193165	-3.10434	0.00190707	0.00428435
O3K_RS03640	folB	72.1817	0.00486504	0.23825	0.0204199	0.983708	0.990933
O3K_RS03645	bacA	102.708	1.70641	0.263038	6.48732	8.73777e-11	4.63367e-10	1
O3K_RS03650	cca	458.347	-0.466929	0.17026	-2.74244	0.00609838	0.0124645
O3K_RS03655	ygiM	179.108	0.563452	0.252703	2.2297	0.0257677	0.0462088
O3K_RS03660	ygiF	112.963	-0.0721474	0.194371	-0.371185	0.7105	0.782676
O3K_RS03665	glnE	399.842	0.119471	0.176492	0.67692	0.498457	0.593262
O3K_RS03670	hldE	345.097	-0.208466	0.22807	-0.914041	0.360696	0.455356
O3K_RS03675	ibsE	112.233	-4.43151	0.409651	-10.8178	2.83566e-27	3.96446e-26	1
O3K_RS03680	O3K_RS03680	224.629	-3.38565	0.33219	-10.1919	2.15475e-24	2.62869e-23	1
O3K_RS03685	yqiK	59.9343	1.46537	0.280096	5.23166	1.67992e-07	6.43926e-07	1
O3K_RS03690	yqiJ	184.493	0.554234	0.273413	2.02709	0.042653	0.0722268
O3K_RS03695	glgS	2364.31	2.73655	0.465724	5.87591	4.20522e-09	1.92613e-08	1
O3K_RS03700	yqiI	17.861	-0.432268	0.447975	-0.964938	0.334576	0.427163
O3K_RS03705	yqiH	5.34125	-0.185268	0.76377	-0.24257	0.808339	0.856613
O3K_RS03710	O3K_RS03710	18.2711	-1.04783	0.477797	-2.19304	0.0283047	0.0501733
O3K_RS03715	ygiL	18.4768	1.28892	0.496081	2.59821	0.00937123	0.0183981
O3K_RS03720	ubiK	953.959	1.45571	0.20064	7.2553	4.00765e-13	2.55834e-12	1
O3K_RS03725	ribB	231.945	1.86136	0.272361	6.83417	8.24839e-12	4.82821e-11	1
O3K_RS03730	O3K_RS03730	233.618	1.38096	0.747187	1.84822	0.0645707	0.103701
O3K_RS03735	zupT	312.437	0.863119	0.240204	3.59327	0.00032655	0.000835724
O3K_RS03740	ygiD	18.9406	0.81889	0.439662	1.86254	0.0625264	0.100737
O3K_RS03745	ygiC	1164.49	0.209597	0.225361	0.930054	0.352343	0.446478
O3K_RS03750	ygiB	452.886	0.484588	0.15816	3.06392	0.00218459	0.00484563
O3K_RS03755	tolC	2233.86	-0.313019	0.226712	-1.38069	0.167374	0.237868
O3K_RS03760	nudF	59.3778	-0.546295	0.261674	-2.08769	0.0368257	0.0634172
O3K_RS03765	yqiB	530.718	0.576385	0.195434	2.94927	0.00318529	0.00685554
O3K_RS03770	cpdA	805.422	0.0707441	0.201965	0.35028	0.726129	0.794401
O3K_RS03775	yqiA	316.21	-0.317058	0.247798	-1.2795	0.20072	0.278397
O3K_RS03780	parE	526.438	-0.0943739	0.271248	-0.347924	0.727897	0.795623
O3K_RS03785	ygiN	1579.2	-0.331232	0.229271	-1.44472	0.148537	0.21379
O3K_RS03790	mdaB	254.583	-1.65236	0.247827	-6.6674	2.60376e-11	1.44891e-10	1	1
O3K_RS03795	ygiZ	3.86624	0.354192	0.757209	0.46776	0.639956	0.724142
O3K_RS03800	qseC	101.751	-0.0886586	0.266137	-0.333131	0.739035	0.805196
O3K_RS03805	qseB	35.4155	1.56927	0.360552	4.35241	1.34649e-05	4.09924e-05	1
O3K_RS03810	ygiW	478.973	-1.42562	0.190823	-7.47094	7.9626e-14	5.40243e-13	1	1	1
O3K_RS03815	ygiV	22.4868	-0.401864	0.346446	-1.15996	0.246065	0.331382
O3K_RS03820	parC	512.504	0.668546	0.159627	4.18817	2.81212e-05	8.24944e-05
O3K_RS03825	plsC	239.185	-0.0543148	0.172666	-0.314566	0.753091	0.816479
O3K_RS03830	ftsP	290.083	0.465954	0.219569	2.12213	0.0338269	0.0588521
O3K_RS03835	ygiQ	186.527	-0.0941429	0.35658	-0.264016	0.791767	0.844519
O3K_RS03840	yqhH	4.40409	0.629029	0.757361	0.830555	0.406225	0.503565
O3K_RS03845	yqhG	29.3108	-0.0904669	0.318884	-0.283699	0.776641	0.833112
O3K_RS03850	dkgA	268.08	-1.329	0.209235	-6.3517	2.12945e-10	1.08503e-09	1	1	1
O3K_RS03855	yqhD	559.658	1.11826	0.237102	4.71635	2.4011e-06	7.95922e-06	1
O3K_RS03860	yqhC	163.031	-0.449094	0.260494	-1.72401	0.0847064	0.131303
O3K_RS03865	yghB	414.738	-0.931464	0.333822	-2.7903	0.00526591	0.0109124
O3K_RS03870	metC	98.1632	-0.343643	0.215696	-1.59318	0.11112	0.166254
O3K_RS03875	exbB	426.208	0.299258	0.361731	0.827293	0.408071	0.505359
O3K_RS03880	exbD	379.461	0.434135	0.323206	1.34322	0.179202	0.25258
O3K_RS03885	yghA	87.6284	-1.85865	0.388691	-4.78181	1.73722e-06	5.86196e-06	1	1	1
O3K_RS03890	yqhA	597.383	1.27301	0.341694	3.7256	0.000194854	0.000516928	1
O3K_RS03895	gpr	356.393	1.02528	0.203216	5.04526	4.52896e-07	1.64527e-06	1	1
O3K_RS03900	O3K_RS03900	93.7705	-3.28975	0.240357	-13.6869	1.21542e-42	3.13108e-41	1
O3K_RS03905	yghW	8.2257	-0.618743	0.584168	-1.05919	0.289514	0.379562
O3K_RS03910	hybO	161.367	1.6318	0.492521	3.31315	0.00092251	0.00219491	1	1
O3K_RS03915	hybA	41.6328	2.02886	0.413424	4.90747	9.22595e-07	3.20916e-06	1	1
O3K_RS03920	hybB	52.3733	1.12022	0.286295	3.91284	9.12176e-05	0.000252553	1	1
O3K_RS03925	hybC	218.53	1.06783	0.254011	4.20387	2.6239e-05	7.72854e-05	1	1
O3K_RS03930	hybD	119.676	1.0157	0.186491	5.44639	5.14027e-08	2.09197e-07	1	1
O3K_RS03935	hybE	139.828	0.413096	0.204221	2.02279	0.0430946	0.0729017
O3K_RS03940	hypA	55.352	0.356361	0.273108	1.30484	0.191948	0.268062
O3K_RS03945	hybG	75.4572	0.0368022	0.216221	0.170206	0.864848	0.900883
O3K_RS03950	O3K_RS03950	153.95	1.42227	0.244664	5.81315	6.13095e-09	2.75107e-08	1
O3K_RS03955	yghU	406.756	-1.08709	0.189013	-5.75141	8.85046e-09	3.89558e-08	1	1	1
O3K_RS03960	gss	145.92	0.96481	0.211058	4.57131	4.84691e-06	1.54802e-05
O3K_RS03965	pitB	13.8588	0.00189414	0.476591	0.00397435	0.996829	0.999586
O3K_RS03970	yghT	7.74054	-0.994337	0.634443	-1.56726	0.117054	0.173749
O3K_RS03975	yghS	6.30798	0.403446	0.742864	0.543096	0.587064	0.676509
O3K_RS03980	O3K_RS03980	5.39454	-0.0400022	0.666202	-0.0600452	0.95212	0.966401
O3K_RS03985	O3K_RS03985	12.2073	-0.375454	0.492386	-0.76252	0.44575	0.543271
O3K_RS03990	O3K_RS03990	10.7645	-0.0287926	0.509945	-0.056462	0.954974	0.968717
O3K_RS03995	O3K_RS03995	2.99516	0.313221	0.883981	0.35433	0.723092	0.792761
O3K_RS04000	lptF	22.1326	-1.63529	0.393812	-4.15245	3.28933e-05	9.54998e-05	1
O3K_RS04005	lptG	14.4641	0.0947719	0.43774	0.216503	0.828596	0.873157
O3K_RS04010	O3K_RS04010	57.3005	-0.831901	0.247355	-3.36319	0.000770487	0.00185494
O3K_RS04015	O3K_RS04015	5.39537	3.31558	1.05549	3.14128	0.00168213	0.00381961	1
O3K_RS04020	O3K_RS04020	13.6464	-1.74635	0.594171	-2.93914	0.00329128	0.00703887	1
O3K_RS04025	O3K_RS04025	42.0499	-2.37832	0.30851	-7.70903	1.26778e-14	9.10037e-14	1
O3K_RS04030	yghO	9.44553	-0.679477	0.55787	-1.21798	0.22323	0.305362
O3K_RS04035	glcC	229.706	2.02317	0.398649	5.07507	3.87343e-07	1.42035e-06	1	1
O3K_RS04040	glcD	23.9309	1.40877	0.362783	3.88324	0.000103075	0.000283834	1	1
O3K_RS04045	glcE	11.2187	1.41607	0.460057	3.07804	0.0020837	0.00465029	1
O3K_RS04050	glcF	129.788	-2.16845	0.190101	-11.4068	3.86619e-30	6.1701e-29	1
O3K_RS04055	glcG	32.3888	0.973045	0.297862	3.26676	0.00108785	0.00256187
O3K_RS04060	glcB	242.984	-0.141595	0.18843	-0.751443	0.452386	0.549511
O3K_RS04065	glcA	12.8446	-1.33111	0.426679	-3.11969	0.00181043	0.00408171	1
O3K_RS04070	sslE	207.829	-0.1023	0.167663	-0.610153	0.541761	0.636296
O3K_RS04075	pppA	110.576	0.177998	0.291248	0.611155	0.541097	0.635811
O3K_RS04080	yghG	18.2297	1.61121	0.852951	1.88898	0.0588943	0.0955221
O3K_RS04085	gspC	15.3182	-0.123505	0.790832	-0.156171	0.875898	0.906995
O3K_RS04090	gspD	32.8968	-0.624596	0.410958	-1.51985	0.128548	0.188277
O3K_RS04095	gspE	23.6554	-0.595324	0.502368	-1.18504	0.236003	0.320167
O3K_RS04100	gspF	18.1027	-0.518799	0.595795	-0.870767	0.383881	0.479261
O3K_RS04105	gspG	5.06296	0.300208	0.953361	0.314894	0.752842	0.816383
O3K_RS04110	gspH	9.81163	-0.572606	0.687671	-0.832674	0.405029	0.502572
O3K_RS04115	gspI	5.76762	-0.489168	0.819109	-0.597195	0.550377	0.643785
O3K_RS04120	gspJ	8.54833	-0.76925	0.736601	-1.04432	0.296336	0.387383
O3K_RS04125	gspK	13.8867	-1.48616	0.579109	-2.56628	0.0102796	0.0199957
O3K_RS04130	gspL	9.61058	-1.30723	0.714733	-1.82897	0.0674039	0.10774
O3K_RS04135	yghD	12.4352	-0.0194114	0.547754	-0.0354382	0.97173	0.981595
O3K_RS04140	O3K_RS04140	138.092	0.39545	0.255144	1.54991	0.121164	0.178912
O3K_RS04145	O3K_RS04145	3.6263	-1.17855	0.902497	-1.30588	0.191592	0.267639
O3K_RS04155	O3K_RS04155	1.07041	-0.845113	1.30182	-0.649179	0.516222	0.611478
O3K_RS04160	O3K_RS04160	0.985976	-1.28827	1.26952	-1.01477	0.310215	0.402542
O3K_RS04165	O3K_RS04165	1.63205	-3.1713	1.19408	-2.65586	0.00791072	0.0157377
O3K_RS04170	O3K_RS04170	1.59794	-1.25793	1.22479	-1.02706	0.304392	0.395999
O3K_RS04175	O3K_RS04175	2.77055	-0.294603	1.0405	-0.283136	0.777073	0.833399
O3K_RS04180	O3K_RS04180	2.49407	0.161492	1.16009	0.139206	0.889287	0.914886
O3K_RS04185	O3K_RS04185	5.40395	-0.711506	0.683757	-1.04058	0.298069	0.388969
O3K_RS04190	O3K_RS04190	101.601	0.85442	0.182299	4.68692	2.77351e-06	9.1104e-06
O3K_RS04195	O3K_RS04195	84.2385	0.346782	0.332105	1.04419	0.296396	0.387383
O3K_RS04200	agn43	86.1816	0.474657	0.607532	0.781287	0.434634	0.532023
O3K_RS04205	O3K_RS04205	3.27741	-0.707733	0.891528	-0.793842	0.427287	0.525056
O3K_RS04210	O3K_RS04210	185.596	2.45859	0.187682	13.0997	3.3036e-39	7.58633e-38	1
O3K_RS04220	O3K_RS04220	19.6408	-1.07021	0.484255	-2.21001	0.0271047	0.0482992
O3K_RS04225	O3K_RS04225	0.260996	0.226863	1.38575	0.163711	0.869959	0.903796
O3K_RS04230	hha	100.923	-0.541056	0.360192	-1.50213	0.133063	0.193995
O3K_RS04235	O3K_RS04235	0.719087	-1.42748	1.36088	-1.04894	0.294205	0.385015
O3K_RS04240	O3K_RS04240	0.164873	-0.388024	1.32503	-0.292842	0.769643	0.828583
O3K_RS04245	O3K_RS04245	0.0810049	0.190267	1.32503	0.143594	0.885821	0.912245
O3K_RS04255	O3K_RS04255	8.53102	-2.46867	0.566623	-4.35682	1.31967e-05	4.02242e-05	1
O3K_RS04260	O3K_RS04260	136.814	0.957142	0.257265	3.72046	0.000198861	0.000525089
O3K_RS04265	O3K_RS04265	247.871	1.1824	0.240015	4.92635	8.37778e-07	2.94237e-06	1
O3K_RS04270	O3K_RS04270	8.15939	1.60621	0.674465	2.38145	0.0172444	0.0321867
O3K_RS04275	tssB	141.999	2.40704	0.26159	9.20157	3.52745e-20	3.46263e-19	1
O3K_RS04280	tssC	283.338	1.11156	0.178902	6.21325	5.19006e-10	2.57222e-09	1
O3K_RS04285	O3K_RS04285	100.145	2.63389	0.274291	9.60253	7.80029e-22	8.44061e-21	1
O3K_RS04290	O3K_RS04290	349.731	0.661226	0.156132	4.23505	2.28502e-05	6.76179e-05
O3K_RS04295	O3K_RS04295	139.988	-1.7023	0.347545	-4.89808	9.6777e-07	3.35939e-06	1
O3K_RS04305	O3K_RS04305	17.798	1.07943	0.428005	2.52201	0.0116688	0.022457
O3K_RS04310	O3K_RS04310	97.0162	1.57376	0.244297	6.44199	1.17918e-10	6.18216e-10	1
O3K_RS04315	O3K_RS04315	597.845	1.72776	0.260649	6.62869	3.38679e-11	1.8642e-10	1
O3K_RS04340	tssB	726.643	4.32052	0.266494	16.2124	4.11922e-59	1.78675e-57	1
O3K_RS04345	tssC	2838.68	3.67223	0.224411	16.3638	3.46544e-60	1.57028e-58	1
O3K_RS04350	aaiC	6394.18	2.87401	0.236513	12.1516	5.62757e-34	1.06171e-32	1
O3K_RS04355	O3K_RS04355	2260.09	2.78681	0.319021	8.7355	2.42574e-18	2.16355e-17	1
O3K_RS04360	tssF	1435.92	2.82205	0.283677	9.94809	2.5706e-23	2.99215e-22	1
O3K_RS04365	tssG	779.09	3.68811	0.259633	14.2051	8.52295e-46	2.44373e-44	1
O3K_RS04370	vgrG	1951.75	3.87856	0.203954	19.0168	1.23878e-80	1.14306e-78	1
O3K_RS04375	O3K_RS04375	307.769	3.87118	0.262154	14.7668	2.39778e-49	7.37498e-48	1
O3K_RS04380	O3K_RS04380	203.037	4.25441	0.255097	16.6776	1.90822e-62	9.13607e-61	1
O3K_RS04385	tssA	897.217	3.19443	0.186791	17.1017	1.44239e-65	7.39406e-64	1
O3K_RS04390	O3K_RS04390	247.333	3.3796	0.25239	13.3904	6.88075e-41	1.67884e-39	1
O3K_RS04395	tssK	928.884	2.95854	0.228321	12.9578	2.12242e-38	4.74505e-37	1
O3K_RS04400	O3K_RS04400	464.636	0.989365	0.184499	5.36243	8.21095e-08	3.24032e-07
O3K_RS04405	O3K_RS04405	2274.66	3.2113	0.190716	16.8381	1.28281e-63	6.32064e-62	1
O3K_RS04410	tssH	2158.98	3.44888	0.177641	19.4149	5.77312e-84	5.9793e-82	1
O3K_RS04440	O3K_RS04440	467.087	2.82967	0.319891	8.84573	9.09283e-19	8.3902e-18	1
O3K_RS04475	istA	56.0451	-0.0858872	0.294811	-0.291329	0.770799	0.8293
O3K_RS04490	pic	2082.21	1.3521	0.205288	6.58634	4.50793e-11	2.45206e-10	1
O3K_RS04490a	set1A.1	170.212	-2.2393	0.386164	-5.79883	6.67784e-09	2.98066e-08	1
O3K_RS04490b	set1B.1	1.03731	-0.845046	1.32261	-0.638923	0.522873	0.617686
O3K_RS04490c	set1A.2	1.03731	-0.845046	1.32261	-0.638923	0.522873	0.617686
O3K_RS04490d	set1A.2	170.212	-2.2393	0.386164	-5.79883	6.67784e-09	2.98066e-08	1
O3K_RS04515	O3K_RS04515	81.7066	1.79193	0.311368	5.75502	8.66312e-09	3.81975e-08	1
O3K_RS04525	O3K_RS04525	116.995	-0.392596	0.257329	-1.52566	0.127096	0.186419
O3K_RS04530	O3K_RS04530	1400.24	0.94711	0.135259	7.00218	2.52019e-12	1.5391e-11
O3K_RS04535	O3K_RS04535	907.499	1.96307	0.168605	11.643	2.49213e-31	4.17411e-30	1
O3K_RS04540	O3K_RS04540	1017.62	0.217377	0.12452	1.74572	0.080859	0.125877
O3K_RS04545	O3K_RS04545	734.079	0.190548	0.211714	0.900024	0.368107	0.46287
O3K_RS04550	O3K_RS04550	990.886	1.60145	0.143782	11.1381	8.18704e-29	1.23291e-27	1
O3K_RS04555	O3K_RS04555	73.6447	-0.550274	0.345471	-1.59282	0.1112	0.166289
O3K_RS04565	O3K_RS04565	143.042	-2.14238	0.288717	-7.42033	1.16831e-13	7.78109e-13	1
O3K_RS04570	O3K_RS04570	89.5467	0.315926	0.278272	1.13531	0.256244	0.34222
O3K_RS04575	O3K_RS04575	223.418	-0.878726	0.5218	-1.68403	0.0921758	0.141336
O3K_RS04580	yqgA	215.21	-0.627072	0.582862	-1.07585	0.281994	0.372009
O3K_RS04585	speC	100.244	0.084281	0.23552	0.357851	0.720455	0.790895
O3K_RS04590	nupG	820.271	1.44637	0.329795	4.38565	1.15641e-05	3.54394e-05	1
O3K_RS04595	mltC	266.221	-0.0503969	0.182708	-0.275834	0.782676	0.837462
O3K_RS04600	yggX	410.732	2.96597	0.236331	12.5501	3.9719e-36	8.03083e-35	1
O3K_RS04605	mutY	279.942	-0.893112	0.245838	-3.63293	0.000280217	0.000722244
O3K_RS04610	trmB	293.858	-0.286562	0.350578	-0.817401	0.4137	0.511082
O3K_RS04615	yggL	327.262	0.963253	0.182606	5.27505	1.32723e-07	5.12612e-07
O3K_RS04620	yggN	93.1728	0.463758	0.275055	1.68606	0.0917852	0.140875
O3K_RS04625	ansB	813.383	3.94619	0.768315	5.13616	2.80403e-07	1.04301e-06	1	1
O3K_RS04630	yggM	30.3577	1.20599	0.416709	2.89407	0.00380282	0.00805777	1
O3K_RS04635	hemW	332.209	-0.48179	0.27417	-1.75727	0.0788722	0.123314
O3K_RS04640	rdgB	137.464	-0.0366069	0.278996	-0.131209	0.89561	0.919899
O3K_RS04645	yggU	86.6795	0.376019	0.272057	1.38213	0.166931	0.237335
O3K_RS04650	yggT	184.821	-0.0224442	0.258989	-0.0866606	0.930941	0.949272
O3K_RS04655	yggS	185.756	-0.473605	0.226467	-2.09127	0.0365038	0.0629483
O3K_RS04660	yggR	20.076	-2.06451	0.428692	-4.81583	1.46591e-06	4.97958e-06	1
O3K_RS04665	ruvX	131.461	-1.1778	0.303327	-3.88294	0.0001032	0.000284023	1
O3K_RS04670	yqgE	153.593	0.0572959	0.232329	0.246615	0.805206	0.854007
O3K_RS04675	gshB	455.888	0.189587	0.143057	1.32525	0.185087	0.259552
O3K_RS04680	rsmE	265.285	-0.552062	0.160935	-3.43034	0.000602831	0.00147795
O3K_RS04685	endA	85.4647	-0.912291	0.315425	-2.89226	0.0038248	0.00809122
O3K_RS04690	yggI	74.2731	-1.11386	0.500496	-2.22551	0.0260473	0.0466279
O3K_RS04695	galP	192.405	-2.13737	0.252781	-8.45545	2.78019e-17	2.34767e-16	1		1
O3K_RS04700	metK	1520.71	-2.10198	0.220169	-9.5471	1.33372e-21	1.42199e-20	1
O3K_RS04710	yqgB	162.885	-0.809613	0.393243	-2.05881	0.0395124	0.0675852
O3K_RS04715	speA	1153.58	-0.820014	0.246417	-3.32775	0.000875508	0.0020919
O3K_RS04720	O3K_RS04720	12.089	-1.84276	0.604542	-3.0482	0.00230219	0.00508425	1
O3K_RS04725	speB	161.311	0.242036	0.189532	1.27702	0.201596	0.279459
O3K_RS04730	loiP	408.892	-0.639463	0.15825	-4.04083	5.3263e-05	0.000151434
O3K_RS04735	tkt	1399.1	1.88567	0.129107	14.6055	2.59064e-48	7.92019e-47	1	1
O3K_RS04740	cmtB	5.24007	1.56846	0.697245	2.2495	0.0244805	0.0441031
O3K_RS04745	cmtA	7.46836	2.20483	0.661931	3.3309	0.000865646	0.00207094	1
O3K_RS04750	yggP	8.26854	0.378393	0.505026	0.749255	0.453703	0.550716
O3K_RS04755	glpX	48.2379	-1.06507	0.303482	-3.50952	0.000448921	0.00112563	1
O3K_RS04760	fumE	115.551	0.0697328	0.237896	0.293123	0.769428	0.828583
O3K_RS04765	O3K_RS04765	102.508	-0.00513929	0.211675	-0.0242792	0.98063	0.989206
O3K_RS04770	O3K_RS04770	26.2107	-0.15425	0.397138	-0.388404	0.697717	0.771273
O3K_RS04775	O3K_RS04775	16.0745	0.41729	0.491977	0.84819	0.396332	0.492986
O3K_RS04780	O3K_RS04780	26.3456	1.13367	0.450582	2.51602	0.0118689	0.0227903
O3K_RS04785	O3K_RS04785	67.0592	0.366525	0.454215	0.806942	0.4197	0.517251
O3K_RS04790	O3K_RS04790	75.8346	0.513118	0.980466	0.52334	0.600737	0.688173
O3K_RS04795	epd	961.209	-1.30096	0.397464	-3.27315	0.00106356	0.00250815	1
O3K_RS04800	pgk	964.821	-0.676273	0.16348	-4.13674	3.5228e-05	0.000101812
O3K_RS04805	fbaA	2368.6	0.0612982	0.119897	0.511257	0.609171	0.694729
O3K_RS04810	mscS	673.576	-0.908398	0.211749	-4.28997	1.78693e-05	5.3471e-05
O3K_RS04815	argO	85.0462	-0.575717	0.374143	-1.53876	0.123862	0.182203
O3K_RS04820	yggE	620.076	-2.11095	0.220903	-9.55601	1.22386e-21	1.30759e-20	1	1	1
O3K_RS04825	ygfI	15.9086	-0.010512	0.419901	-0.0250344	0.980028	0.98892
O3K_RS04830	scpC	25.5186	-1.15107	0.409297	-2.8123	0.00491892	0.0102477
O3K_RS04835	scpB	8.03772	-0.595835	0.641806	-0.928372	0.353215	0.447247
O3K_RS04840	meaB	7.17722	-1.21734	0.598703	-2.03329	0.0420231	0.071303
O3K_RS04850	argP	467.885	1.05189	0.202445	5.19594	2.03688e-07	7.72584e-07	1
O3K_RS04855	rpiA	855.49	-0.00185244	0.139993	-0.0132324	0.989442	0.994144
O3K_RS04860	serA	250.258	0.345551	0.175426	1.96979	0.0488628	0.0814381
O3K_RS04865	ibsC	62.9166	-1.74219	0.364361	-4.7815	1.73992e-06	5.86718e-06	1
O3K_RS04870	O3K_RS04870	127.926	-3.34494	0.361751	-9.24652	2.3192e-20	2.30783e-19	1
O3K_RS04875	fau	288.054	0.529636	0.26551	1.99479	0.0460656	0.0773091
O3K_RS04880	ssrS	83732.2	-0.317615	0.243127	-1.30637	0.191426	0.267479
O3K_RS04885	zapA	3082.82	-1.81605	0.195387	-9.29463	1.47725e-20	1.4875e-19	1	1
O3K_RS04890	ygfB	362.311	1.91741	0.152441	12.578	2.79047e-36	5.68741e-35	1
O3K_RS04895	pepP	446.442	0.581378	0.165711	3.50838	0.000450847	0.0011299
O3K_RS04900	ubiH	249.568	-0.0779169	0.181958	-0.428214	0.668495	0.746943
O3K_RS04905	ubiI	193.574	-0.0634643	0.208317	-0.304652	0.760631	0.822026
O3K_RS04910	O3K_RS04910	20.232	0.108906	0.365349	0.298088	0.765636	0.826021
O3K_RS04915	gcvT	720.049	1.69657	0.257169	6.5971	4.19286e-11	2.28804e-10	1
O3K_RS04920	gcvH	1389.95	1.61983	0.180716	8.96336	3.1493e-19	2.94884e-18	1
O3K_RS04925	gcvP	1715.96	0.265472	0.236455	1.12272	0.261557	0.348126
O3K_RS04930	ygfF	13.6092	0.0470525	0.476653	0.0987145	0.921365	0.941588
O3K_RS04935	bglA	309.062	1.78125	0.165238	10.7799	4.28515e-27	5.86176e-26	1
O3K_RS04940	yqfB	193.525	1.4373	0.232414	6.18423	6.24069e-10	3.06005e-09	1
O3K_RS04945	yqfA	247.19	0.866941	0.252242	3.43694	0.000588321	0.00144868
O3K_RS04950	ygfZ	540.514	0.0769038	0.160672	0.478638	0.632196	0.717922
O3K_RS04955	sdhE	149.374	0.747656	0.200764	3.72406	0.000196043	0.000519539
O3K_RS04960	ygfX	268.731	0.322554	0.242115	1.33223	0.182784	0.257174
O3K_RS04965	fldB	305.959	1.93149	0.251206	7.68888	1.48424e-14	1.05942e-13	1		1
O3K_RS04970	xerD	151.78	0.733154	0.190561	3.84735	0.000119401	0.00032596
O3K_RS04975	dsbC	239.64	-0.057805	0.16375	-0.353007	0.724083	0.793333
O3K_RS04980	recJ	360.726	-0.478024	0.184725	-2.58776	0.00966011	0.0189067
O3K_RS04985	prfB	405.498	1.86125	0.255533	7.28378	3.24598e-13	2.09053e-12	1
O3K_RS04990	lysS	611.095	1.5083	0.145144	10.3918	2.70319e-25	3.50862e-24	1		1
O3K_RS04995	idi	452.598	-2.64336	0.228733	-11.5565	6.84213e-31	1.1274e-29	1	1	1
O3K_RS05000	O3K_RS05000	5.27265	-3.41247	0.78836	-4.32857	1.50079e-05	4.53904e-05	1
O3K_RS05005	O3K_RS05005	75.3434	-1.83298	0.240095	-7.63438	2.26906e-14	1.60831e-13	1
O3K_RS05010	uacT	41.474	0.588758	0.308668	1.90741	0.0564671	0.0923826
O3K_RS05015	ygfT	66.6041	1.85503	0.298904	6.2061	5.43143e-10	2.68439e-09	1	1
O3K_RS05020	ygfS	28.3754	0.279021	0.361424	0.772005	0.440112	0.538079
O3K_RS05025	ghxQ	108.778	0.68115	0.212366	3.20744	0.00133924	0.00309641
O3K_RS05030	guaD	36.7694	1.4635	0.32688	4.47717	7.56402e-06	2.37106e-05	1	1
O3K_RS05035	xanQ	78.3421	-1.30582	0.254244	-5.13608	2.80534e-07	1.04301e-06	1
O3K_RS05040	xdhD	377.178	1.99306	0.174559	11.4177	3.41215e-30	5.46267e-29	1	1
O3K_RS05045	ygfM	48.4723	2.65728	0.310727	8.55182	1.21162e-17	1.0529e-16	1	1
O3K_RS05050	ssnA	81.5214	2.72623	0.268183	10.1655	2.82537e-24	3.43033e-23	1	1
O3K_RS05055	ygfK	263.982	2.46451	0.256946	9.59153	8.67903e-22	9.36825e-21	1	1
O3K_RS05060	mocA	260.762	-0.42672	0.264922	-1.61074	0.107237	0.1613
O3K_RS05065	yqeC	47.4243	2.07721	0.326393	6.36414	1.96382e-10	1.00366e-09	1	1
O3K_RS05070	yqeB	80.8529	2.79033	0.281356	9.91743	3.49639e-23	4.02362e-22	1	1
O3K_RS05075	arcC	139.186	0.531071	0.290321	1.82925	0.0673619	0.10774
O3K_RS05080	hyuA	23.5306	1.78021	0.352517	5.04998	4.41846e-07	1.60628e-06	1	1
O3K_RS05085	ygeY	160.576	2.80707	0.238486	11.7704	5.54597e-32	9.70544e-31	1	1
O3K_RS05090	dpaL	61.8908	2.89708	0.315323	9.18766	4.01478e-20	3.91828e-19	1	1
O3K_RS05095	ygeW	203.94	3.19039	0.301518	10.5811	3.64667e-26	4.85744e-25	1	1
O3K_RS05100	ygeV	554.405	2.26513	0.27571	8.21565	2.11026e-16	1.68655e-15	1	1
O3K_RS05105	xdhC	38.6918	2.43382	0.336312	7.23679	4.59418e-13	2.91808e-12	1	1
O3K_RS05110	xdhB	48.7485	1.49763	0.271212	5.52199	3.35173e-08	1.39085e-07	1
O3K_RS05115	xdhA	145.835	0.60561	0.176527	3.4307	0.00060203	0.00147742
O3K_RS05120	actS	160.027	1.1702	0.215459	5.4312	5.59767e-08	2.2654e-07	1
O3K_RS05125	O3K_RS05125	317.217	-0.289007	0.301545	-0.958423	0.33785	0.430801
O3K_RS05130	O3K_RS05130	29.4109	0.829533	0.367105	2.25966	0.0238424	0.0429993
O3K_RS05145	O3K_RS05145	1.50252	1.09727	1.22879	0.892969	0.371874	0.466681
O3K_RS05150	O3K_RS05150	0.484927	-0.615708	1.44463	-0.426205	0.669959	0.748084
O3K_RS05155	sctT	2.26798	-1.117	1.0328	-1.08153	0.279461	0.369243
O3K_RS05170	O3K_RS05170	3.72127	-0.458454	0.829225	-0.55287	0.580352	0.670611
O3K_RS05175	O3K_RS05175	0.776687	-1.56658	1.3622	-1.15003	0.250131	0.335735
O3K_RS05180	O3K_RS05180	10.1882	1.06655	0.497661	2.14311	0.0321039	0.056195
O3K_RS05195	O3K_RS05195	4.80501	-1.31792	0.709818	-1.8567	0.0633544	0.101942
O3K_RS05200	O3K_RS05200	1.87509	0.568123	1.02792	0.552693	0.580474	0.670611
O3K_RS05215	O3K_RS05215	3.10634	-0.662159	0.861766	-0.768374	0.442265	0.539931
O3K_RS05220	O3K_RS05220	5.82096	-0.0633835	0.639989	-0.0990384	0.921108	0.941515
O3K_RS05225	ygeH	12.2906	-0.23483	0.474711	-0.494681	0.620825	0.706274
O3K_RS05230	ygeG	3.49238	-1.2283	0.79023	-1.55436	0.120098	0.177489
O3K_RS05240	O3K_RS05240	4.60534	-0.0292453	0.9206	-0.0317677	0.974657	0.98416
O3K_RS05245	O3K_RS05245	2.66987	0.148873	1.11018	0.134097	0.893326	0.918272
O3K_RS05250	O3K_RS05250	20.6957	-0.83127	0.483664	-1.71869	0.0856701	0.132594
O3K_RS05255	yqeI	73.9193	-1.18197	0.384551	-3.07363	0.00211469	0.00470704	1
O3K_RS05260	yqeH	26.0863	1.82144	0.395921	4.60051	4.21457e-06	1.35976e-05	1
O3K_RS05265	yqeG	405.831	-0.0585553	0.346591	-0.168946	0.865839	0.901179
O3K_RS05270	yqeF	267.898	1.89432	0.43964	4.3088	1.64144e-05	4.9321e-05	1	1
O3K_RS05275	kduI	31.263	2.31047	0.345314	6.69094	2.21746e-11	1.24349e-10	1
O3K_RS05280	kduD	29.1273	1.5204	0.32047	4.74427	2.09255e-06	6.99583e-06	1
O3K_RS05285	araE	161.175	0.213033	0.172867	1.23235	0.217819	0.298671
O3K_RS05290	ygeA	35.8319	0.560584	0.29654	1.89042	0.0587021	0.0953038
O3K_RS05295	lysR	74.2879	-0.271339	0.260216	-1.04275	0.297066	0.38786
O3K_RS05300	lysA	133.515	3.05106	0.399849	7.63053	2.33785e-14	1.65245e-13	1
O3K_RS05305	galR	303.726	-1.24782	0.298731	-4.17707	2.95289e-05	8.63243e-05	1
O3K_RS05310	aas	267.331	-1.26657	0.167419	-7.56531	3.86934e-14	2.68631e-13	1	1
O3K_RS05315	lplT	140.073	-1.05595	0.20301	-5.20145	1.97736e-07	7.52822e-07	1	1
O3K_RS05320	tas	688.309	-0.420515	0.174657	-2.40766	0.0160553	0.0301111
O3K_RS05325	ygdR	521.072	0.504721	0.163376	3.08932	0.00200615	0.00449303
O3K_RS05330	ygdQ	238.349	0.14297	0.414739	0.344722	0.730304	0.797566
O3K_RS05335	mutH	136.16	0.54611	0.257485	2.12094	0.033927	0.059006
O3K_RS05340	rppH	708.79	0.989023	0.291814	3.38922	0.000700908	0.00170197
O3K_RS05345	ptsP	583.056	0.323972	0.153279	2.11361	0.0345488	0.0599847
O3K_RS05350	lgt	135.157	-0.456099	0.253624	-1.79833	0.0721255	0.114386
O3K_RS05355	thyA	260.127	0.580881	0.32822	1.76979	0.0767616	0.120608
O3K_RS05360	ppdA	3.16371	-0.287145	0.881995	-0.325563	0.744755	0.810384
O3K_RS05365	ppdB	7.00623	0.691649	0.629494	1.09874	0.271883	0.360263
O3K_RS05370	ygdB	8.22001	0.276717	0.589387	0.469499	0.638713	0.723279
O3K_RS05375	ppdC	27.4312	-0.118962	0.497808	-0.238972	0.811127	0.858514
O3K_RS05380	recC	226.235	-0.0443978	0.161349	-0.275167	0.783188	0.837833
O3K_RS05385	ptrA	421.834	0.064792	0.148389	0.436637	0.662374	0.742556
O3K_RS05390	recB	375.315	0.0379215	0.166886	0.22723	0.820245	0.866516
O3K_RS05395	recD	221.328	0.236719	0.190979	1.2395	0.215159	0.295436
O3K_RS05400	argA	99.6764	-0.339937	0.219199	-1.55082	0.120946	0.17869
O3K_RS05405	amiC	187.407	1.30795	0.278203	4.70141	2.58375e-06	8.52016e-06	1
O3K_RS05410	O3K_RS05410	1353.77	1.70907	0.568006	3.00889	0.00262202	0.00572827	1
O3K_RS05415	mltA	237.7	0.0668373	0.268164	0.249241	0.803175	0.852743
O3K_RS05420	tcdA	159.92	0.100646	0.251617	0.399996	0.689159	0.763476
O3K_RS05425	csdE	211.759	-1.25144	0.223445	-5.60065	2.13545e-08	8.99371e-08	1
O3K_RS05430	csdA	342.759	0.0126075	0.172151	0.0732351	0.941619	0.958235
O3K_RS05435	ygdI	401.466	-3.6404	0.241462	-15.0764	2.31384e-51	7.8285e-50	1	1	1
O3K_RS05440	gcvA	108.726	0.297688	0.189675	1.56946	0.116541	0.173241
O3K_RS05445	ygdD	27.5695	-0.743697	0.351506	-2.11574	0.0343666	0.0597296
O3K_RS05450	rlmM	348.81	-1.49429	0.201006	-7.43404	1.05329e-13	7.0707e-13	1
O3K_RS05455	fucR	296.885	0.381905	0.276094	1.38324	0.166591	0.236953
O3K_RS05460	fucU	99.378	0.926273	0.199159	4.65092	3.3046e-06	1.07437e-05
O3K_RS05465	fucK	93.8766	-0.752916	0.199251	-3.77873	0.000157628	0.000424834
O3K_RS05470	fucI	58.4489	0.867973	0.289356	2.99968	0.00270267	0.00588925
O3K_RS05475	fucP	167.514	-0.245384	0.344121	-0.713074	0.4758	0.572753
O3K_RS05480	fucA	15.1407	2.24647	0.449254	5.00044	5.72004e-07	2.05444e-06	1	1
O3K_RS05485	fucO	47.6222	3.61008	0.351812	10.2614	1.05158e-24	1.29849e-23	1	1
O3K_RS05490	xni	167.301	0.766278	0.284871	2.68991	0.00714708	0.0143706
O3K_RS05495	sdaB	2177.86	0.161355	0.266989	0.60435	0.545611	0.639782
O3K_RS05500	sdaC	2718.88	0.276928	0.34538	0.801808	0.422664	0.520384
O3K_RS05505	ppnN	2052.29	-1.56792	0.202175	-7.75526	8.81609e-15	6.44693e-14	1		1
O3K_RS05510	queF	273.561	0.449155	0.217231	2.06764	0.0386736	0.066307
O3K_RS05515	syd	129.509	2.08968	0.250032	8.35768	6.39621e-17	5.27818e-16	1
O3K_RS05520	yqcC	39.5746	-0.316431	0.446377	-0.708888	0.478394	0.575183
O3K_RS05530	yqcA	156.398	2.09839	0.231918	9.04801	1.45591e-19	1.38366e-18	1	1
O3K_RS05535	gudP	22.0767	0.397614	0.370511	1.07315	0.283204	0.37312
O3K_RS05550	gudD	39.897	-2.4808	0.312694	-7.93363	2.12837e-15	1.62428e-14	1
O3K_RS05555	barA	486.257	0.202142	0.118724	1.70262	0.0886391	0.136523
O3K_RS05560	rlmD	238.27	0.352458	0.186961	1.88519	0.0594038	0.0962254
O3K_RS05565	relA	488.573	0.261663	0.140711	1.85957	0.0629462	0.101376
O3K_RS05570	mazE	52.7338	2.18054	0.336593	6.47825	9.27948e-11	4.90556e-10	1
O3K_RS05575	mazF	75.375	0.994042	0.246869	4.0266	5.65887e-05	0.00016035
O3K_RS05580	mazG	189.818	0.857142	0.262811	3.26144	0.00110848	0.00260561
O3K_RS05585	pyrG	1566.08	-1.35885	0.153888	-8.83008	1.046e-18	9.59932e-18	1	1
O3K_RS05590	eno	7275.28	-0.62942	0.170453	-3.69262	0.000221956	0.000581232
O3K_RS05600	O3K_RS05600	4.36134	-1.86931	0.97818	-1.91101	0.0560038	0.0917725
O3K_RS05605	queE	318.595	-0.557255	0.238659	-2.33494	0.0195464	0.0360083
O3K_RS05610	ygcE	46.1785	0.544835	0.366838	1.48522	0.137485	0.199525
O3K_RS05615	yqcE	9.9928	-1.36194	0.521918	-2.60949	0.00906763	0.0178504
O3K_RS05620	ygcW	2.64186	0.991435	0.924605	1.07228	0.283594	0.373441
O3K_RS05625	ygcU	14.1754	-1.0805	0.425984	-2.53648	0.0111972	0.021615
O3K_RS05630	ygcS	12.0967	-2.65738	0.523809	-5.0732	3.91185e-07	1.43341e-06	1
O3K_RS05635	ygcR	3.58254	-0.313699	0.743134	-0.42213	0.67293	0.750246
O3K_RS05640	ygcQ	8.89805	0.387375	0.557928	0.694309	0.487488	0.583079
O3K_RS05645	ygcP	28.1814	2.38797	0.407331	5.86248	4.55994e-09	2.07735e-08	1
O3K_RS05650	ygcO	11.3917	1.27433	0.537314	2.37166	0.0177083	0.0329675
O3K_RS05655	ygcN	124.473	0.401725	0.271888	1.47754	0.139531	0.202262
O3K_RS05660	queD	170.192	0.974685	0.447007	2.18047	0.0292227	0.0515843
O3K_RS05665	cysJ	54.0708	-2.00135	0.264999	-7.55229	4.27656e-14	2.95689e-13	1
O3K_RS05670	cysI	177.926	-1.75742	0.24394	-7.20428	5.83494e-13	3.68771e-12	1
O3K_RS05675	cysH	75.376	0.462125	0.260975	1.77077	0.0765997	0.12048
O3K_RS05680	O3K_RS05680	14.1668	1.41549	0.51414	2.75312	0.00590311	0.0120897
O3K_RS05685	O3K_RS05685	108.486	-0.603901	0.220358	-2.74054	0.00613376	0.0125267
O3K_RS05690	O3K_RS05690	35.9574	1.64598	0.309248	5.32252	1.0234e-07	3.98601e-07	1
O3K_RS05695	casA	23.5814	1.11844	0.338563	3.30349	0.000954896	0.00226771	1
O3K_RS05700	casB	18.7766	0.303625	0.34787	0.87281	0.382767	0.478105
O3K_RS05705	cas7e	23.4572	0.513047	0.322679	1.58996	0.111843	0.167088
O3K_RS05710	cas5e	7.24696	0.221692	0.506575	0.437628	0.661656	0.742358
O3K_RS05715	cas6e	18.9697	0.181984	0.351772	0.517335	0.604922	0.691593
O3K_RS05720	cas1e	18.1306	-0.0405882	0.362728	-0.111897	0.910905	0.93353
O3K_RS05725	cas2e	8.0019	0.417485	0.541943	0.770348	0.441093	0.538824
O3K_RS05730	iap	121.257	0.757163	0.225298	3.36072	0.000777389	0.00186979
O3K_RS05735	cysD	27.4562	-1.04268	0.320285	-3.25547	0.00113205	0.00265856	1
O3K_RS05740	cysN	91.8674	-1.46748	0.229657	-6.38986	1.66034e-10	8.57194e-10	1
O3K_RS05745	cysC	50.8015	-1.56791	0.258056	-6.07585	1.23329e-09	5.92703e-09	1
O3K_RS05750	ygbE	47.8247	-0.258439	0.309164	-0.835928	0.403195	0.500665
O3K_RS05755	ftsB	163.17	-1.29435	0.183765	-7.0435	1.87464e-12	1.15599e-11	1
O3K_RS05760	ispD	142.704	-0.132543	0.316178	-0.419204	0.675067	0.751647
O3K_RS05765	ispF	63.8964	2.00077	0.321039	6.23217	4.60005e-10	2.28875e-09	1
O3K_RS05770	truD	292.972	1.05441	0.144238	7.31017	2.66808e-13	1.73374e-12	1	1
O3K_RS05775	surE	324.097	-0.246772	0.145908	-1.69128	0.0907831	0.139571
O3K_RS05780	pcm	254.776	0.351286	0.185278	1.89599	0.0579607	0.0942791
O3K_RS05785	nlpD	672.424	-1.18276	0.178014	-6.64423	3.04816e-11	1.68512e-10	1
O3K_RS05790	rpoS	1287.01	-0.0584749	0.193128	-0.302779	0.762059	0.823387
O3K_RS05795	O3K_RS05795	54.8364	2.04908	0.352825	5.80763	6.33627e-09	2.83818e-08	1		1
O3K_RS05800	O3K_RS05800	2.69668	-0.0208423	0.966963	-0.0215544	0.982803	0.990893
O3K_RS05805	O3K_RS05805	5.74586	-0.455455	0.599211	-0.760092	0.4472	0.544777
O3K_RS05810	O3K_RS05810	3.09412	1.20996	0.876697	1.38013	0.167546	0.238045
O3K_RS05815	ygbN	59.3516	0.00406873	0.275053	0.0147926	0.988198	0.993877
O3K_RS05820	ygbM	63.3613	0.598057	0.243057	2.46056	0.0138722	0.0263084
O3K_RS05825	ygbL	37.6459	0.648935	0.282605	2.29626	0.021661	0.0395003
O3K_RS05830	ygbK	69.982	0.546945	0.322307	1.69697	0.089703	0.137994
O3K_RS05835	ygbJ	43.1384	1.06781	0.41707	2.56028	0.0104589	0.0203013
O3K_RS05840	ygbI	114.726	2.45742	0.237279	10.3567	3.90319e-25	4.96458e-24	1
O3K_RS05845	pphB	12.7316	0.0990561	0.542372	0.182635	0.855084	0.894948
O3K_RS05850	mutS	475.45	1.75217	0.230895	7.58858	3.23439e-14	2.26407e-13	1	1	1
O3K_RS05855	O3K_RS05855	1.94147	1.14609	1.00179	1.14404	0.252608	0.338434
O3K_RS05860	ygbA	24.6669	1.00951	0.392774	2.57021	0.0101637	0.0197931
O3K_RS05865	flhA	259.092	-2.94405	0.168486	-17.4735	2.2792e-68	1.27109e-66	1	1
O3K_RS05870	hypE	320.046	-2.39771	0.187398	-12.7948	1.75331e-37	3.70752e-36	1
O3K_RS05875	hypD	89.91	-1.06235	0.368154	-2.88562	0.00390642	0.00825357	1
O3K_RS05880	hypC	21.8845	-0.0323701	0.579111	-0.0558962	0.955424	0.968981
O3K_RS05885	hypB	77.5549	0.633555	0.633249	1.00048	0.317076	0.409116
O3K_RS05890	hypA	110.323	0.61005	0.798194	0.764288	0.444695	0.542246
O3K_RS05895	hycA	2.20729	-0.0899817	0.95508	-0.0942137	0.924939	0.94448
O3K_RS05900	hycB	1.07006	-1.03591	1.20468	-0.859907	0.38984	0.485507
O3K_RS05905	hycC	9.4294	-0.0671018	0.577627	-0.116168	0.907519	0.930548
O3K_RS05910	hycD	2.70182	-0.726181	0.916679	-0.792187	0.428252	0.52586
O3K_RS05915	hycE	8.24187	-0.997835	0.569746	-1.75137	0.0798826	0.124625
O3K_RS05920	hycF	2.59977	-0.459392	0.841924	-0.545646	0.585309	0.675101
O3K_RS05925	hycG	15.6986	-0.825572	0.43059	-1.91731	0.0551991	0.0906587
O3K_RS05930	hycH	26.9448	-1.09478	0.328547	-3.3322	0.000861626	0.00206262	1
O3K_RS05935	hycI	40.0993	0.885781	0.309852	2.85873	0.00425347	0.00893846
O3K_RS05940	O3K_RS05940	35.5458	0.327861	0.307827	1.06508	0.286838	0.376832
O3K_RS05945	O3K_RS05945	30.0678	-0.246868	0.324094	-0.761716	0.44623	0.543725
O3K_RS05950	O3K_RS05950	94.9401	1.43836	0.252198	5.70328	1.17521e-08	5.08243e-08	1
O3K_RS05955	ascB	106.175	-1.41649	0.242665	-5.83723	5.30752e-09	2.39641e-08	1
O3K_RS05960	ascF	42.7446	-2.21569	0.312447	-7.09143	1.32736e-12	8.23516e-12	1
O3K_RS05965	ascG	67.9796	-0.0501357	0.225635	-0.222199	0.824159	0.869204
O3K_RS05970	hydN	8.63619	-1.40857	0.52872	-2.66412	0.007719	0.0153804
O3K_RS05975	hypF	54.7317	-0.455198	0.396655	-1.14759	0.251137	0.336907
O3K_RS05980	norW	23.5057	-0.863231	0.368336	-2.3436	0.0190988	0.0352845
O3K_RS05985	norV	6.78113	-1.15298	0.617021	-1.86862	0.0616756	0.0995242
O3K_RS05990	norR	111.273	-0.658281	0.221185	-2.97615	0.00291888	0.00632123
O3K_RS05995	gutQ	245.353	0.237692	0.16329	1.45565	0.145491	0.210001
O3K_RS06000	srlR	159.424	0.866852	0.305284	2.83949	0.00451858	0.00946422
O3K_RS06005	gutM	46.562	-0.403126	0.402501	-1.00155	0.316559	0.408892
O3K_RS06010	srlD	98.5357	0.62089	0.20741	2.99354	0.00275762	0.00598584
O3K_RS06015	srlB	16.7189	0.749537	0.39091	1.91741	0.0551855	0.0906587
O3K_RS06020	srlE	33.343	0.164068	0.325373	0.504246	0.614089	0.700022
O3K_RS06025	srlA	44.0858	-0.276832	0.334976	-0.826423	0.408564	0.50563
O3K_RS06030	mltB	102.916	-1.48996	0.307053	-4.85247	1.21934e-06	4.18402e-06	1	1
O3K_RS06035	pncC	46.361	0.0431451	0.300125	0.143757	0.885692	0.912245
O3K_RS06040	recA	1384.58	0.659145	0.207625	3.17469	0.00149999	0.00344455
O3K_RS06045	recX	34.5984	-0.352206	0.426918	-0.824995	0.409374	0.506355
O3K_RS06050	alaS	1998.4	2.28519	0.133061	17.174	4.15841e-66	2.17566e-64	1
O3K_RS06055	csrA	2658.84	-0.595176	0.121854	-4.88432	1.03785e-06	3.58793e-06
O3K_RS06060	O3K_RS06060	2063.05	0.845729	0.362954	2.33013	0.0197993	0.0364591
O3K_RS06065	O3K_RS06065	567.15	1.40081	0.392186	3.5718	0.000354532	0.000903238	1
O3K_RS06070	O3K_RS06070	1393.39	0.47135	0.488614	0.964666	0.334712	0.427229
O3K_RS06075	yqaB	158.126	0.215704	0.180005	1.19833	0.23079	0.314095
O3K_RS06080	yqaA	145.934	-0.410188	0.175339	-2.33941	0.0193144	0.0356308
O3K_RS06085	gshA	1466.53	-1.67682	0.157393	-10.6537	1.67492e-26	2.2547e-25	1	1
O3K_RS06090	luxS	2641.16	-1.42564	0.194609	-7.32568	2.37697e-13	1.54655e-12	1	1
O3K_RS06095	emrB	161.449	-0.101771	0.184364	-0.552013	0.580939	0.670976
O3K_RS06100	emrA	145.755	-0.308866	0.312006	-0.989938	0.322204	0.414076
O3K_RS06105	emrR	797.173	1.39602	0.219155	6.37	1.89024e-10	9.68011e-10	1
O3K_RS06115	ygaH	169.587	0.3447	0.253518	1.35967	0.173935	0.246226
O3K_RS06120	ygaZ	751.111	0.667614	0.255462	2.61335	0.00896583	0.0176705
O3K_RS06125	O3K_RS06125	38.5644	-0.935077	0.301893	-3.09738	0.00195237	0.00438225
O3K_RS06130	proX	54.5754	1.43762	0.296795	4.84383	1.27358e-06	4.36127e-06	1	1	1
O3K_RS06135	proW	62.1884	-0.12296	0.381154	-0.322599	0.746999	0.811955
O3K_RS06140	proV	86.5979	0.683451	0.33422	2.04492	0.0408632	0.0695675
O3K_RS06145	nrdF	47.5808	-0.814745	0.414803	-1.96417	0.0495103	0.0823947
O3K_RS06150	nrdE	62.8127	-1.15974	0.372998	-3.10923	0.00187575	0.00421774	1	1
O3K_RS06155	nrdI	7.10526	-0.592952	0.970002	-0.61129	0.541008	0.635811
O3K_RS06160	nrdH	10.1666	-3.87816	1.05192	-3.68676	0.000227125	0.000592321	1
O3K_RS06165	ygaM	345.379	-1.58709	0.241858	-6.56206	5.30686e-11	2.85906e-10	1	1	1
O3K_RS06170	ygaC	34.4099	-2.48678	0.320747	-7.75308	8.96918e-15	6.54003e-14	1
O3K_RS06175	alaE	743.234	1.61655	0.426679	3.78869	0.000151443	0.000408815	1
O3K_RS06180	stpA	651.815	-0.000832196	0.394943	-0.00210713	0.998319	1
O3K_RS06185	ygaP	78.2298	0.236531	0.285398	0.828777	0.407231	0.504688
O3K_RS06190	ygaV	29.5114	-0.275415	0.328557	-0.838257	0.401887	0.499526
O3K_RS06195	yqaE	195.497	-3.52704	0.236766	-14.8967	3.46016e-50	1.09752e-48	1	1	1
O3K_RS06200	kbp	1150.23	-3.5564	0.182844	-19.4505	2.88862e-84	3.05411e-82	1	1	1
O3K_RS06205	csiR	114.052	-2.00827	0.239382	-8.3894	4.88609e-17	4.08516e-16	1	1
O3K_RS06210	gabP	311.829	-3.00748	0.19928	-15.0917	1.83538e-51	6.25137e-50	1	1
O3K_RS06215	gabT	798.239	-2.25209	0.218646	-10.3001	7.03528e-25	8.7941e-24	1	1
O3K_RS06220	gabD	347.255	-2.14938	0.208627	-10.3025	6.86526e-25	8.62405e-24	1	1	1
O3K_RS06225	lhgO	733.353	-4.0206	0.208784	-19.2573	1.22685e-82	1.22083e-80	1	1	1
O3K_RS06230	csiD	434.324	-2.87845	0.280197	-10.2729	9.33235e-25	1.15799e-23	1	1	1
O3K_RS06250	O3K_RS06250	0.0662908	0	1.32503	0	1	1
O3K_RS06265	O3K_RS06265	0.102992	-0.388024	1.32503	-0.292842	0.769643	0.828583
O3K_RS06275	O3K_RS06275	91.3412	0.727194	0.209187	3.47628	0.000508418	0.00126481
O3K_RS06280	O3K_RS06280	0.67925	-0.8155	1.39374	-0.585118	0.558468	0.650948
O3K_RS06285	O3K_RS06285	9.63743	2.20419	0.699505	3.15107	0.00162676	0.00369883	1
O3K_RS06290	O3K_RS06290	81.3695	2.48198	0.317282	7.82264	5.17264e-15	3.83789e-14	1
O3K_RS06295	O3K_RS06295	72.4482	1.26035	0.328027	3.84221	0.000121929	0.000332148	1
O3K_RS06300	O3K_RS06300	202.091	1.31211	0.209883	6.25162	4.06205e-10	2.03504e-09	1
O3K_RS06305	O3K_RS06305	1073.44	1.22243	0.139049	8.79138	1.47734e-18	1.33645e-17	1
O3K_RS06315	O3K_RS06315	440.912	1.06864	0.247738	4.31359	1.60628e-05	4.83218e-05	1
O3K_RS06320	ssrA	158224	0.767846	0.170693	4.4984	6.84665e-06	2.16087e-05
O3K_RS06325	smpB	552.16	0.756198	0.210437	3.59347	0.000326298	0.000835687
O3K_RS06330	ratA	316.77	1.55246	0.168573	9.20938	3.28008e-20	3.23232e-19	1
O3K_RS06335	yfjF	169.683	1.33406	0.315313	4.23091	2.32752e-05	6.87955e-05	1
O3K_RS06340	bamE	1434.74	0.903988	0.17566	5.14625	2.65746e-07	9.9532e-07
O3K_RS06345	recN	478.599	-0.0789695	0.149804	-0.527153	0.598087	0.685477
O3K_RS06350	nadK	226.433	-0.160485	0.227058	-0.706804	0.479688	0.576333
O3K_RS06355	grpE	1578.15	1.69678	0.265963	6.37978	1.77346e-10	9.13215e-10	1
O3K_RS06360	yfjD	346.366	0.103044	0.198697	0.518598	0.604041	0.691265
O3K_RS06365	ypjD	397.953	-0.786608	0.208254	-3.77715	0.000158636	0.000427323
O3K_RS06370	ffh	860.552	1.01945	0.152317	6.69295	2.18722e-11	1.22789e-10	1
O3K_RS06375	rpsP	1624.07	0.674432	0.251736	2.67913	0.00738137	0.0148007
O3K_RS06380	rimM	1829.16	2.0015	0.243982	8.20346	2.3356e-16	1.86078e-15	1
O3K_RS06385	trmD	2079.71	1.29317	0.226697	5.70441	1.16746e-08	5.07266e-08	1
O3K_RS06390	rplS	3392.84	-0.414262	0.196777	-2.10523	0.0352712	0.0611971
O3K_RS06395	yfiB	86.1695	0.401428	0.20429	1.96499	0.0494151	0.0823044
O3K_RS06400	dgcN	152.934	0.180044	0.201575	0.893189	0.371756	0.466649
O3K_RS06405	yfiR	277.446	0.336792	0.28003	1.2027	0.229092	0.312202
O3K_RS06410	yfiL	101.376	-2.53976	0.349564	-7.26551	3.71622e-13	2.37829e-12	1	1
O3K_RS06415	aroF	94.7255	-0.133589	0.223591	-0.59747	0.550194	0.643785
O3K_RS06420	tyrA	83.0313	0.477846	0.228113	2.09478	0.0361905	0.0625142
O3K_RS06425	pheA	538.089	2.20131	0.187329	11.7511	6.97416e-32	1.20387e-30	1
O3K_RS06430	pheL	196.608	-1.31909	0.3215	-4.10293	4.07957e-05	0.000117169	1
O3K_RS06435	raiA	30433	0.881304	0.765083	1.15191	0.24936	0.335055
O3K_RS06440	bamD	1080.48	0.857456	0.279705	3.06557	0.00217254	0.00482101
O3K_RS06445	rluD	409.049	-1.24373	0.188688	-6.59147	4.35498e-11	2.37395e-10	1	1
O3K_RS06450	pgeF	254.326	-1.32745	0.226103	-5.87099	4.33187e-09	1.98056e-08	1	1
O3K_RS06455	clpB	1415.31	0.837211	0.15751	5.31529	1.06486e-07	4.14431e-07
O3K_RS06460	O3K_RS06460	90.0042	0.844999	0.547613	1.54306	0.122816	0.181032
O3K_RS06465	O3K_RS06465	2158.12	-0.105021	0.709757	-0.147968	0.882368	0.911277
O3K_RS06470	O3K_RS06470	277.242	1.36039	0.484553	2.80753	0.00499237	0.0103922
O3K_RS06475	rrf	1202.28	-8.47269	0.509266	-16.6371	3.75604e-62	1.78149e-60	1
O3K_RS06480	kgtP	1293.14	-0.944848	0.172368	-5.48158	4.21554e-08	1.73089e-07
O3K_RS06485	yfiM	220.606	-3.07792	0.239254	-12.8646	7.11654e-38	1.53036e-36	1
O3K_RS06490	pssA	940.615	0.129715	0.335932	0.386135	0.699397	0.772961
O3K_RS06495	pat	1199.81	-0.57841	0.205158	-2.81935	0.00481217	0.010046
O3K_RS06500	tapT	92.6254	0.441856	0.361557	1.22209	0.221672	0.303395
O3K_RS06505	trxC	526.545	1.09419	0.271589	4.02884	5.60528e-05	0.00015901	1
O3K_RS06510	yfiF	271.914	0.956645	0.195559	4.89185	9.98919e-07	3.46042e-06
O3K_RS06515	ung	310.926	1.09494	0.198849	5.50638	3.66293e-08	1.51379e-07	1
O3K_RS06520	grcA	5816.32	1.05854	1.02959	1.02811	0.303898	0.395457
O3K_RS06525	eamB	69.3728	0.205726	0.284103	0.724124	0.468989	0.566022
O3K_RS06530	yfiE	51.9463	-0.683213	0.243844	-2.80185	0.00508108	0.0105726
O3K_RS06535	srmB	731.763	-0.507864	0.235265	-2.15869	0.0308743	0.0542732
O3K_RS06540	trmN	27.6639	0.896356	0.507296	1.76693	0.07724	0.121247
O3K_RS06545	nadB	79.3472	-0.17736	0.273821	-0.647723	0.517164	0.612225
O3K_RS06550	rseD	518.442	-0.785278	0.212572	-3.69417	0.000220607	0.000577998
O3K_RS06555	rpoE	1008	-0.0247535	0.174727	-0.14167	0.887341	0.913069
O3K_RS06560	rseA	919.538	-0.010609	0.223673	-0.0474311	0.96217	0.973875
O3K_RS06565	rseB	586.812	-0.733187	0.173045	-4.23698	2.26548e-05	6.70787e-05
O3K_RS06570	rseC	168.104	-1.65885	0.267319	-6.20551	5.45209e-10	2.69157e-09	1
O3K_RS06575	lepA	749.963	-0.111971	0.237208	-0.472034	0.636902	0.722135
O3K_RS06580	lepB	699.941	0.287886	0.202824	1.41939	0.155786	0.223022
O3K_RS06585	rnc	1053.42	-4.09405	0.315913	-12.9594	2.07795e-38	4.6662e-37	1	1
O3K_RS06590	era	439.126	-0.886884	0.292939	-3.02754	0.00246551	0.00540728
O3K_RS06595	recO	286.864	-0.910196	0.246023	-3.69964	0.000215907	0.000566855
O3K_RS06600	pdxJ	304.389	1.81415	0.161179	11.2555	2.17484e-29	3.3961e-28	1
O3K_RS06605	acpS	207.693	2.0727	0.254765	8.13571	4.09544e-16	3.22238e-15	1		1
O3K_RS06610	shoB	45.2251	1.28096	0.33374	3.83821	0.000123934	0.000337246	1
O3K_RS06615	yfhL	93.7191	1.68378	0.53146	3.16821	0.0015338	0.00351265	1		1
O3K_RS06620	yfhH	209.044	-0.151061	0.253524	-0.595843	0.55128	0.644546
O3K_RS06625	yfhb	358.079	-1.87133	0.299515	-6.24787	4.16083e-10	2.08042e-09	1	1
O3K_RS06630	tadA	289.296	-1.56754	0.354041	-4.42756	9.53029e-06	2.95456e-05	1
O3K_RS06635	mltF	205.264	-0.245197	0.386807	-0.633901	0.526146	0.62083
O3K_RS06640	purL	181.256	-0.20723	0.165213	-1.25432	0.209727	0.288837
O3K_RS06645	qseE	114.797	-1.22721	0.212798	-5.76699	8.06975e-09	3.57677e-08	1
O3K_RS06650	qseG	52.0649	-0.753674	0.294586	-2.55842	0.010515	0.0203989
O3K_RS06655	glrR	154.003	0.0737507	0.308167	0.23932	0.810857	0.858514
O3K_RS06660	glnB	523.573	0.633907	0.143641	4.41312	1.01892e-05	3.14921e-05
O3K_RS06665	hmpA	175.673	2.23	0.187784	11.8753	1.58973e-32	2.85083e-31	1	1
O3K_RS06670	glyA	1282.07	2.1141	0.215452	9.81239	9.95806e-23	1.12305e-21	1	1
O3K_RS06675	yphH	139.176	-0.163689	0.23731	-0.689768	0.49034	0.585937
O3K_RS06680	yphG	18.5665	0.17475	0.365964	0.477506	0.633002	0.718516
O3K_RS06685	yphF	4.44899	1.86244	0.713361	2.61079	0.00903323	0.0177964
O3K_RS06690	yphE	5.77187	0.806767	0.620139	1.30095	0.193277	0.26962
O3K_RS06695	yphD	6.5491	0.296609	0.555916	0.53355	0.593653	0.682708
O3K_RS06700	yphC	13.491	-0.58285	0.391246	-1.48972	0.136297	0.198026
O3K_RS06705	yphB	16.8334	0.484094	0.379722	1.27487	0.202357	0.280284
O3K_RS06710	yphA	133.637	-2.89409	0.204501	-14.152	1.81593e-45	5.09164e-44	1	1	1
O3K_RS06715	hcaD	31.4656	-0.587388	0.301981	-1.94511	0.0517612	0.0857338
O3K_RS06720	hcaB	13.1809	-0.730452	0.427882	-1.70713	0.087797	0.135473
O3K_RS06725	hcaC	5.78745	-0.0899015	0.597846	-0.150376	0.880468	0.909871
O3K_RS06730	hcaF	8.48211	-0.242768	0.496341	-0.489116	0.62476	0.710432
O3K_RS06735	hcaE	17.1826	0.631093	0.393849	1.60237	0.109073	0.163433
O3K_RS06740	hcaR	130.941	2.38463	0.415098	5.74475	9.20585e-09	4.0415e-08	1	1
O3K_RS06745	hcaT	104.134	0.312555	0.249583	1.25231	0.210457	0.289764
O3K_RS06750	csiE	1184.45	-2.91301	0.227707	-12.7928	1.79817e-37	3.7866e-36	1	1	1
O3K_RS06755	yfhR	19.8132	-0.978884	0.531007	-1.84345	0.0652634	0.104582
O3K_RS06760	suhB	1314.28	0.115243	0.427518	0.269563	0.787496	0.84067
O3K_RS06765	trmJ	507.553	0.296218	0.250353	1.1832	0.236731	0.320889
O3K_RS06770	iscR	217.939	0.940144	0.299965	3.13418	0.00172337	0.00390626
O3K_RS06775	iscS	515.469	2.67676	0.30374	8.81267	1.22198e-18	1.11539e-17	1
O3K_RS06780	iscU	241.903	2.86201	0.278798	10.2655	1.0075e-24	1.24709e-23	1
O3K_RS06785	iscA	342.63	2.81914	0.254022	11.098	1.28308e-28	1.91519e-27	1
O3K_RS06790	hscB	134.254	1.06271	0.335239	3.17001	0.00152432	0.00349566	1
O3K_RS06795	hscA	411.376	0.987806	0.215455	4.58474	4.54556e-06	1.45636e-05
O3K_RS06800	fdx	107.941	1.8262	0.293351	6.22533	4.80557e-10	2.38633e-09	1
O3K_RS06805	iscX	134.121	0.0602001	0.213208	0.282354	0.777672	0.833866
O3K_RS06810	pepB	121.632	0.220932	0.22308	0.99037	0.321993	0.414015
O3K_RS06815	sseB	104.049	1.22008	0.273885	4.45471	8.40082e-06	2.6172e-05	1
O3K_RS06820	sseA	258.321	-0.0623206	0.260774	-0.238983	0.811119	0.858514
O3K_RS06825	yfhM	861.155	-0.896077	0.13624	-6.57719	4.79427e-11	2.59391e-10
O3K_RS06830	pbpC	114.616	-1.34756	0.226759	-5.94269	2.80384e-09	1.30665e-08	1
O3K_RS06835	ndk	995.011	1.82107	0.5235	3.47864	0.000503964	0.00125496	1	1
O3K_RS06840	rlmN	402.947	-0.0841183	0.301913	-0.278618	0.780538	0.836232
O3K_RS06845	rodZ	631.144	-1.04969	0.138378	-7.58569	3.30711e-14	2.31179e-13	1
O3K_RS06850	ispG	1222.88	-0.646486	0.113297	-5.70611	1.15587e-08	5.0266e-08
O3K_RS06855	hisS	550.643	0.58732	0.188533	3.11521	0.00183813	0.00413866
O3K_RS06860	yfgM	302.694	0.796509	0.145821	5.46223	4.70177e-08	1.92122e-07
O3K_RS06865	bamB	1437.26	-0.385267	0.13756	-2.80072	0.00509883	0.0106008
O3K_RS06870	der	420.606	-0.686275	0.195327	-3.51346	0.000442311	0.0011107
O3K_RS06875	yfgJ	197.67	-2.17747	0.244629	-8.90112	5.52868e-19	5.13884e-18	1
O3K_RS06880	xseA	375.017	-0.405601	0.312672	-1.29721	0.194559	0.271037
O3K_RS06885	guaB	237.802	0.779503	0.304467	2.56022	0.0104607	0.0203013
O3K_RS06890	guaA	362.148	0.951325	0.181308	5.24702	1.54578e-07	5.94304e-07
O3K_RS06895	yfgI	32.4899	0.789369	0.293526	2.68926	0.00716099	0.0143929
O3K_RS06900	yfgH	8.98528	0.788988	0.560911	1.40662	0.159541	0.227691
O3K_RS06905	yfgG	1630.51	-1.17984	0.289936	-4.0693	4.7154e-05	0.000134593	1
O3K_RS06910	O3K_RS06910	2.70779	-0.286767	0.993723	-0.288579	0.772904	0.830859
O3K_RS06915	pdeF	48.2161	-0.64621	0.33787	-1.9126	0.055799	0.0914664
O3K_RS06920	ppx	572.159	0.28228	0.22952	1.22987	0.218746	0.299793
O3K_RS06925	ppk1	839.259	0.030635	0.156953	0.195185	0.845248	0.886838
O3K_RS06930	purN	116.481	-0.206192	0.238875	-0.86318	0.388039	0.483619
O3K_RS06935	purM	59.5402	0.137444	0.317357	0.433091	0.664948	0.744113
O3K_RS06940	upp	615.454	1.61741	0.227345	7.11434	1.12447e-12	6.99348e-12	1		1
O3K_RS06945	uraA	72.1765	-0.356139	0.287822	-1.23736	0.215955	0.296369
O3K_RS06950	hda	333.115	0.670152	0.193326	3.46643	0.000527414	0.00130758
O3K_RS06955	arsC	398.394	0.439869	0.230267	1.91025	0.0561004	0.0918569
O3K_RS06960	bepA	290.496	0.216228	0.169698	1.27419	0.202596	0.280539
O3K_RS06965	yfgO	99.2787	0.632375	0.234419	2.69763	0.00698345	0.0140807
O3K_RS06980	hyfR	47.6771	-1.15697	0.272233	-4.24992	2.13851e-05	6.34363e-05	1
O3K_RS06985	hyfJ	11.5515	-0.250473	0.437579	-0.572406	0.567047	0.658678
O3K_RS06990	hyfI	10.7974	-1.43911	0.474241	-3.03456	0.0024089	0.0052959	1
O3K_RS06995	hyfH	3.71938	-1.66888	0.757159	-2.20413	0.0275151	0.0489619
O3K_RS07000	hyfG	30.2466	-1.2118	0.452478	-2.67815	0.00740304	0.0148382
O3K_RS07005	hyfF	40.8737	-2.05818	0.38333	-5.36922	7.9076e-08	3.13524e-07	1
O3K_RS07010	hyfE	2.32926	-3.46725	1.12508	-3.08178	0.00205768	0.00459829	1
O3K_RS07025	hyfB	28.2536	-1.29486	0.360342	-3.59342	0.000326371	0.000835687	1
O3K_RS07030	hyfA	0.612501	-0.616019	1.41589	-0.435074	0.663509	0.74304
O3K_RS07035	bcp	1672.8	0.464827	0.344421	1.34959	0.177148	0.250007
O3K_RS07040	gcvR	804.859	-1.13531	0.225736	-5.02939	4.92032e-07	1.78165e-06	1
O3K_RS07045	dapA	805.896	1.44782	0.122792	11.7908	4.35496e-32	7.6741e-31	1
O3K_RS07050	bamC	859.848	1.19373	0.258051	4.62597	3.72854e-06	1.20755e-05	1
O3K_RS07055	purC	109.088	1.34005	0.272435	4.9188	8.70761e-07	3.03928e-06	1		1
O3K_RS07060	vapB	87.1084	2.19779	0.378086	5.81294	6.13866e-09	2.75209e-08	1
O3K_RS07065	vapC	140.74	0.77215	0.304391	2.5367	0.0111901	0.0216095
O3K_RS07070	ypfJ	147.586	0.0546223	0.204933	0.266537	0.789826	0.842802
O3K_RS07075	tmcA	283.86	-1.52253	0.162642	-9.36126	7.87933e-21	8.02964e-20	1	1
O3K_RS07080	ypfH	108.479	-0.430541	0.247399	-1.74027	0.0818121	0.127217
O3K_RS07085	ypfN	247.905	-0.288239	0.247014	-1.16689	0.243254	0.328237
O3K_RS07090	dapE	417.514	-0.660615	0.16431	-4.02054	5.80642e-05	0.000164348
O3K_RS07095	yffB	150.425	1.38418	0.207819	6.66049	2.72922e-11	1.51209e-10	1
O3K_RS07100	ypfM	715.217	0.910873	0.30297	3.00648	0.0026429	0.0057714
O3K_RS07105	acrD	182.692	-0.996126	0.149482	-6.66386	2.66725e-11	1.48099e-10
O3K_RS07110	narQ	230.966	0.307602	0.219311	1.40259	0.16074	0.22921
O3K_RS07115	aegA	98.1059	0.440629	0.498662	0.883622	0.3769	0.471707
O3K_RS07120	nudK	80.9751	0.367762	0.252301	1.45763	0.144942	0.209389
O3K_RS07125	ypfG	182.001	-0.695874	0.215434	-3.2301	0.00123749	0.00288615
O3K_RS07130	tkt	590.46	-2.86653	0.289501	-9.90165	4.09454e-23	4.6907e-22	1	1	1
O3K_RS07135	tal	470.078	-3.23132	0.197516	-16.3598	3.70506e-60	1.664e-58	1	1	1
O3K_RS07140	maeB	1079.48	2.42513	0.251259	9.65191	4.82484e-22	5.25452e-21	1	1
O3K_RS07145	eutS	2.3434	0.846538	0.888682	0.952577	0.340805	0.433631
O3K_RS07150	eutP	3.47595	1.36806	0.763022	1.79295	0.0729805	0.115541
O3K_RS07155	eutQ	4.12644	2.09914	0.764556	2.74557	0.00604055	0.0123513
O3K_RS07160	eutT	5.89512	0.328412	0.575693	0.570464	0.568363	0.659904
O3K_RS07165	pta	18.0987	0.353984	0.358013	0.988746	0.322787	0.41472
O3K_RS07170	eutM	19.4528	1.14483	0.359002	3.18892	0.00142803	0.00329121	1
O3K_RS07175	eutN	0.97496	1.98708	1.28718	1.54374	0.122651	0.180841
O3K_RS07180	eutE	5.0902	-0.173506	0.60861	-0.285086	0.775578	0.832676
O3K_RS07185	eutJ	4.85132	-0.834547	0.629239	-1.32628	0.184747	0.259206
O3K_RS07190	eutG	7.42557	-1.05499	0.554554	-1.90242	0.0571164	0.0932644
O3K_RS07195	eutH	26.5521	-3.54474	0.40992	-8.64739	5.26888e-18	4.62622e-17	1
O3K_RS07200	eutA	23.0832	-2.38738	0.370759	-6.43918	1.20124e-10	6.28485e-10	1
O3K_RS07205	eutB	16.9839	-0.786251	0.359659	-2.1861	0.0288082	0.0509591
O3K_RS07210	eutC	9.65573	-0.922446	0.473692	-1.94735	0.0514922	0.0853439
O3K_RS07215	eutL	14.3572	-1.53791	0.417717	-3.6817	0.000231688	0.000603603	1
O3K_RS07220	eutK	63.2231	-2.18064	0.238373	-9.14799	5.80027e-20	5.60692e-19	1
O3K_RS07225	eutR	25.2963	-1.56061	0.320973	-4.86214	1.16125e-06	3.99279e-06	1
O3K_RS07230	hemF	197.569	-0.925915	0.257255	-3.59921	0.000319188	0.000818121
O3K_RS07235	amiA	252.195	-0.33031	0.174135	-1.89686	0.057847	0.0941243
O3K_RS07240	ypeA	32.7617	-0.49299	0.305523	-1.6136	0.106615	0.16046
O3K_RS07245	yfeZ	34.6138	-0.524044	0.289556	-1.80982	0.0703237	0.111984
O3K_RS07250	yfeY	139.654	0.454736	0.208372	2.18233	0.0290851	0.0513729
O3K_RS07255	yfeX	375.604	1.31437	0.284982	4.61212	3.98576e-06	1.28921e-05	1
O3K_RS07260	pbp4b	118.891	-0.00262515	0.197377	-0.0133002	0.989388	0.994144
O3K_RS07265	murP	111.442	-0.726874	0.25748	-2.82303	0.00475722	0.00993534
O3K_RS07270	murQ	72.5005	0.442859	0.286104	1.54789	0.121648	0.179518
O3K_RS07275	murR	19.0689	1.18988	0.43578	2.73046	0.00632451	0.0128748
O3K_RS07280	ucpA	839.084	2.17363	0.227891	9.53799	1.4563e-21	1.54618e-20	1	1
O3K_RS07285	cysP	69.8301	-1.72597	0.24885	-6.9358	4.03933e-12	2.42886e-11	1
O3K_RS07290	cysT	67.6031	-2.43389	0.276633	-8.79825	1.38965e-18	1.25937e-17	1
O3K_RS07295	cysW	93.2559	-2.62629	0.236713	-11.0948	1.32914e-28	1.97811e-27	1
O3K_RS07300	cysA	194.79	-1.5343	0.28811	-5.32541	1.00725e-07	3.93213e-07	1
O3K_RS07305	cysM	51.4139	0.187146	0.268254	0.697643	0.4854	0.581404
O3K_RS07310	yfeK	47.7704	0.584373	0.287162	2.03499	0.0418515	0.0710355
O3K_RS07315	pdxK	106.058	1.15849	0.230347	5.02933	4.92191e-07	1.78165e-06	1
O3K_RS07320	crr	4602.55	-0.211743	0.165431	-1.27995	0.200563	0.278255
O3K_RS07325	ptsI	8751.57	-0.743934	0.149847	-4.9646	6.88411e-07	2.43973e-06
O3K_RS07330	ptsH	1396.46	-0.931492	0.209666	-4.44275	8.8816e-06	2.75683e-05
O3K_RS07335	cysK	2002.73	0.095548	0.224006	0.426542	0.669713	0.748084
O3K_RS07340	cysZ	202.523	0.117752	0.276226	0.426288	0.669898	0.748084
O3K_RS07345	zipA	1897.59	-1.35783	0.164727	-8.24289	1.68094e-16	1.35195e-15	1
O3K_RS07350	ligA	213.218	-0.453202	0.227854	-1.989	0.046701	0.0782461
O3K_RS07355	ypeB	101.115	-2.68628	0.293561	-9.15068	5.65781e-20	5.50065e-19	1
O3K_RS07360	yfeH	420.914	0.290388	0.193395	1.50153	0.133219	0.194111
O3K_RS07365	yfeR	36.3467	-0.458528	0.292494	-1.56765	0.116963	0.173669
O3K_RS07370	O3K_RS07370	29.7254	-0.91042	0.352625	-2.58184	0.00982765	0.0191828
O3K_RS07375	xapA	1.40274	1.02054	1.14244	0.893299	0.371697	0.466649
O3K_RS07380	xapB	67.2802	-0.0897664	0.329928	-0.272079	0.785562	0.838957
O3K_RS07385	O3K_RS07385	5.3069	-0.0278341	0.743638	-0.0374296	0.970142	0.980576
O3K_RS07390	xapR	67.3428	0.724263	0.248514	2.91438	0.00356396	0.00758688
O3K_RS07400	O3K_RS07400	474.832	1.6589	0.716241	2.31612	0.0205517	0.0377215
O3K_RS07405	O3K_RS07405	1498.38	1.59233	0.531247	2.99735	0.00272334	0.00592919	1
O3K_RS07410	O3K_RS07410	1552.45	0.810948	0.534381	1.51755	0.129129	0.189074
O3K_RS07415	O3K_RS07415	2700.77	-0.273689	0.443461	-0.617166	0.537125	0.632022
O3K_RS07420	gltX	966.56	0.658548	0.215033	3.06254	0.00219466	0.00486372
O3K_RS07425	yfeD	318.961	0.811934	0.246537	3.29335	0.000990014	0.00234125
O3K_RS07430	yfeC	584.913	0.264107	0.289702	0.911648	0.361954	0.45649
O3K_RS07435	O3K_RS07435	1297.25	0.198976	0.340824	0.583808	0.559349	0.651825
O3K_RS07440	O3K_RS07440	763.413	0.259204	0.380321	0.681539	0.495531	0.590472
O3K_RS07445	pdeA	210.635	1.02438	0.197815	5.17849	2.23691e-07	8.42161e-07	1		1
O3K_RS07450	nupC	1600.74	-0.700382	0.277625	-2.52277	0.0116435	0.0224168
O3K_RS07455	mntH	412.513	-2.54698	0.188002	-13.5476	8.18494e-42	2.0666e-40	1	1
O3K_RS07460	ypeC	70.4441	0.526352	0.246797	2.13274	0.0329464	0.0575174
O3K_RS07465	yfeO	99.4896	-2.58359	0.256472	-10.0736	7.23161e-24	8.65576e-23	1	1
O3K_RS07470	glk	196.763	0.233693	0.219532	1.06451	0.287099	0.376979
O3K_RS07475	fryB	0.901044	-0.821202	1.25603	-0.653807	0.513236	0.609174
O3K_RS07480	fryC	11.195	-1.09904	0.513107	-2.14192	0.0321998	0.0563302
O3K_RS07485	ypdF	13.9425	-0.0784677	0.467336	-0.167904	0.866659	0.901569
O3K_RS07490	ypdE	10.1276	-0.628164	0.472633	-1.32907	0.183823	0.258207
O3K_RS07495	ptsP	35.1805	-0.551566	0.309171	-1.78401	0.0744216	0.117441
O3K_RS07500	ypdC	199.537	-2.21736	0.191038	-11.6069	3.79993e-31	6.34364e-30	1
O3K_RS07505	ypdB	250.47	-1.07039	0.141829	-7.54709	4.45093e-14	3.07326e-13	1
O3K_RS07510	ypdA	541.279	-2.42246	0.179281	-13.5121	1.32691e-41	3.30102e-40	1
O3K_RS07515	alaC	175.065	-0.443431	0.225722	-1.9645	0.0494724	0.0823729
O3K_RS07520	ypdK	166.867	1.77347	0.585622	3.02835	0.00245892	0.00539516	1
O3K_RS07525	lpxP	147.626	-0.458213	0.264355	-1.73333	0.0830373	0.128794
O3K_RS07530	yfdY	235.582	1.16271	0.408704	2.84486	0.00444304	0.00931369	1
O3K_RS07535	ypdI	13.2129	-0.55396	0.541362	-1.02327	0.306179	0.398018
O3K_RS07540	yfdX	1.62715	1.23051	1.09347	1.12532	0.260454	0.347062
O3K_RS07545	frc	5.293	0.474043	0.692378	0.68466	0.493559	0.588536
O3K_RS07550	oxc	11.9798	-0.20413	0.486987	-0.419168	0.675093	0.751647
O3K_RS07555	yfdV	6.85104	-0.795947	0.58145	-1.3689	0.17103	0.242452
O3K_RS07560	yfdE	15.4438	-1.69092	0.416071	-4.06402	4.8235e-05	0.000137524	1
O3K_RS07565	evgS	638.648	0.482253	0.285554	1.68883	0.0912514	0.140121
O3K_RS07570	evgA	187.561	1.94231	0.20439	9.50297	2.03997e-21	2.14345e-20	1
O3K_RS07575	emrK	25.6347	-2.52721	0.37312	-6.77319	1.25976e-11	7.23223e-11	1
O3K_RS07580	emrY	12.3706	-0.48881	0.482067	-1.01399	0.31059	0.402925
O3K_RS07585	dsdA	62.1342	0.982533	0.247795	3.96511	7.33626e-05	0.000205132
O3K_RS07595	O3K_RS07595	446.988	-0.105893	0.285169	-0.371335	0.710388	0.782676
O3K_RS07600	cscA	20.8364	-0.338296	0.420253	-0.804982	0.42083	0.518377
O3K_RS07605	O3K_RS07605	5.66313	2.26441	0.711816	3.18118	0.00146678	0.00337439	1
O3K_RS07610	O3K_RS07610	32.4545	1.11001	0.328442	3.37963	0.000725831	0.00175744	1
O3K_RS07615	torI	53.5652	-0.102753	0.419602	-0.244882	0.806548	0.855251
O3K_RS07620	O3K_RS07620	222.185	2.35737	0.242439	9.72357	2.39251e-22	2.65109e-21	1
O3K_RS07625	O3K_RS07625	32.9687	0.616545	0.364752	1.69031	0.0909685	0.139729
O3K_RS07630	O3K_RS07630	17.1323	1.28608	0.434473	2.9601	0.00307541	0.00663311	1
O3K_RS07635	O3K_RS07635	56.1352	-0.0391333	0.288088	-0.135838	0.891949	0.917067
O3K_RS07640	O3K_RS07640	0.284522	-0.388024	1.32503	-0.292842	0.769643	0.828583
O3K_RS07645	O3K_RS07645	0.271184	0.190267	1.32503	0.143594	0.885821	0.912245
O3K_RS07650	O3K_RS07650	0.158201	0.190267	1.32503	0.143594	0.885821	0.912245
O3K_RS07655	O3K_RS07655	1.37489	0.349775	1.14815	0.304644	0.760638	0.822026
O3K_RS07660	O3K_RS07660	1.31991	-0.491385	1.10225	-0.445802	0.65574	0.737072
O3K_RS07665	O3K_RS07665	0.27318	0.229951	1.38984	0.165452	0.868588	0.902741
O3K_RS07675	O3K_RS07675	0.284326	-0.121888	1.39562	-0.0873355	0.930405	0.948916
O3K_RS07680	O3K_RS07680	52.063	-1.53491	0.311643	-4.92524	8.42572e-07	2.95512e-06	1
O3K_RS07685	O3K_RS07685	1.41982	1.39869	1.10165	1.26963	0.204216	0.28232
O3K_RS07690	O3K_RS07690	2.41061	0.421992	0.943559	0.447234	0.654706	0.736399
O3K_RS07695	O3K_RS07695	4.77808	-1.07868	0.715159	-1.50831	0.131475	0.191955
O3K_RS07700	O3K_RS07700	20.7927	-0.0620366	0.388	-0.159888	0.872969	0.905996
O3K_RS07705	O3K_RS07705	3.93147	0.570575	0.728013	0.783743	0.433191	0.530512
O3K_RS07710	O3K_RS07710	75.9486	-1.03146	0.273883	-3.76606	0.000165843	0.000444849	1
O3K_RS07715	O3K_RS07715	2.79718	0.738	0.837341	0.881361	0.378123	0.473119
O3K_RS07720	O3K_RS07720	12.0647	0.3144	0.495255	0.634824	0.525543	0.620407
O3K_RS07725	O3K_RS07725	22.1095	0.493218	0.363001	1.35872	0.174235	0.246513
O3K_RS07730	O3K_RS07730	17.8481	0.203713	0.383329	0.531431	0.59512	0.683929
O3K_RS07735	O3K_RS07735	5.72475	0.746894	0.617011	1.2105	0.226086	0.30852
O3K_RS07740	O3K_RS07740	1.71169	-0.022674	1.05528	-0.0214862	0.982858	0.990893
O3K_RS07745	O3K_RS07745	8.41771	0.466074	0.517618	0.90042	0.367897	0.46272
O3K_RS07750	O3K_RS07750	50.9239	0.171694	0.284694	0.603081	0.546455	0.640327
O3K_RS07755	O3K_RS07755	585.162	2.48674	0.203012	12.2492	1.69569e-34	3.28459e-33	1
O3K_RS07760	O3K_RS07760	345.873	1.95115	0.23274	8.3834	5.14216e-17	4.27811e-16	1
O3K_RS07765	O3K_RS07765	321.272	2.38715	0.255105	9.35752	8.16302e-21	8.30207e-20	1
O3K_RS07770	O3K_RS07770	0.949097	0.38614	1.40938	0.273978	0.784101	0.838173
O3K_RS07775	O3K_RS07775	21.8186	-0.0866612	0.419023	-0.206817	0.836153	0.879112
O3K_RS07780	O3K_RS07780	93.166	1.86375	0.279035	6.67928	2.4012e-11	1.3406e-10	1
O3K_RS07785	O3K_RS07785	839.384	1.40792	0.264395	5.32508	1.00909e-07	3.93629e-07	1
O3K_RS07790	intS	117.163	1.5808	0.299125	5.28474	1.25885e-07	4.86942e-07	1
O3K_RS07795	O3K_RS07795	153.457	-0.67824	0.333684	-2.03258	0.0420948	0.0714008
O3K_RS07800	yfdC	214.722	-2.4251	0.176116	-13.7699	3.86762e-43	1.00144e-41	1	1
O3K_RS07805	mlaA	350.783	0.326011	0.221623	1.47102	0.141286	0.204572
O3K_RS07810	O3K_RS07810	18.6861	0.0931727	0.431654	0.215851	0.829104	0.873511
O3K_RS07815	fadL	1550.54	-0.533346	0.231018	-2.30868	0.0209614	0.0383763
O3K_RS07820	yfcZ	435.587	0.933068	0.570761	1.63478	0.102095	0.154436
O3K_RS07825	fadI	27.0483	0.149529	0.322392	0.463811	0.642783	0.726693
O3K_RS07830	fadJ	120.374	-0.374199	0.204766	-1.82745	0.0676326	0.108038
O3K_RS07835	sixA	369.688	0.0451056	0.437354	0.103133	0.917857	0.938571
O3K_RS07840	yfcV	3.16159	1.47818	0.911725	1.6213	0.104954	0.158242
O3K_RS07845	yfcU	90.5579	-0.933769	0.374359	-2.49432	0.01262	0.0241139
O3K_RS07850	yfcS	5.24569	0.362942	0.669117	0.54242	0.587529	0.676738
O3K_RS07855	O3K_RS07855	15.1614	-0.253925	0.438095	-0.579611	0.562177	0.654219
O3K_RS07860	O3K_RS07860	9.44263	0.0697142	0.52413	0.133009	0.894186	0.918808
O3K_RS07865	O3K_RS07865	12.8024	1.181	0.504491	2.34098	0.0192332	0.0355199
O3K_RS07870	O3K_RS07870	169.176	-0.622418	0.172184	-3.61483	0.00030054	0.000771883
O3K_RS07875	O3K_RS07875	94.9401	1.43836	0.252198	5.70328	1.17521e-08	5.08243e-08	1
O3K_RS07880	smrB	384.791	0.153486	0.262128	0.585539	0.558185	0.650767
O3K_RS07885	prmB	305.041	0.437941	0.176335	2.48358	0.0130069	0.0247786
O3K_RS07890	aroC	270.723	0.562242	0.176002	3.19452	0.00140064	0.00323101
O3K_RS07895	mepA	190.906	0.344078	0.192036	1.79173	0.0731758	0.115727
O3K_RS07900	yfcA	123.957	-0.0467922	0.270544	-0.172956	0.862686	0.900509
O3K_RS07905	epmC	131.345	0.999835	0.27968	3.57493	0.000350326	0.000893418
O3K_RS07910	yfcL	333.428	-0.569064	0.189805	-2.99814	0.00271631	0.00591643
O3K_RS07915	mnmC	351.227	-0.575495	0.209293	-2.74972	0.00596467	0.0122109
O3K_RS07920	fabB	966.091	0.60025	0.122303	4.90789	9.20637e-07	3.20675e-06
O3K_RS07925	yfcJ	48.8925	-0.263817	0.431377	-0.611569	0.540823	0.635784
O3K_RS07930	flk	105.369	0.172338	0.285112	0.604459	0.545539	0.639782
O3K_RS07935	pdxB	253.143	0.551744	0.233301	2.36494	0.0180328	0.0335102
O3K_RS07940	usg	103.595	0.298755	0.231268	1.29181	0.196421	0.273107
O3K_RS07945	truA	84.8541	-0.53996	0.232954	-2.31788	0.0204557	0.0375725
O3K_RS07950	dedA	66.0449	-0.3691	0.243315	-1.51697	0.129275	0.189234
O3K_RS07955	accD	1132.03	0.672014	0.264034	2.54518	0.010922	0.0211239
O3K_RS07960	folC	166.984	0.764171	0.218914	3.49074	0.000481677	0.00120241
O3K_RS07965	dedD	241.182	-0.677371	0.17258	-3.92497	8.67422e-05	0.00024095
O3K_RS07970	cvpA	106.852	-0.515318	0.267872	-1.92375	0.0543863	0.0894685
O3K_RS07975	purF	242.826	-1.19028	0.215908	-5.51289	3.52979e-08	1.46115e-07	1	1
O3K_RS07980	ubiX	117.488	-0.434285	0.327478	-1.32615	0.18479	0.259206
O3K_RS07985	argT	415.538	1.75363	0.43985	3.98689	6.6946e-05	0.000188019	1	1
O3K_RS07990	hisJ	296.514	1.51709	0.166709	9.10027	9.01089e-20	8.57979e-19	1	1
O3K_RS07995	hisQ	67.8928	1.54233	0.233233	6.61285	3.76978e-11	2.07052e-10	1
O3K_RS08000	hisM	76.5381	0.320441	0.205565	1.55883	0.119036	0.176177
O3K_RS08005	hisP	59.9701	1.03749	0.281477	3.68587	0.000227921	0.000594092	1	1
O3K_RS08010	rpnB	75.6149	1.58658	0.259128	6.12278	9.19591e-10	4.45317e-09	1
O3K_RS08015	yfcH	811.007	-1.0732	0.174456	-6.15169	7.66594e-10	3.73724e-09	1
O3K_RS08020	folX	494.949	-0.913611	0.208268	-4.3867	1.15082e-05	3.53108e-05
O3K_RS08025	yfcG	103.719	-4.43113	0.34286	-12.924	3.29575e-38	7.33594e-37	1	1	1
O3K_RS08030	yfcF	39.1074	-2.01848	0.300019	-6.72784	1.72199e-11	9.75347e-11	1	1	1
O3K_RS08035	yfcE	160.307	0.104793	0.234958	0.446009	0.655591	0.737067
O3K_RS08040	yfcD	307.53	0.427252	0.286768	1.48989	0.136254	0.19802
O3K_RS08045	yfcC	77.67	-0.052689	0.574453	-0.0917204	0.92692	0.946122
O3K_RS08050	pta	1465.74	0.121502	0.157741	0.77026	0.441146	0.538824
O3K_RS08055	ackA	1114.06	0.20482	0.179399	1.1417	0.253578	0.339375
O3K_RS08060	yfbV	239.494	-0.248513	0.172471	-1.4409	0.149613	0.214912
O3K_RS08065	yfbU	274.947	1.11417	0.249464	4.46625	7.96039e-06	2.49069e-05	1
O3K_RS08070	hxpA	533.771	-0.126894	0.185222	-0.685094	0.493285	0.588348
O3K_RS08075	yfbS	332.747	0.305503	0.524985	0.581927	0.560616	0.652851
O3K_RS08080	yfbR	117.776	0.581884	0.232068	2.50738	0.0121629	0.0233196
O3K_RS08085	alaA	871.272	0.708415	0.243345	2.91115	0.00360096	0.00765921
O3K_RS08090	lrhA	361.595	-0.0375068	0.19718	-0.190216	0.84914	0.890369
O3K_RS08095	nuoA	581.625	1.24936	0.235984	5.29425	1.19503e-07	4.6367e-07	1	1
O3K_RS08100	nuoB	905.584	-0.27488	0.206632	-1.33029	0.183424	0.25786
O3K_RS08105	nuoC	1146.07	0.515483	0.192211	2.68186	0.00732132	0.0146977
O3K_RS08110	nuoE	391.24	0.130809	0.192061	0.681079	0.495822	0.590541
O3K_RS08115	nuoF	802.265	1.01058	0.176259	5.73351	9.83732e-09	4.30754e-08	1
O3K_RS08120	nuoG	2462.93	-0.0506595	0.162493	-0.311764	0.75522	0.818295
O3K_RS08125	nuoH	718.191	0.47473	0.180622	2.62831	0.0085811	0.0169584
O3K_RS08130	nuoI	468.218	0.428593	0.205383	2.0868	0.0369062	0.0635342
O3K_RS08135	nuoJ	418.277	1.72193	0.279795	6.15425	7.54359e-10	3.68113e-09	1
O3K_RS08140	nuoK	212.614	-0.256686	0.15763	-1.62841	0.103438	0.156234
O3K_RS08145	nuoL	1455.5	0.150853	0.213926	0.705162	0.480709	0.577011
O3K_RS08150	nuoM	837.962	0.175301	0.158323	1.10724	0.268192	0.356115
O3K_RS08155	nuoN	1997.5	0.290564	0.174063	1.6693	0.0950582	0.145133
O3K_RS08160	yfbM	17.3022	1.91384	0.442086	4.32912	1.49704e-05	4.53041e-05	1	1
O3K_RS08175	rbn	133.892	0.161046	0.247408	0.650931	0.515091	0.610768
O3K_RS08180	elaA	24.9873	0.472795	0.337424	1.40119	0.161158	0.229676
O3K_RS08185	elaB	501.109	-2.82281	0.209412	-13.4797	2.06004e-41	5.09985e-40	1	1	1
O3K_RS08190	menF	215.729	-1.76796	0.275393	-6.41976	1.36485e-10	7.08244e-10	1	1
O3K_RS08195	menD	195.129	-1.69184	0.20276	-8.34407	7.1779e-17	5.89447e-16	1
O3K_RS08200	menH	130.636	-2.55019	0.2082	-12.2488	1.70568e-34	3.29137e-33	1
O3K_RS08205	menB	199.307	-0.0804235	0.178981	-0.449341	0.653186	0.735668
O3K_RS08210	menC	173.105	-0.37562	0.214408	-1.75189	0.0797925	0.124522
O3K_RS08215	menE	117.727	-0.155864	0.196491	-0.793238	0.427639	0.525362
O3K_RS08220	pmrD	235.827	0.515269	0.247762	2.0797	0.0375534	0.0645171
O3K_RS08225	arnF	50.5805	-1.7573	0.264726	-6.6382	3.17533e-11	1.75351e-10	1
O3K_RS08230	arnE	43.5817	-0.780729	0.288055	-2.71035	0.00672125	0.0136006
O3K_RS08235	arnT	235.122	-1.36041	0.206595	-6.58492	4.55133e-11	2.47038e-10	1
O3K_RS08240	arnD	171.83	-1.39414	0.186114	-7.49078	6.8464e-14	4.67009e-13	1
O3K_RS08245	arnA	215.43	-0.92749	0.219994	-4.21597	2.48701e-05	7.33387e-05
O3K_RS08250	arnC	83.4615	-0.886381	0.384904	-2.30286	0.0212867	0.0388736
O3K_RS08255	arnB	96.8905	0.00633406	0.421211	0.0150377	0.988002	0.993877
O3K_RS08260	ais	61.5764	1.42534	0.509989	2.79485	0.00519243	0.0107702
O3K_RS08265	nudI	322.385	2.9159	0.215443	13.5344	9.79612e-42	2.46115e-40	1
O3K_RS08270	yfaZ	25.717	0.128224	0.464663	0.27595	0.782586	0.837462
O3K_RS08275	yfaY	138.724	-0.168658	0.182623	-0.923534	0.355729	0.449981
O3K_RS08285	rpnE	39.2723	0.689104	0.321164	2.14564	0.0319015	0.0558662
O3K_RS08290	glpC	28.7866	-1.42197	0.357015	-3.98294	6.80667e-05	0.00019085	1
O3K_RS08295	glpB	29.6618	-0.889858	0.626578	-1.42019	0.155553	0.222752
O3K_RS08300	glpA	85.1879	-0.378602	0.904044	-0.418787	0.675372	0.751647
O3K_RS08305	glpT	94.4663	2.05691	0.494941	4.15586	3.2406e-05	9.42466e-05	1		1
O3K_RS08310	glpQ	395.709	0.309585	0.213175	1.45226	0.146431	0.211118
O3K_RS08320	O3K_RS08320	93.0139	0.818988	0.287618	2.84748	0.00440665	0.00924122
O3K_RS08325	inaA	67.1379	0.0343639	0.265568	0.129398	0.897043	0.920998
O3K_RS08330	yfaE	430.113	1.07377	0.285825	3.75674	0.000172141	0.000460282	1		1
O3K_RS08335	nrdB	689.162	-0.120975	0.172344	-0.70194	0.482716	0.578872
O3K_RS08340	nrdA	1344.92	-0.303764	0.230032	-1.32053	0.186659	0.261539
O3K_RS08345	yfaL	43.5871	-0.874672	0.277243	-3.1549	0.00160556	0.00365718
O3K_RS08350	ubiG	145.016	0.766867	0.235634	3.25449	0.00113597	0.00266653
O3K_RS08355	gyrA	1649.95	1.70672	0.167457	10.192	2.15268e-24	2.62869e-23	1		1
O3K_RS08360	yfaA	29.6965	-0.378179	0.309794	-1.22074	0.222183	0.304012
O3K_RS08365	yfaT	3.50582	-0.672385	0.839387	-0.801043	0.423107	0.520802
O3K_RS08370	O3K_RS08370	162.803	-2.23801	0.279722	-8.00085	1.23562e-15	9.53008e-15	1
O3K_RS08375	yfaQ	20.7615	-0.746783	0.341668	-2.1857	0.0288378	0.0509937
O3K_RS08380	yfaP	17.5436	-2.51606	0.475259	-5.29409	1.19611e-07	4.63734e-07	1
O3K_RS08385	rcsC	575.905	-0.314621	0.132183	-2.3802	0.0173033	0.0322727
O3K_RS08390	rcsB	1249.29	0.117615	0.124511	0.944618	0.344854	0.438081
O3K_RS08395	rcsD	1168.32	1.61984	0.157186	10.3053	6.6718e-25	8.40183e-24	1
O3K_RS08400	ompC	21384.5	-0.312947	0.165615	-1.8896	0.0588114	0.095418
O3K_RS08405	apbE	59.2219	-0.183934	0.388637	-0.473279	0.636014	0.72132
O3K_RS08410	ada	169.84	-2.66414	0.179208	-14.8662	5.46382e-50	1.72229e-48	1	1
O3K_RS08415	alkB	69.0893	-2.87337	0.261503	-10.9879	4.36972e-28	6.31804e-27	1		1
O3K_RS08420	yojI	68.8049	-1.51678	0.376607	-4.02748	5.6378e-05	0.000159843	1
O3K_RS08425	mqo	99.688	-0.35562	0.370803	-0.959054	0.337531	0.430503
O3K_RS08430	eco	818.285	1.78295	0.1793	9.94397	2.67944e-23	3.10461e-22	1
O3K_RS08435	O3K_RS08435	2.20682	-0.719653	0.876595	-0.820964	0.411667	0.509066
O3K_RS08440	napF	234.13	-4.41347	0.857579	-5.14644	2.65481e-07	9.95064e-07	1
O3K_RS08445	napD	102.782	-4.44764	0.662294	-6.71551	1.87406e-11	1.05794e-10	1
O3K_RS08450	napA	257.585	-2.46258	0.576004	-4.27527	1.90902e-05	5.69228e-05	1
O3K_RS08455	napG	53.5866	-2.63901	0.454908	-5.8012	6.58428e-09	2.94407e-08	1
O3K_RS08460	napH	58.0416	-2.97955	0.383881	-7.76165	8.38318e-15	6.14807e-14	1
O3K_RS08465	napB	39.6074	-2.49626	0.364889	-6.84117	7.85489e-12	4.60318e-11	1
O3K_RS08470	napC	95.7594	-1.85014	0.376023	-4.92029	8.64143e-07	3.01826e-06	1
O3K_RS08475	ccmA	115.641	-1.91788	0.273111	-7.02236	2.18146e-12	1.33868e-11	1
O3K_RS08480	ccmB	74.2047	-2.67058	0.257804	-10.359	3.81062e-25	4.85902e-24	1
O3K_RS08485	ccmC	164.188	-2.23424	0.223579	-9.99309	1.63408e-23	1.93308e-22	1
O3K_RS08490	ccmD	23.915	-1.74198	0.342008	-5.09339	3.51722e-07	1.29818e-06	1
O3K_RS08495	ccmE	39.9021	-2.06705	0.292549	-7.06565	1.59864e-12	9.86996e-12	1
O3K_RS08500	ccmF	98.8645	-2.44567	0.235596	-10.3808	3.03221e-25	3.91564e-24	1
O3K_RS08505	dsbE	62.5529	-2.21812	0.257065	-8.62865	6.20794e-18	5.44133e-17	1
O3K_RS08510	ccmH	254.832	-1.63748	0.200135	-8.18186	2.79505e-16	2.21293e-15	1
O3K_RS08515	narP	142.202	0.138754	0.230738	0.601348	0.547608	0.641481
O3K_RS08525	O3K_RS08525	361.68	0.636432	0.380836	1.67115	0.0946928	0.144792
O3K_RS08530	yejM	1043.9	0.0412663	0.256787	0.160702	0.872328	0.905515
O3K_RS08535	yejL	241.14	-0.723014	0.281956	-2.56428	0.0103391	0.0200912
O3K_RS08540	yejK	176.014	0.458621	0.27464	1.6699	0.0949395	0.145082
O3K_RS08545	rplY	1345.97	2.81091	0.3295	8.53083	1.45297e-17	1.25618e-16	1
O3K_RS08550	radD	179.59	-0.379031	0.21094	-1.79686	0.0723574	0.114718
O3K_RS08555	rsuA	267.634	-0.752794	0.221211	-3.40306	0.000666364	0.00162352
O3K_RS08560	bcr	274.994	-1.81295	0.269463	-6.72803	1.71979e-11	9.75189e-11	1
O3K_RS08565	yejG	399.782	1.09188	0.27164	4.01958	5.83017e-05	0.000164836	1		1
O3K_RS08570	yejF	340.083	-0.602108	0.183465	-3.28187	0.00103121	0.00243528
O3K_RS08575	yejE	229.999	-0.496183	0.205978	-2.40891	0.0160001	0.0300297
O3K_RS08580	yejB	315.428	-0.997748	0.134596	-7.41294	1.23533e-13	8.20588e-13
O3K_RS08585	yejA	1206.9	-2.11765	0.190372	-11.1238	9.61369e-29	1.43922e-27	1
O3K_RS08590	pdeN	437.91	-0.196228	0.18898	-1.03836	0.299104	0.39012
O3K_RS08595	mepS	2717.28	1.61945	0.405087	3.9978	6.39349e-05	0.000180061	1	1
O3K_RS08600	lpxT	416.207	-0.298457	0.396933	-0.751907	0.452107	0.549462
O3K_RS08605	yeiR	145.662	-0.602239	0.284741	-2.11504	0.0344263	0.0597925
O3K_RS08610	yeiQ	469.932	1.07847	0.365031	2.95446	0.00313219	0.00674697	1	1
O3K_RS08615	yeiP	408.864	1.69909	0.295202	5.75569	8.62885e-09	3.80795e-08	1		1
O3K_RS08620	yeiW	20.7296	-1.86176	0.620187	-3.00193	0.00268272	0.00584923	1
O3K_RS08625	setB	68.9063	-1.31577	0.258955	-5.08108	3.75299e-07	1.37918e-06	1
O3K_RS08630	fruB	25.1433	-0.39146	0.399881	-0.978942	0.327609	0.419958
O3K_RS08635	fruK	69.5802	-2.48286	0.27958	-8.88069	6.64451e-19	6.15345e-18	1	1
O3K_RS08640	fruA	63.3757	-0.466646	0.253892	-1.83797	0.0660666	0.105769
O3K_RS08645	psuK	5.70506	2.3203	0.703381	3.29879	0.000971024	0.00230278	1	1
O3K_RS08650	psuG	13.2427	2.63108	0.485975	5.41402	6.16245e-08	2.47424e-07	1	1
O3K_RS08655	psuT	45.6842	0.158886	0.366414	0.433623	0.664562	0.743858
O3K_RS08660	yeiL	50.1492	0.120932	0.331261	0.365066	0.715062	0.786336
O3K_RS08665	rihB	10.9459	1.54663	0.481025	3.21528	0.00130319	0.0030241	1
O3K_RS08670	nupX	47.0834	-0.115527	0.290629	-0.397506	0.690995	0.765175
O3K_RS08675	O3K_RS08675	241.456	-1.02133	0.241986	-4.22061	2.43644e-05	7.18893e-05	1
O3K_RS08680	nfo	148.775	-0.14365	0.19229	-0.747048	0.455035	0.551805
O3K_RS08685	yeiH	118.888	-0.791924	0.198689	-3.98574	6.72702e-05	0.000188825
O3K_RS08690	yeiE	194.957	-0.892725	0.188843	-4.72733	2.27486e-06	7.54569e-06
O3K_RS08695	lysP	606.974	-2.90073	0.254857	-11.3818	5.15212e-30	8.19656e-29	1	1
O3K_RS08700	cirA	53.8843	-1.76438	0.264372	-6.67383	2.49207e-11	1.38828e-10	1
O3K_RS08705	yeiG	291.967	1.80526	0.230271	7.83976	4.51425e-15	3.36414e-14	1
O3K_RS08710	folE	292.538	1.11348	0.219373	5.07572	3.86028e-07	1.41655e-06	1
O3K_RS08715	yeiB	140.452	-0.296471	0.254982	-1.16272	0.244944	0.330083
O3K_RS08720	galS	49.4114	-0.987011	0.40915	-2.41234	0.0158504	0.0297708
O3K_RS08725	mglB	2209.79	2.74034	0.528019	5.18984	2.10472e-07	7.95265e-07	1	1
O3K_RS08730	mglA	484.768	2.84736	0.478442	5.95132	2.65991e-09	1.2453e-08	1	1
O3K_RS08735	mglC	396.807	1.08475	0.248874	4.35862	1.30885e-05	3.99183e-05	1	1
O3K_RS08740	preA	222.74	1.5054	0.193326	7.78689	6.86813e-15	5.05882e-14	1	1
O3K_RS08745	preT	363.628	1.0384	0.187591	5.53545	3.10427e-08	1.29133e-07	1	1
O3K_RS08750	yeiS	130.974	1.1823	0.344212	3.43479	0.000593009	0.0014581	1	1
O3K_RS08755	sanA	275.862	0.642604	0.246982	2.60182	0.00927294	0.0182206
O3K_RS08760	cdd	877.058	-1.07877	0.234574	-4.59884	4.24841e-06	1.36893e-05	1		1
O3K_RS08765	yohK	434.729	-3.98926	0.696525	-5.72737	1.01997e-08	4.45851e-08	1
O3K_RS08770	yohJ	160.335	-0.987847	0.789227	-1.25166	0.210693	0.289931
O3K_RS08775	dusC	89.4136	0.166825	0.388952	0.42891	0.667989	0.746705
O3K_RS08785	mdtQ	9.46279	-0.716447	0.536437	-1.33557	0.181691	0.255779
O3K_RS08790	yohF	40.8744	-4.0556	0.373099	-10.87	1.60134e-27	2.25744e-26	1	1	1
O3K_RS08795	yohD	125.437	-2.32937	0.292377	-7.967	1.62567e-15	1.24815e-14	1	1	1
O3K_RS08800	yohC	98.5733	-3.00226	0.247924	-12.1096	9.39804e-34	1.75997e-32	1	1
O3K_RS08805	pbpG	272.885	0.651851	0.239145	2.72576	0.00641536	0.0130388
O3K_RS08810	dld	656.027	0.061579	0.175418	0.351042	0.725557	0.794191
O3K_RS08815	bglX	304.646	0.313914	0.159941	1.96268	0.0496829	0.082642
O3K_RS08820	osmF	238.085	-3.69384	0.199533	-18.5124	1.63923e-76	1.20566e-74	1	1	1
O3K_RS08825	yehY	86.7067	-3.36556	0.238829	-14.0919	4.26001e-45	1.1814e-43	1	1	1
O3K_RS08830	yehX	51.6196	-2.75236	0.301541	-9.12764	7.00088e-20	6.71635e-19	1	1	1
O3K_RS08835	yehW	102.427	-4.12551	0.263547	-15.6538	3.1301e-55	1.18547e-53	1
O3K_RS08840	yohO	133.935	-0.869832	0.275773	-3.15416	0.00160961	0.00366477
O3K_RS08845	mlrA	139.342	-3.05753	0.258967	-11.8067	3.60633e-32	6.37705e-31	1	1
O3K_RS08850	btsS	261.004	2.49407	0.296744	8.40479	4.28616e-17	3.59542e-16	1	1
O3K_RS08855	btsR	86.0343	3.41987	0.33529	10.1997	1.98818e-24	2.43721e-23	1	1
O3K_RS08860	yehS	236.16	0.442636	0.228855	1.93413	0.0530968	0.0875744
O3K_RS08865	yehR	31.8998	2.23533	0.455214	4.9105	9.08458e-07	3.1665e-06	1
O3K_RS08870	yehQ	45.051	-0.862679	0.348711	-2.47391	0.0133645	0.0254215
O3K_RS08875	yehP	11.4358	1.18493	0.583603	2.03037	0.0423186	0.0717259
O3K_RS08880	yehM	43.7041	-1.91233	0.329827	-5.79796	6.71246e-09	2.99085e-08	1
O3K_RS08885	yehL	17.6516	-0.498863	0.498766	-1.0002	0.317216	0.409116
O3K_RS08890	O3K_RS08890	42.6092	-1.08586	0.277594	-3.9117	9.16488e-05	0.00025347	1
O3K_RS08895	yehI	133.265	-1.06277	0.224454	-4.7349	2.19159e-06	7.29333e-06	1
O3K_RS08900	O3K_RS08900	60.3481	-0.0789282	0.257984	-0.305942	0.759649	0.821833
O3K_RS08905	metG	795.502	0.485701	0.218593	2.22194	0.0262876	0.0470084
O3K_RS08910	apbC	928.038	0.0611332	0.148971	0.410369	0.681535	0.756847
O3K_RS08915	yehE	282.307	-3.72454	0.288718	-12.9002	4.48645e-38	9.8141e-37	1	1
O3K_RS08920	yehD	32.5103	3.31133	0.481552	6.87637	6.13977e-12	3.63163e-11	1
O3K_RS08925	yehC	2.44645	1.86042	0.965452	1.927	0.0539801	0.0888579
O3K_RS08930	yehB	13.2721	0.714699	0.453688	1.57531	0.115185	0.171437
O3K_RS08935	yehA	6.9137	0.650901	0.552978	1.17708	0.239163	0.323753
O3K_RS08940	rcnB	286.277	-1.01113	0.304505	-3.32058	0.000898321	0.00214238	1
O3K_RS08945	rcnA	27.3469	0.518869	0.498316	1.04124	0.297762	0.388668
O3K_RS08950	rcnR	26.4249	1.43512	0.406451	3.53086	0.000414214	0.0010448	1
O3K_RS08955	thiM	20.0153	-0.0146868	0.57149	-0.0256992	0.979497	0.988768
O3K_RS08960	thiD	12.8059	-1.32879	0.448744	-2.96113	0.0030651	0.00661649	1
O3K_RS08965	yegX	4.83139	-0.204881	0.713511	-0.287146	0.774001	0.831686
O3K_RS08970	yegW	50.696	0.950673	0.310112	3.06558	0.00217249	0.00482101
O3K_RS08975	yegV	31.1369	0.973952	0.313227	3.10942	0.00187458	0.00421698
O3K_RS08980	yegU	36.8507	0.344878	0.273051	1.26305	0.20657	0.285108
O3K_RS08985	yegT	43.6224	-0.199612	0.252948	-0.78914	0.43003	0.52766
O3K_RS08990	fbaB	523.075	-2.86803	0.160193	-17.9036	1.10621e-71	7.01755e-70	1	1	1
O3K_RS08995	gatY	5.66259	0.122699	0.610828	0.200874	0.840797	0.883263
O3K_RS09005	gatA	0.323797	-0.152778	1.44121	-0.106006	0.915578	0.936806
O3K_RS09010	gatB	0.458993	-0.23191	1.43186	-0.161964	0.871334	0.904854
O3K_RS09015	O3K_RS09015	16.0497	-1.13137	0.389168	-2.90716	0.00364726	0.00774794	1
O3K_RS09020	gatD	11.0584	-0.327754	0.47333	-0.692443	0.488659	0.584341
O3K_RS09025	O3K_RS09025	170.18	1.49187	0.202505	7.36704	1.74457e-13	1.14834e-12	1
O3K_RS09030	yegS	102.21	-3.61913	0.265683	-13.622	2.96276e-42	7.55578e-41	1	1	1
O3K_RS09035	O3K_RS09035	9.40699	1.88972	0.536159	3.52455	0.000424196	0.00106839	1
O3K_RS09040	yegQ	148.536	1.0924	0.43591	2.50602	0.0122099	0.023392
O3K_RS09045	O3K_RS09045	102.641	-1.07718	0.24167	-4.45723	8.30238e-06	2.58971e-05	1
O3K_RS09050	O3K_RS09050	56.4631	1.7472	0.317755	5.49858	3.82867e-08	1.57971e-07	1
O3K_RS09055	yegP	1603.38	-3.96645	0.194823	-20.3593	3.84223e-92	4.43166e-90	1	1	1
O3K_RS09060	baeR	119.181	0.263408	0.22606	1.16521	0.243933	0.328808
O3K_RS09065	baeS	112.767	-1.08404	0.192467	-5.63232	1.77797e-08	7.55711e-08	1
O3K_RS09070	mdtD	68.398	-1.82142	0.268584	-6.78156	1.18887e-11	6.84849e-11	1
O3K_RS09075	mdtC	212.573	-2.94316	0.172888	-17.0235	5.50141e-65	2.76432e-63	1
O3K_RS09080	mdtB	227.478	-3.45389	0.19117	-18.0671	5.78438e-73	3.76355e-71	1	1
O3K_RS09085	mdtA	44.3021	-2.09722	0.28533	-7.35017	1.97956e-13	1.29965e-12	1	1
O3K_RS09090	O3K_RS09090	11.8859	-0.788763	0.437831	-1.80152	0.0716203	0.113763
O3K_RS09095	O3K_RS09095	42.1303	-1.0067	0.352765	-2.85374	0.00432081	0.00907246	1
O3K_RS09100	ibsA	55.364	-2.86916	0.358489	-8.0035	1.20936e-15	9.34168e-15	1
O3K_RS09105	yegL	5.24525	-1.62457	0.690861	-2.35151	0.0186974	0.0346438
O3K_RS09110	pphC	7.25639	-0.224864	0.613035	-0.366804	0.713765	0.78527
O3K_RS09115	yegI	57.5912	-0.455789	0.340241	-1.33961	0.180372	0.254063
O3K_RS09120	yegD	119.322	-1.22854	0.414319	-2.96522	0.0030247	0.00653207	1
O3K_RS09125	alkA	22.909	-0.106359	0.374895	-0.283703	0.776638	0.833112
O3K_RS09130	dgcE	1185.1	-2.18807	0.171892	-12.7293	4.06524e-37	8.42086e-36	1	1
O3K_RS09135	udk	224.22	0.55185	0.361472	1.52667	0.126842	0.186101
O3K_RS09140	dcd	386.093	0.329952	0.166589	1.98064	0.0476321	0.0796221
O3K_RS09145	asmA	714.732	0.458617	0.169565	2.70466	0.00683736	0.0138135
O3K_RS09150	yegH	375.05	-0.788449	0.208941	-3.77355	0.000160939	0.000432568
O3K_RS09155	wza	0.723545	-0.219781	1.36063	-0.161528	0.871677	0.905025
O3K_RS09160	wzb	0.335401	-1.05757	1.44217	-0.733315	0.463366	0.560301
O3K_RS09165	wzc	10.4652	-2.21048	0.518132	-4.26625	1.98787e-05	5.91351e-05	1
O3K_RS09170	wcaA	2.76723	-1.76655	0.927555	-1.90453	0.0568415	0.0928753
O3K_RS09175	wcaB	0.510253	-0.750011	1.4069	-0.533093	0.593969	0.682917
O3K_RS09180	wcaC	8.61996	-0.795135	0.52434	-1.51645	0.129405	0.189314
O3K_RS09185	wcaD	3.3784	-0.553006	0.775977	-0.712657	0.476058	0.5728
O3K_RS09190	wcaE	1.67169	-0.674552	0.96893	-0.696182	0.486315	0.582106
O3K_RS09195	wcaF	0.647435	0.820394	1.32525	0.619051	0.535883	0.630719
O3K_RS09200	gmd	1.75435	0.926792	1.02235	0.906527	0.364657	0.459215
O3K_RS09205	fcl	1.83338	0.142866	0.993889	0.143744	0.885702	0.912245
O3K_RS09210	gmm	2.22851	-0.671455	0.891763	-0.752952	0.451479	0.549198
O3K_RS09215	wcaI	3.46524	-0.657753	0.737548	-0.891811	0.372495	0.467229
O3K_RS09220	cpsB	9.3387	-2.08946	0.55585	-3.75903	0.000170575	0.000456577	1
O3K_RS09225	cpsG	6.03728	0.180571	0.599451	0.301228	0.763241	0.824488
O3K_RS09230	wcaJ	3.32293	-2.19213	0.848915	-2.58227	0.00981532	0.0191661
O3K_RS09235	wzxC	4.40015	-2.34162	0.770993	-3.03715	0.00238823	0.00525598	1
O3K_RS09240	wcaK	9.47476	-2.5748	0.551637	-4.66757	3.04784e-06	9.95994e-06	1
O3K_RS09245	wcaL	4.09237	-1.12086	0.707418	-1.58444	0.113093	0.168461
O3K_RS09250	wcaM	17.3041	0.178586	0.394928	0.4522	0.651125	0.734324
O3K_RS09255	O3K_RS09255	813.008	0.944204	0.279659	3.37627	0.000734769	0.00177712
O3K_RS09260	galF	960.874	-0.319007	0.246	-1.29678	0.194708	0.27117
O3K_RS09265	O3K_RS09265	641.71	2.94722	0.217502	13.5503	7.89199e-42	2.00259e-40	1
O3K_RS09270	neuB	1356.34	2.91337	0.172592	16.8801	6.30214e-64	3.13562e-62	1
O3K_RS09275	O3K_RS09275	1139.04	2.6499	0.204377	12.9658	1.91269e-38	4.31418e-37	1
O3K_RS09280	neuC	1433.87	1.88562	0.227515	8.2879	1.15265e-16	9.41985e-16	1
O3K_RS09285	O3K_RS09285	789.274	0.721817	0.260153	2.77459	0.00552717	0.0114072
O3K_RS09290	wzy	827.517	0.610188	0.27186	2.2445	0.0248006	0.0446006
O3K_RS09295	O3K_RS09295	763.716	0.884526	0.252909	3.4974	0.000469813	0.00117338
O3K_RS09300	wzx	665.017	1.049	0.236292	4.43944	9.01943e-06	2.7979e-05	1
O3K_RS09305	O3K_RS09305	520.253	0.723005	0.233515	3.09618	0.00196031	0.00439813
O3K_RS09310	gndA	2915.33	0.579779	0.121584	4.76853	1.85576e-06	6.23294e-06
O3K_RS09315	ugd	77.431	-0.59523	0.359565	-1.65542	0.0978398	0.148797
O3K_RS09320	wzzB	248.859	2.26766	0.41798	5.42528	5.78633e-08	2.33617e-07	1		1
O3K_RS09325	hisIE	221.65	0.723705	0.237066	3.05276	0.00226745	0.00501626
O3K_RS09330	hisF	80.6801	1.30629	0.247726	5.27313	1.34116e-07	5.17598e-07	1
O3K_RS09335	hisA	56.5915	1.11344	0.289484	3.84628	0.000119925	0.000327215	1
O3K_RS09340	hisH	52.3065	0.732843	0.246245	2.97608	0.0029196	0.00632123
O3K_RS09345	hisB	131.718	0.146637	0.184212	0.796026	0.426017	0.523749
O3K_RS09350	hisC	102.865	-0.230977	0.192744	-1.19836	0.230777	0.314095
O3K_RS09355	hisD	125.746	-0.888674	0.221541	-4.01134	6.03755e-05	0.000170415
O3K_RS09360	hisG	63.2669	0.372603	0.281758	1.32242	0.186028	0.260727
O3K_RS09365	hisL	387.49	-0.562558	0.382898	-1.46921	0.141775	0.205106
O3K_RS09370	yefM	90.0293	1.65767	0.274873	6.03068	1.63274e-09	7.77315e-09	1
O3K_RS09375	yoeB	47.494	1.52047	0.297165	5.11658	3.11132e-07	1.15171e-06	1
O3K_RS09380	yeeZ	504.851	-1.13736	0.19974	-5.69422	1.23937e-08	5.33487e-08	1
O3K_RS09385	yeeY	245.18	-0.939987	0.230216	-4.08306	4.44457e-05	0.000127364
O3K_RS09390	yoeI	59.7456	2.06098	0.782039	2.63539	0.00840416	0.0166346
O3K_RS09395	plaP	1205.54	1.24964	0.389277	3.21015	0.00132667	0.00307435	1		1
O3K_RS09400	yeeE	60.4142	-1.29596	0.260162	-4.98133	6.3148e-07	2.25212e-06	1
O3K_RS09405	tsuB	55.1149	-0.611128	0.306494	-1.99393	0.0461594	0.0774409
O3K_RS09410	sbcB	295.922	1.09034	0.231201	4.71599	2.40542e-06	7.96833e-06	1
O3K_RS09415	dacD	14.1046	-1.38658	0.470903	-2.94451	0.00323468	0.00694417	1
O3K_RS09420	sbmC	98.3509	0.690259	0.243824	2.83098	0.00464062	0.00971181
O3K_RS09430	O3K_RS09430	94.9401	1.43836	0.252198	5.70328	1.17521e-08	5.08243e-08	1
O3K_RS09440	tmaR	1193.75	0.218973	0.219113	0.999362	0.31762	0.409428
O3K_RS09445	O3K_RS09445	7.06204	0.296343	0.568243	0.521508	0.602013	0.689354
O3K_RS09460	yeeW	33.7735	0.104767	0.348166	0.300911	0.763482	0.824512
O3K_RS09470	cbtA	1.28335	-2.88002	1.29296	-2.22746	0.0259165	0.0464429
O3K_RS09475	yeeT	0.549223	-0.761836	1.40198	-0.543402	0.586853	0.676421
O3K_RS09480	yeeS	1.59848	-0.877889	1.07633	-0.815633	0.41471	0.512206
O3K_RS09485	O3K_RS09485	1.84299	-0.3094	0.973892	-0.317695	0.750717	0.814848
O3K_RS09490	O3K_RS09490	4.36023	0.0835104	0.748227	0.111611	0.911132	0.933574
O3K_RS09495	O3K_RS09495	81.9495	0.714578	0.240917	2.96607	0.00301628	0.00651665
O3K_RS09500	O3K_RS09500	27.4006	1.34757	0.318372	4.23268	2.30924e-05	6.82949e-05	1
O3K_RS09505	O3K_RS09505	30.5614	0.272486	0.417372	0.652862	0.513845	0.609433
O3K_RS09510	O3K_RS09510	11.261	1.30124	0.564931	2.30336	0.0212587	0.0388365
O3K_RS09515	O3K_RS09515	25.5964	-0.150888	0.321151	-0.469834	0.638473	0.723271
O3K_RS09525	O3K_RS09525	442.177	-0.395095	0.206351	-1.91468	0.0555336	0.0911491
O3K_RS09540	tnpB	5.74683	-0.481642	0.629699	-0.764877	0.444345	0.541949
O3K_RS09545	O3K_RS09545	72.5466	0.0192551	0.270192	0.0712647	0.943187	0.95908
O3K_RS09555	O3K_RS09555	33.4883	-1.62402	0.343333	-4.73016	2.24338e-06	7.44615e-06	1
O3K_RS09560	O3K_RS09560	0.102795	0	1.32503	0	1	1
O3K_RS09565	O3K_RS09565	0.552972	0.326625	1.44411	0.226177	0.821064	0.86684
O3K_RS09570	O3K_RS09570	0.159544	0.479412	1.32503	0.361812	0.717492	0.788
O3K_RS09575	O3K_RS09575	0.872896	0.816329	1.24869	0.653748	0.513274	0.609174
O3K_RS09590	O3K_RS09590	114.894	-1.30685	0.273134	-4.78464	1.71298e-06	5.78401e-06	1
O3K_RS09600	O3K_RS09600	36.8588	1.53172	0.297308	5.15195	2.57797e-07	9.66976e-07	1
O3K_RS09605	O3K_RS09605	19.0893	1.27598	0.371965	3.43039	0.000602705	0.00147795	1
O3K_RS09615	cobU	32.5731	1.58575	0.427736	3.70731	0.00020947	0.000551952	1	1
O3K_RS09620	cobS	28.2815	0.982137	0.319139	3.07745	0.00208777	0.00465732
O3K_RS09625	cobT	60.9614	1.10771	0.259602	4.26693	1.98181e-05	5.89893e-05	1
O3K_RS09630	ldtA	246.15	-1.44435	0.209855	-6.88261	5.87672e-12	3.48823e-11	1	1	1
O3K_RS09635	O3K_RS09635	298.353	2.14486	0.41176	5.209	1.89862e-07	7.24475e-07	1
O3K_RS09640	nac	23.8252	-1.44381	0.3745	-3.85532	0.000115581	0.000316211	1
O3K_RS09645	cbl	28.0083	-0.205203	0.294535	-0.696702	0.485989	0.581972
O3K_RS09650	O3K_RS09650	156.01	2.01364	0.370934	5.42856	5.6809e-08	2.29543e-07	1
O3K_RS09655	yeeO	40.1418	-0.706379	0.377078	-1.8733	0.061027	0.0985403
O3K_RS09660	O3K_RS09660	155.326	1.90668	0.383437	4.9726	6.60599e-07	2.34936e-06	1
O3K_RS09665	yeeN	641.298	2.57805	0.2403	10.7285	7.48307e-27	1.01542e-25	1		1
O3K_RS09670	amn	522.007	1.30667	0.189413	6.89851	5.25491e-12	3.13013e-11	1
O3K_RS09675	shiA	244.968	0.460499	0.159124	2.89396	0.00380422	0.00805777
O3K_RS09680	O3K_RS09680	15.2437	0.0638106	0.418946	0.152312	0.878941	0.909033
O3K_RS09695	O3K_RS09695	15.6999	0.995703	0.555362	1.79289	0.0729903	0.115541
O3K_RS09700	fyuA	35.1221	-1.90754	0.331233	-5.75889	8.46675e-09	3.74292e-08	1
O3K_RS09705	ybtE	9.72645	-1.54318	0.551289	-2.79923	0.00512248	0.0106413
O3K_RS09710	ybtT	1.72801	-0.994416	0.999258	-0.995154	0.319661	0.411433
O3K_RS09715	ybtU	3.27993	-1.31454	0.826393	-1.59069	0.111679	0.166894
O3K_RS09720	irp1	75.9989	-1.6699	0.321344	-5.19663	2.02937e-07	7.71463e-07	1
O3K_RS09725	irp2	41.2865	-1.09982	0.322684	-3.40836	0.000653544	0.00159305	1
O3K_RS09730	ybtA	23.7853	-0.379064	0.465538	-0.81425	0.415502	0.513059
O3K_RS09735	ybtP	7.85917	-0.575993	0.552302	-1.04289	0.296997	0.38786
O3K_RS09740	ybtQ	22.2235	-2.39416	0.407743	-5.87175	4.31229e-09	1.97339e-08	1
O3K_RS09745	ybtX	5.60234	-1.44453	0.633006	-2.28202	0.0224884	0.0408625
O3K_RS09750	ybtS	17.9611	-0.36291	0.381487	-0.951304	0.34145	0.434192
O3K_RS09755	O3K_RS09755	425.895	0.513943	0.275293	1.86689	0.0619166	0.0998813
O3K_RS09760	O3K_RS09760	486.838	1.81351	0.334712	5.41813	6.0227e-08	2.42581e-07	1
O3K_RS09765	mtfA	577.566	1.58043	0.239307	6.60418	3.99733e-11	2.1884e-10	1	1
O3K_RS09770	O3K_RS09770	202.107	-0.138872	0.374079	-0.371238	0.71046	0.782676
O3K_RS09775	zinT	62.4452	0.537625	0.331856	1.62006	0.10522	0.158549
O3K_RS09780	msrQ	38.3212	-2.22885	0.34533	-6.45427	1.08744e-10	5.72487e-10	1
O3K_RS09785	msrP	64.7991	-2.74893	0.261027	-10.5312	6.20445e-26	8.24282e-25	1	1	1
O3K_RS09790	hiuH	24.4917	-0.473425	0.349611	-1.35415	0.175689	0.248225
O3K_RS09795	hprR	83.1602	1.86472	0.259781	7.17804	7.07195e-13	4.44736e-12	1
O3K_RS09800	hprS	146.942	2.01724	0.220948	9.12993	6.85419e-20	6.60057e-19	1	1
O3K_RS09805	hchA	61.4796	-0.181768	0.22999	-0.79033	0.429335	0.527062
O3K_RS09810	O3K_RS09810	49.0473	-1.5202	0.326004	-4.66312	3.11444e-06	1.01645e-05	1
O3K_RS09820	O3K_RS09820	92.8287	1.95423	0.321774	6.07329	1.25318e-09	6.01122e-09	1
O3K_RS09835	drpB	13.8154	-1.49084	0.591718	-2.51951	0.011752	0.0225914
O3K_RS09840	yedJ	47.6196	-0.628471	0.275713	-2.27944	0.0226411	0.0411251
O3K_RS09845	dcm	140.649	0.233262	0.255688	0.91229	0.361616	0.456227
O3K_RS09850	vsr	87.1739	0.0871523	0.271672	0.3208	0.748362	0.812822
O3K_RS09855	yedA	16.2176	-0.361097	0.436272	-0.827688	0.407847	0.505205
O3K_RS09860	yedI	35.2376	-0.322922	0.294984	-1.09471	0.273644	0.362407
O3K_RS09865	yodC	22.6303	-0.14715	0.357522	-0.411584	0.680645	0.756023
O3K_RS09875	yedP	146.805	-3.25565	0.206609	-15.7576	6.09115e-56	2.34186e-54	1	1	1
O3K_RS09880	yodD	1724.19	-3.6102	0.223804	-16.1311	1.54316e-58	6.52627e-57	1	1	1
O3K_RS09885	dsrB	31.3853	1.03895	0.367959	2.82353	0.00474973	0.0099238	1
O3K_RS09890	rcsA	45.0673	1.74374	0.527937	3.30293	0.000956805	0.00227118	1		1
O3K_RS09895	fliR	304.201	-0.459779	0.473204	-0.97163	0.331235	0.423643
O3K_RS09900	fliQ	115.978	-0.129392	0.735988	-0.175807	0.860445	0.899065
O3K_RS09905	fliP	435.022	-1.53058	0.591217	-2.58886	0.00962942	0.0188612
O3K_RS09910	fliO	527.176	-0.512202	0.55806	-0.917826	0.35871	0.453188
O3K_RS09915	fliN	516.793	-0.582146	0.481817	-1.20823	0.226959	0.309462
O3K_RS09920	fliM	715.496	-0.619556	0.397862	-1.55721	0.11942	0.176641
O3K_RS09925	fliL	1006.03	-0.927153	0.4647	-1.99517	0.0460249	0.0772919
O3K_RS09930	fliK	399.829	-0.592136	0.465995	-1.27069	0.203838	0.281951
O3K_RS09935	fliJ	251.912	-0.736595	0.647953	-1.1368	0.25562	0.341478
O3K_RS09940	fliI	801.41	-1.0214	0.407603	-2.50587	0.0122151	0.0233931
O3K_RS09945	fliH	419.935	-1.58948	0.492653	-3.22636	0.00125375	0.00291736	1
O3K_RS09950	fliG	907.663	-1.00453	0.347703	-2.88905	0.00386408	0.00817093	1
O3K_RS09955	fliF	1855.51	-0.849738	0.355381	-2.39106	0.0167996	0.0313795
O3K_RS09960	fliE	245.446	-0.117688	0.561052	-0.209763	0.833853	0.877239
O3K_RS09965	emrE	91.3308	0.0634996	0.227349	0.279304	0.780011	0.836021
O3K_RS09970	ybcL	70.789	1.4166	0.295237	4.7982	1.60101e-06	5.41314e-06	1
O3K_RS09975	ybcM	67.9882	0.346989	0.304446	1.13974	0.254395	0.340289
O3K_RS09980	tnpA	3.58321	-2.89766	0.87612	-3.30738	0.000941745	0.00223753	1
O3K_RS09995	yedF	238.463	1.80396	0.254785	7.08033	1.4381e-12	8.88959e-12	1
O3K_RS10000	yedE	317.474	1.53564	0.230361	6.66622	2.62473e-11	1.45898e-10	1	1
O3K_RS10005	yedD	168.986	1.34727	0.237552	5.67148	1.41566e-08	6.05265e-08	1
O3K_RS10010	amyA	449.017	-2.85498	0.274824	-10.3884	2.80016e-25	3.62521e-24	1	1	1
O3K_RS10015	fliT	475.473	-0.323864	0.267966	-1.2086	0.226816	0.30935
O3K_RS10020	fliS	530.538	-0.0746185	0.241381	-0.309131	0.757222	0.819731
O3K_RS10025	fliD	924.083	1.23002	0.183241	6.71256	1.91243e-11	1.0772e-10	1
O3K_RS10030	O3K_RS10030	6690.59	1.47869	0.161996	9.12795	6.98075e-20	6.70972e-19	1
O3K_RS10035	fliA	1428.86	-0.135883	0.185638	-0.731976	0.464183	0.561155
O3K_RS10040	fliZ	362.156	0.0692932	0.242617	0.285608	0.775179	0.832423
O3K_RS10045	tcyJ	413.265	0.924234	0.201161	4.59451	4.33772e-06	1.39594e-05
O3K_RS10050	dcyD	91.101	-0.332479	0.216026	-1.53907	0.123787	0.182198
O3K_RS10055	tcyL	58.8909	-1.52078	0.250743	-6.0651	1.3187e-09	6.31358e-09	1
O3K_RS10060	yecC	141.589	-1.61503	0.222411	-7.26145	3.82957e-13	2.44774e-12	1
O3K_RS10065	sdiA	312.775	0.600589	0.185272	3.24166	0.00118835	0.00278177
O3K_RS10070	yecF	433.702	1.99009	0.326544	6.0944	1.09846e-09	5.30924e-09	1		1
O3K_RS10075	O3K_RS10075	114.472	1.10355	0.339866	3.24701	0.00116625	0.00273255	1
O3K_RS10080	uvrY	787.47	-0.235733	0.124709	-1.89027	0.0587222	0.0953038
O3K_RS10085	uvrC	475.985	-0.39671	0.136415	-2.90812	0.00363609	0.00772745
O3K_RS10090	pgsA	606.557	0.317362	0.291033	1.09047	0.275508	0.364495
O3K_RS10095	O3K_RS10095	1861.11	0.710612	0.335538	2.11783	0.0341896	0.0594423
O3K_RS10100	O3K_RS10100	808.013	0.238147	0.355927	0.66909	0.503438	0.598769
O3K_RS10105	O3K_RS10105	846.476	1.88593	0.459256	4.1065	4.01706e-05	0.000115505	1
O3K_RS10110	yecA	85.4896	2.94937	0.307705	9.58505	9.24148e-22	9.93655e-21	1
O3K_RS10115	tyrP	137.536	-1.44653	0.333969	-4.33134	1.48208e-05	4.49047e-05	1
O3K_RS10120	yecH	76.7358	-1.06312	0.414598	-2.56423	0.0103406	0.0200912
O3K_RS10125	ftnA	2376.35	3.0035	0.287296	10.4544	1.39917e-25	1.83483e-24	1	1
O3K_RS10130	yecR	935.028	-1.21434	0.552499	-2.19791	0.0279558	0.0496938
O3K_RS10135	azuC	371.354	-0.850621	0.408321	-2.08322	0.0372313	0.0640505
O3K_RS10140	yecJ	109.843	1.50147	0.47391	3.16827	0.00153351	0.00351265	1
O3K_RS10145	ftnB	685.233	2.15973	0.220356	9.80108	1.1139e-22	1.25345e-21	1	1
O3K_RS10150	araF	72.4401	0.595535	0.268859	2.21504	0.026757	0.0477636
O3K_RS10155	araG	36.1343	0.124087	0.275055	0.451135	0.651892	0.734699
O3K_RS10160	araH	46.1319	-0.873122	0.253842	-3.43963	0.000582502	0.00143574
O3K_RS10165	otsB	293.062	-4.46294	0.204204	-21.8553	6.92876e-106	9.25354e-104	1	1	1
O3K_RS10170	otsA	759.9	-4.51797	0.184797	-24.4482	5.25614e-132	1.21249e-129	1	1	1
O3K_RS10175	uspC	317.303	1.00421	0.485942	2.06653	0.0387787	0.0664423
O3K_RS10180	flhD	151.435	1.75094	0.446316	3.9231	8.74173e-05	0.00024256	1
O3K_RS10185	flhC	516.061	1.17906	0.178668	6.59919	4.1342e-11	2.26089e-10	1
O3K_RS10190	motA	428.461	0.023142	0.279565	0.0827786	0.934028	0.951845
O3K_RS10195	motB	227.842	0.705421	0.257971	2.73449	0.00624766	0.0127337
O3K_RS10200	cheA	581.852	0.120705	0.243421	0.495871	0.619985	0.705635
O3K_RS10205	cheW	405.42	0.583462	0.227607	2.56346	0.0103636	0.0201282
O3K_RS10210	tar	621.949	0.481039	0.224192	2.14566	0.0319	0.0558662
O3K_RS10215	tap	424.983	-0.0962635	0.296166	-0.325033	0.745156	0.810647
O3K_RS10220	cheR	308.588	-0.991405	0.294288	-3.36882	0.000754896	0.00182
O3K_RS10225	cheB	143.676	0.0577115	0.34997	0.164904	0.869019	0.903004
O3K_RS10230	cheY	77.7808	1.52527	0.305632	4.99054	6.02097e-07	2.15338e-06	1
O3K_RS10235	cheZ	579.62	1.60385	0.254018	6.31392	2.72061e-10	1.37247e-09	1
O3K_RS10240	flhB	507.044	-1.76781	0.396766	-4.45555	8.36787e-06	2.60853e-05	1
O3K_RS10245	flhA	316.245	-0.382379	0.319953	-1.19511	0.232044	0.315668
O3K_RS10250	flhe	135.088	-0.976639	0.460208	-2.12217	0.0338235	0.0588521
O3K_RS10255	yecT	20.9077	0.693731	0.450231	1.54083	0.123357	0.181618
O3K_RS10260	argS	753.882	1.04277	0.275306	3.78767	0.000152066	0.00041028	1		1
O3K_RS10265	yecM	37.6186	0.939282	0.356864	2.63204	0.00848733	0.0167927
O3K_RS10270	cutC	253.537	-1.32662	0.245258	-5.40907	6.33541e-08	2.53967e-07	1
O3K_RS10275	torY	3.97645	0.631155	0.728604	0.866253	0.386351	0.481753
O3K_RS10280	torZ	47.8135	0.822689	0.290661	2.83041	0.00464884	0.00972501
O3K_RS10285	cmoB	221.767	-1.35123	0.213634	-6.32496	2.53304e-10	1.28681e-09	1
O3K_RS10290	cmoA	100.102	-0.266211	0.327796	-0.812124	0.416721	0.514314
O3K_RS10295	yecN	1085.71	-1.35925	0.228702	-5.94331	2.79326e-09	1.30292e-08	1
O3K_RS10300	O3K_RS10300	38.5885	-0.722872	0.318037	-2.27292	0.023031	0.0417306
O3K_RS10305	O3K_RS10305	282.135	0.740107	0.156443	4.73084	2.2359e-06	7.43228e-06
O3K_RS10310	O3K_RS10310	11.4198	1.59752	0.518026	3.08387	0.00204326	0.00456809	1
O3K_RS10315	O3K_RS10315	5.48005	1.99564	0.719634	2.77314	0.00555187	0.0114442
O3K_RS10320	O3K_RS10320	7.30723	1.90492	0.648356	2.93807	0.00330259	0.00706009	1
O3K_RS10340	O3K_RS10340	3.85825	0.106059	0.683469	0.155178	0.876681	0.907621
O3K_RS10345	O3K_RS10345	1.60758	-0.518203	1.02044	-0.507823	0.611578	0.697317
O3K_RS10350	O3K_RS10350	6.58565	0.90705	0.559188	1.62208	0.104785	0.158081
O3K_RS10355	yfdR	9.53072	0.579392	0.472217	1.22696	0.219838	0.301127
O3K_RS10360	yfdQ	143.05	1.55162	0.198366	7.822	5.19915e-15	3.85193e-14	1
O3K_RS10365	O3K_RS10365	40.9372	2.0911	0.306516	6.82217	8.96751e-12	5.23105e-11	1
O3K_RS10370	O3K_RS10370	925.27	1.9358	0.161144	12.0129	3.04047e-33	5.63152e-32	1
O3K_RS10375	O3K_RS10375	7.10823	1.20443	0.543236	2.21714	0.0266134	0.0475406
O3K_RS10380	O3K_RS10380	17.2208	0.855565	0.387465	2.20811	0.0272365	0.0485001
O3K_RS10385	O3K_RS10385	1292.54	-2.85108	0.19855	-14.3595	9.29021e-47	2.74115e-45	1
O3K_RS10390	O3K_RS10390	10.1954	-1.86865	0.487753	-3.83114	0.000127549	0.000346341	1
O3K_RS10395	O3K_RS10395	8.63992	1.14073	0.565345	2.01776	0.0436161	0.0737068
O3K_RS10400	yfdN	2.37793	0.414932	0.863146	0.48072	0.630715	0.716562
O3K_RS10405	O3K_RS10405	2.77164	0.358678	0.870501	0.412036	0.680313	0.755821
O3K_RS10410	O3K_RS10410	0.830057	1.13163	1.30728	0.865641	0.386687	0.482053
O3K_RS10415	O3K_RS10415	6.57225	-0.0744677	0.564591	-0.131897	0.895066	0.919526
O3K_RS10420	O3K_RS10420	34.9918	-0.506733	0.305223	-1.66021	0.0968727	0.147548
O3K_RS10425	O3K_RS10425	23.8328	-0.345738	0.370111	-0.934149	0.350227	0.444518
O3K_RS10430	O3K_RS10430	163.009	-1.02541	0.308589	-3.32292	0.000890819	0.00212649	1
O3K_RS10435	O3K_RS10435	285.95	0.577194	0.245833	2.34791	0.0188793	0.0349425
O3K_RS10440	O3K_RS10440	425.784	1.376	0.373193	3.6871	0.000226826	0.000591847	1
O3K_RS10445	O3K_RS10445	59.7842	0.0774661	0.300308	0.257956	0.796441	0.848078
O3K_RS10450	O3K_RS10450	25.7942	-0.362819	0.330195	-1.0988	0.271855	0.360263
O3K_RS10455	O3K_RS10455	84.656	-0.638596	0.40262	-1.5861	0.112717	0.168147
O3K_RS10460	O3K_RS10460	25.4477	0.266295	0.663409	0.401404	0.688122	0.76266
O3K_RS10465	O3K_RS10465	26.08	-0.38315	0.741937	-0.516419	0.605562	0.692168
O3K_RS10470	O3K_RS10470	47.4137	0.321665	0.250281	1.28521	0.198717	0.275932
O3K_RS10475	O3K_RS10475	1.76633	0.186263	0.932293	0.199791	0.841644	0.883788
O3K_RS10485	O3K_RS10485	867.112	1.93088	0.226081	8.54064	1.33476e-17	1.15596e-16	1
O3K_RS10490	O3K_RS10490	6.26256	1.50694	0.644758	2.33722	0.0194279	0.0358272
O3K_RS10495	O3K_RS10495	3.2881	0.488449	0.747491	0.653452	0.513465	0.609174
O3K_RS10500	O3K_RS10500	1.48768	2.05742	1.12165	1.83428	0.0666127	0.10661
O3K_RS10505	O3K_RS10505	2.02487	-0.303282	0.90537	-0.334982	0.737639	0.804318
O3K_RS10510	O3K_RS10510	52.1283	-0.165759	0.345933	-0.479164	0.631822	0.717658
O3K_RS10515	O3K_RS10515	331.039	2.05137	0.566666	3.62006	0.00029453	0.000757981	1
O3K_RS10520	O3K_RS10520	6.59396	0.20489	0.627572	0.32648	0.744061	0.809921
O3K_RS10525	O3K_RS10525	25.7989	0.228307	0.326091	0.700132	0.483845	0.579951
O3K_RS10530	O3K_RS10530	1.74778	0.245791	0.977857	0.251357	0.801538	0.851718
O3K_RS10535	O3K_RS10535	30.4977	0.155433	0.312985	0.496614	0.619461	0.705355
O3K_RS10540	O3K_RS10540	10.2924	-0.203781	0.452607	-0.450237	0.652539	0.735266
O3K_RS10545	O3K_RS10545	7.71026	-0.232672	0.495162	-0.469892	0.638432	0.723271
O3K_RS10550	O3K_RS10550	11.5617	1.07333	0.485577	2.21042	0.0270761	0.0482653
[truncated: 3,078 more rows]
