# Supplementary material for: RpoS impacts global gene expression and carbon source utilization in Escherichia coli O104:H4
Source: Front Microbiol. 2026 Jan 20;16:1758449. doi: 10.3389/fmicb.2025.1758449 (PMC12864459; doi:10.3389/fmicb.2025.1758449)
Supplement: Supplementary file 3 [file Data_Sheet_3.xlsx]

## Sheet: Tabelle2
Dataset 3. Expression values of genes belonging to enriched KEGG pathways in log. DESeq2 expression values (log2FoldChange) were generated using E. coli O104:H4 wild type as the reference librabry (divisor) and rpoS ATG>ATA as the comparison library (numerator).
	Virion - Bacteriophage lambda - Escherichia coli O104:H4 2011C-3493 (EAEC)	ABC transporters - Escherichia coli O104:H4 2011C-3493 (EAEC)
aapJ (O3K_RS02600)	NA	-0.394681
aapQ (O3K_RS02595)	NA	-1.7014
araF (O3K_RS10150)	NA	-0.63732
araG (O3K_RS10155)	NA	-0.192528
araH (O3K_RS10160)	NA	0.257279
argT (O3K_RS07985)	NA	-1.55981
artI (O3K_RS17130)	NA	-0.533472
artJ (O3K_RS17145)	NA	-0.976933
artM (O3K_RS17140)	NA	-1.4336
artP (O3K_RS17125)	NA	-1.17387
artQ (O3K_RS17135)	NA	-1.13576
btuC (O3K_RS11705)	NA	-1.15577
btuD (O3K_RS11715)	NA	-1.01887
btuF (O3K_RS20950)	NA	0.784979
ccmA (O3K_RS08475)	NA	-0.0908028
ccmB (O3K_RS08480)	NA	-0.791686
ccmC (O3K_RS08485)	NA	-0.27904
ccmD (O3K_RS08490)	NA	0.482691
cydC (O3K_RS17015)	NA	-0.785732
cydD (O3K_RS17010)	NA	-0.306097
cysA (O3K_RS04770)	NA	-0.32001
cysA (O3K_RS07300)	NA	0.0314379
cysP (O3K_RS07285)	NA	-0.0867992
cysT (O3K_RS07290)	NA	0.745488
cysW (O3K_RS07295)	NA	-0.0639231
D_2 (O3K_RS17690)	-0.770932	NA
dppA (O3K_RS01125)	NA	-0.168018
dppB (O3K_RS01130)	NA	0.104677
dppC (O3K_RS01135)	NA	-1.55919
dppD (O3K_RS01140)	NA	0.0521557
dppF (O3K_RS01145)	NA	-0.79923
ecfT (O3K_RS04780)	NA	0.486131
fecB (O3K_RS22230)	NA	-1.17984
fecC (O3K_RS22235)	NA	-1.46032
fecD (O3K_RS22240)	NA	-1.70413
fecE (O3K_RS22245)	NA	-0.733467
fepB (O3K_RS18780)	NA	-0.771351
fepC (O3K_RS18800)	NA	-0.359254
fepD (O3K_RS18790)	NA	-0.665638
fepG (O3K_RS18795)	NA	-0.956519
fhuB (O3K_RS20980)	NA	0.0901211
fhuC (O3K_RS20990)	NA	-0.0538824
fhuD (O3K_RS20985)	NA	0.464607
fI_3 (O3K_RS17680)	0.13394	NA
fliY (O3K_RS10045)	NA	1.92804
ftsE (O3K_RS01685)	NA	0.977375
ftsX (O3K_RS01690)	NA	0.180048
GJ11_17070 (O3K_RS17675)	0.249106	NA
GJ12_01675 (O3K_RS17650)	0.734953	NA
GJ12_03320 (O3K_RS17660)	0.623735	NA
glnH (O3K_RS17400)	NA	1.31046
glnP (O3K_RS17405)	NA	0.477436
glnQ (O3K_RS17410)	NA	-1.28183
gltI (O3K_RS18470)	NA	-0.862917
gltJ (O3K_RS18475)	NA	-1.03105
gltK (O3K_RS18480)	NA	-0.816637
gltL (O3K_RS18485)	NA	0.0209398
gsiA (O3K_RS17300)	NA	-0.269824
gsiB (O3K_RS17295)	NA	0.940144
gsiC (O3K_RS17290)	NA	1.59041
gsiD (O3K_RS17285)	NA	1.46713
hisJ (O3K_RS07990)	NA	-0.0528482
hisM (O3K_RS08000)	NA	-1.46638
hisP (O3K_RS08005)	NA	0.898686
hisQ (O3K_RS07995)	NA	0.95262
irtA (O3K_RS09735)	NA	-0.554268
JD73_18735 (O3K_RS17700)	-0.0765872	NA
JD73_18860 (O3K_RS17685)	-0.289541	NA
JD73_18875 (O3K_RS17670)	2.11704	NA
JD73_18905 (O3K_RS10595)	0.22645	NA
JD73_18905 (O3K_RS14175)	0.156763	NA
JD73_18905 (O3K_RS17640)	2.0979	NA
JD73_18915 (O3K_RS10605)	1.27745	NA
JD73_18915 (O3K_RS14165)	1.39523	NA
JD73_18920 (O3K_RS10610)	1.71803	NA
L (O3K_RS10600)	0.16531	NA
L (O3K_RS17635)	-0.353976	NA
livF (O3K_RS01730)	NA	0.818773
livG (O3K_RS01725)	NA	-0.142043
livH (O3K_RS01715)	NA	-0.804233
livJ (O3K_RS01700)	NA	-0.571642
livK (O3K_RS01710)	NA	-0.776284
livM (O3K_RS01720)	NA	-0.396181
lolC (O3K_RS15060)	NA	-0.957191
lolD (O3K_RS15055)	NA	0.734061
lolE (O3K_RS15050)	NA	0.43303
lptB (O3K_RS02900)	NA	0.837659
lptF (O3K_RS04000)	NA	-0.620136
lptF (O3K_RS22510)	NA	0.0225013
lptG (O3K_RS04005)	NA	0.127833
lptG (O3K_RS22505)	NA	-0.872481
lsrA (O3K_RS12965)	NA	-1.50936
lsrB (O3K_RS12950)	NA	1.02027
lsrC (O3K_RS12960)	NA	-0.0509595
lsrD (O3K_RS12955)	NA	-0.806456
macB (O3K_RS17050)	NA	-0.309232
malE (O3K_RS23870)	NA	-0.0225868
malF (O3K_RS23875)	NA	-1.54011
malG (O3K_RS23880)	NA	-0.927839
malK (O3K_RS23865)	NA	-1.59433
mchF (O3K_RS15765)	NA	2.09375
mdlA (O3K_RS19395)	NA	0.296779
mdlB (O3K_RS19390)	NA	-0.889824
metI (O3K_RS20750)	NA	0.558037
metN (O3K_RS20745)	NA	-0.811045
metQ (O3K_RS00215)	NA	-0.202475
metQ (O3K_RS20755)	NA	0.091525
mglA (O3K_RS08730)	NA	-0.802305
mglB (O3K_RS08725)	NA	-0.111984
mglC (O3K_RS08735)	NA	-0.941752
mlaB (O3K_RS02950)	NA	-0.120129
mlaC (O3K_RS02945)	NA	0.31659
mlaD (O3K_RS02940)	NA	2.26512
mlaE (O3K_RS02935)	NA	1.75076
mlaF (O3K_RS02930)	NA	0.59067
modA (O3K_RS17945)	NA	-0.695993
modB (O3K_RS17940)	NA	-1.04488
modC (O3K_RS17935)	NA	-0.641358
modF (O3K_RS17960)	NA	-0.972914
mppA (O3K_RS13720)	NA	-0.244501
msbA (O3K_RS16875)	NA	-0.467832
msmK (O3K_RS13785)	NA	-0.114269
nikA (O3K_RS01620)	NA	-1.14767
nikB (O3K_RS01615)	NA	-1.55507
nikC (O3K_RS01610)	NA	-1.09564
nikD (O3K_RS01605)	NA	-1.05618
nikE (O3K_RS01600)	NA	-1.45868
nohB (O3K_RS17715)	1.33041	NA
O3K_04815	NA	-0.696103
O3K_10520	0.771992	NA
O3K_10525	1.70544	NA
O3K_10530	-0.995092	NA
O3K_10535	1.26571	NA
O3K_10540	1.44857	NA
O3K_10565	-0.00247918	NA
O3K_14095	0.500902	NA
O3K_14115	2.08954	NA
O3K_14120	1.42635	NA
O3K_14125	0.13698	NA
O3K_14135	1.20538	NA
O3K_17560	-0.207494	NA
O3K_17570	2.00675	NA
oppA (O3K_RS14505)	NA	0.475214
oppB (O3K_RS14500)	NA	0.0649277
oppC (O3K_RS14495)	NA	0.854445
oppD (O3K_RS14490)	NA	1.58337
oppF (O3K_RS14485)	NA	0.57296
phnC (O3K_RS23530)	NA	-0.618957
phnD (O3K_RS23535)	NA	-1.27842
phnE (O3K_RS23540)	NA	-1.55231
potA (O3K_RS15010)	NA	-0.364244
potB (O3K_RS15015)	NA	-0.523824
potC (O3K_RS15020)	NA	0.519668
potD (O3K_RS15025)	NA	1.28429
potF (O3K_RS17175)	NA	-0.38349
potG (O3K_RS17170)	NA	-0.016452
potH (O3K_RS17165)	NA	-0.365268
potI (O3K_RS17160)	NA	-0.0792665
proV (O3K_RS06140)	NA	0.50248
proW (O3K_RS06135)	NA	-0.919095
proX (O3K_RS06130)	NA	0.399976
pstA (O3K_RS25485)	NA	0.673356
pstB (O3K_RS25490)	NA	0.691181
pstC (O3K_RS25480)	NA	-0.265107
pstS (O3K_RS25475)	NA	-0.0963503
rbsA (O3K_RS25350)	NA	-2.47777
rbsB (O3K_RS25340)	NA	-0.512992
rbsC (O3K_RS25345)	NA	-2.64808
rbsD (O3K_RS25355)	NA	-1.09321
sapA (O3K_RS13910)	NA	-1.0491
sapB (O3K_RS13915)	NA	-0.627862
sapC (O3K_RS13920)	NA	-0.0986761
sapD (O3K_RS13925)	NA	0.474773
sapF (O3K_RS13930)	NA	0.0960168
sbp (O3K_RS24500)	NA	0.515936
sca1 (O3K_RS17645)	1.21715	NA
sppA (O3K_RS17695)	0.0957752	NA
ssuA (O3K_RS16760)	NA	-0.792636
ssuB (O3K_RS16775)	NA	-0.132181
ssuC (O3K_RS16770)	NA	0.431505
tauA (O3K_RS19805)	NA	0.227241
tauB (O3K_RS19800)	NA	0.157207
tauC (O3K_RS19795)	NA	-0.310857
tbpA (O3K_RS21400)	NA	-1.18288
thiP (O3K_RS21405)	NA	-1.76861
thiQ (O3K_RS21410)	NA	-1.32614
ugpA (O3K_RS01740)	NA	-2.28455
ugpB (O3K_RS01735)	NA	-0.674724
ugpC (O3K_RS01750)	NA	-0.0931508
ugpE (O3K_RS01745)	NA	-1.11847
W (O3K_RS17705)	-0.738732	NA
xylF (O3K_RS00990)	NA	-0.658633
xylG (O3K_RS00985)	NA	-0.128426
xylH (O3K_RS00980)	NA	-0.861256
ybtQ (O3K_RS09740)	NA	-0.262757
yddA (O3K_RS13065)	NA	0.224626
yecC (O3K_RS10060)	NA	-0.663193
yecS (O3K_RS10055)	NA	-0.387104
yehW (O3K_RS08835)	NA	-0.551233
yehX (O3K_RS08830)	NA	-0.310648
yehY (O3K_RS08825)	NA	-0.463267
yehZ (O3K_RS08820)	NA	-1.16933
yejA (O3K_RS08585)	NA	-0.537034
yejB (O3K_RS08580)	NA	0.0299681
yejE (O3K_RS08575)	NA	-0.000155636
yejF (O3K_RS08570)	NA	0.107752
yhdY (O3K_RS02590)	NA	-0.199295
yhdZ (O3K_RS02585)	NA	0.41915
yjfF (O3K_RS22665)	NA	-0.343425
yojI (O3K_RS08420)	NA	0.155098
yphD (O3K_RS06695)	NA	0.174263
yphE (O3K_RS06690)	NA	-0.360222
yphF (O3K_RS06685)	NA	1.43203
ytfQ (O3K_RS22680)	NA	-0.496997
ytfR (O3K_RS22675)	NA	-0.575132
ytfT (O3K_RS22670)	NA	-0.348389
znuA (O3K_RS10700)	NA	-0.810584
znuB (O3K_RS10690)	NA	-0.0174295
znuC (O3K_RS10695)	NA	0.34174
