# Supplementary material for: RpoS impacts global gene expression and carbon source utilization in Escherichia coli O104:H4
Source: Front Microbiol. 2026 Jan 20;16:1758449. doi: 10.3389/fmicb.2025.1758449 (PMC12864459; doi:10.3389/fmicb.2025.1758449)
Supplement: Supplementary file 4 [file Data_Sheet_4.xlsx]

## Sheet: Tabelle2
Dataset 4. Expression values of genes belonging to enriched GO terms in log. DESeq2 expression values (log2FoldChange) were generated using E. coli O104:H4 wild type as the reference librabry (divisor) and rpoS ATG>ATA as the comparison library (numerator).
ID	organic substance transport	transmembrane transport	transport	carbohydrate transport	organic anion transport	carbohydrate transmembrane transport	xenobiotic transmembrane transport	carboxylic acid transport	regulation of DNA-templated transcription	monoatomic ion transport
aaeA (O3K_RS02725)	0.657253	0.657253	0.657253	NA	0.657253	NA	0.657253	0.657253	NA	0.657253
aaeB (O3K_RS02730)	-0.341639	NA	-0.341639	NA	-0.341639	NA	NA	-0.341639	NA	-0.341639
aaeR (O3K_RS02715)	NA	NA	NA	NA	NA	NA	NA	NA	-0.0222286	NA
abgT (O3K_RS13690)	-0.580715	-0.580715	-0.580715	NA	-0.580715	NA	NA	-0.580715	NA	-0.580715
acrA (O3K_RS19320)	-0.423316	-0.423316	-0.423316	NA	-0.423316	NA	-0.423316	-0.423316	NA	-0.423316
acrB (O3K_RS01290)	NA	-1.03793	-1.03793	NA	NA	NA	-1.03793	NA	NA	NA
acrB (O3K_RS19325)	NA	0.411055	0.411055	NA	NA	NA	0.411055	NA	NA	0.411055
acrD (O3K_RS07105)	NA	-0.364975	-0.364975	NA	NA	NA	-0.364975	NA	NA	-0.364975
acrE (O3K_RS02615)	-1.30793	-1.30793	-1.30793	NA	-1.30793	NA	-1.30793	-1.30793	NA	-1.30793
acrR (O3K_RS19315)	NA	NA	NA	NA	NA	NA	NA	NA	-0.83549	NA
actP (O3K_RS23695)	-0.0449472	-0.0449472	-0.0449472	NA	-0.0449472	NA	-0.0449472	-0.0449472	NA	-0.0449472
ada (O3K_RS08410)	NA	NA	NA	NA	NA	NA	NA	NA	-0.192068	NA
adiC (O3K_RS23480)	-0.501377	-0.501377	-0.501377	NA	-0.501377	NA	NA	-0.501377	NA	-0.501377
adiY (O3K_RS23475)	NA	NA	NA	NA	NA	NA	NA	NA	0.354136	NA
aes (O3K_RS19255)	NA	NA	NA	NA	NA	NA	NA	NA	0.236515	NA
agaC (O3K_RS03215)	-0.765221	-0.765221	-0.765221	-0.765221	NA	-0.765221	NA	NA	NA	NA
agaD (O3K_RS03210)	-0.2907	-0.2907	-0.2907	-0.2907	NA	-0.2907	NA	NA	NA	NA
agaR (O3K_RS03265)	NA	NA	NA	NA	NA	NA	NA	NA	0.486068	NA
agaS (O3K_RS03230)	-1.31081	-1.31081	-1.31081	-1.31081	NA	-1.31081	NA	NA	NA	NA
aidB (O3K_RS22890)	NA	NA	NA	NA	NA	NA	NA	NA	0.272646	NA
alaE (O3K_RS06175)	1.63839	1.63839	1.63839	NA	1.63839	NA	NA	1.63839	NA	1.63839
alaS (O3K_RS06050)	NA	NA	NA	NA	NA	NA	NA	NA	1.39857	NA
allR (O3K_RS19110)	NA	NA	NA	NA	NA	NA	NA	NA	1.02513	NA
allS (O3K_RS19120)	NA	NA	NA	NA	NA	NA	NA	NA	-1.15538	NA
alpA (O3K_RS06285)	NA	NA	NA	NA	NA	NA	NA	NA	4.39969	NA
amtB (O3K_RS19380)	2.23843	2.23843	2.23843	NA	NA	NA	NA	NA	NA	2.23843
apt (O3K_RS19290)	NA	NA	0.103931	NA	NA	NA	NA	NA	NA	NA
aqpZ (O3K_RS17070)	NA	0.691393	0.691393	NA	NA	NA	NA	NA	NA	NA
araC (O3K_RS21420)	NA	NA	NA	NA	NA	NA	NA	NA	-1.37126	NA
araE (O3K_RS05285)	0.146341	0.146341	0.146341	0.146341	NA	0.146341	NA	NA	NA	0.146341
araF (O3K_RS10150)	-0.63732	-0.63732	-0.63732	-0.63732	NA	-0.63732	NA	NA	NA	NA
arcA (O3K_RS21730)	NA	NA	NA	NA	NA	NA	NA	NA	0.261481	NA
argO (O3K_RS04815)	-0.140737	-0.140737	-0.140737	NA	-0.140737	NA	NA	-0.140737	NA	-0.140737
argP (O3K_RS04850)	NA	NA	NA	NA	NA	NA	NA	NA	-0.858799	NA
argR (O3K_RS02745)	NA	NA	NA	NA	NA	NA	NA	NA	-1.01693	NA
argT (O3K_RS07985)	-1.55981	NA	-1.55981	NA	-1.55981	NA	NA	-1.55981	NA	-1.55981
arnE (O3K_RS08230)	NA	2.38621	2.38621	NA	NA	NA	NA	NA	NA	NA
arnF (O3K_RS08225)	NA	0.954893	0.954893	NA	NA	NA	NA	NA	NA	NA
aroP (O3K_RS21185)	-0.804789	-0.804789	-0.804789	NA	-0.804789	NA	-0.804789	-0.804789	NA	-0.804789
arsB (O3K_RS01360)	NA	-0.162301	-0.162301	NA	NA	NA	NA	NA	NA	-0.162301
arsR (O3K_RS01365)	NA	NA	NA	NA	NA	NA	NA	NA	-1.07795	NA
artI (O3K_RS17130)	-0.533472	-0.533472	-0.533472	NA	-0.533472	NA	-0.533472	-0.533472	NA	-0.533472
artJ (O3K_RS17145)	-0.976933	-0.976933	-0.976933	NA	-0.976933	NA	-0.976933	-0.976933	NA	-0.976933
artM (O3K_RS17140)	-1.4336	-1.4336	-1.4336	NA	-1.4336	NA	-1.4336	-1.4336	NA	-1.4336
artP (O3K_RS17125)	-1.17387	-1.17387	-1.17387	NA	-1.17387	NA	-1.17387	-1.17387	NA	-1.17387
artQ (O3K_RS17135)	-1.13576	-1.13576	-1.13576	NA	-1.13576	NA	-1.13576	-1.13576	NA	-1.13576
ascF (O3K_RS05960)	-1.67259	-1.67259	-1.67259	-1.67259	NA	-1.67259	NA	NA	NA	NA
ascG (O3K_RS05965)	NA	NA	NA	NA	NA	NA	NA	NA	0.522346	NA
asnC (O3K_RS25380)	NA	NA	NA	NA	NA	NA	NA	NA	0.125061	NA
atpA (O3K_RS25425)	NA	-0.244601	-0.244601	NA	NA	NA	NA	NA	NA	-0.244601
atpB (O3K_RS25405)	NA	-0.253077	-0.253077	NA	NA	NA	NA	NA	NA	-0.253077
atpC (O3K_RS25440)	NA	-0.365508	-0.365508	NA	NA	NA	NA	NA	NA	-0.365508
atpD (O3K_RS25435)	NA	0.767927	0.767927	NA	NA	NA	NA	NA	NA	0.767927
atpE (O3K_RS25410)	NA	0.401289	0.401289	NA	NA	NA	NA	NA	NA	0.401289
atpF (O3K_RS25415)	NA	-0.279343	-0.279343	NA	NA	NA	NA	NA	NA	-0.279343
atpG (O3K_RS25430)	NA	0.291185	0.291185	NA	NA	NA	NA	NA	NA	0.291185
atpH (O3K_RS25420)	NA	-0.287412	-0.287412	NA	NA	NA	NA	NA	NA	-0.287412
atpI (O3K_RS25400)	NA	-0.843941	-0.843941	NA	NA	NA	NA	NA	NA	-0.843941
baeR (O3K_RS09060)	NA	NA	NA	NA	NA	NA	NA	NA	0.0980425	NA
basR (O3K_RS23490)	NA	NA	NA	NA	NA	NA	NA	NA	0.776593	NA
bcr (O3K_RS08560)	-0.613263	-0.613263	-0.613263	NA	NA	NA	NA	NA	NA	NA
betI (O3K_RS20070)	NA	NA	NA	NA	NA	NA	NA	NA	-1.14471	NA
betT (O3K_RS22295)	NA	NA	0.706808	NA	NA	NA	NA	NA	NA	NA
bglF (O3K_RS25505)	0.533838	0.533838	0.533838	0.533838	NA	0.533838	NA	NA	NA	NA
bglH (O3K_RS25515)	-0.430131	-0.430131	-0.430131	-0.430131	NA	-0.430131	NA	NA	NA	NA
bglJ (O3K_RS21910)	NA	NA	NA	NA	NA	NA	NA	NA	-0.191506	NA
brnQ (O3K_RS19645)	-0.743953	-0.743953	-0.743953	NA	-0.743953	NA	-0.743953	-0.743953	NA	-0.743953
btuB (O3K_RS24235)	0.288044	0.288044	0.288044	NA	NA	NA	NA	NA	NA	0.288044
btuC (O3K_RS11705)	-1.15577	-1.15577	-1.15577	NA	NA	NA	-1.15577	NA	NA	NA
btuD (O3K_RS11715)	-1.01887	-1.01887	-1.01887	NA	NA	NA	-1.01887	NA	NA	NA
btuF (O3K_RS20950)	0.784979	NA	0.784979	NA	NA	NA	NA	NA	NA	NA
cadB (O3K_RS23390)	0.880435	0.880435	0.880435	NA	0.880435	NA	0.880435	0.880435	NA	0.880435
cadC (O3K_RS23385)	NA	NA	NA	NA	NA	NA	NA	NA	-0.0251963	NA
caiT (O3K_RS21530)	-0.749822	-0.749822	-0.749822	NA	NA	NA	NA	NA	NA	-0.749822
ccmA (O3K_RS08475)	-0.0908028	-0.0908028	-0.0908028	NA	NA	NA	NA	NA	NA	NA
ccmC (O3K_RS08485)	-0.27904	NA	-0.27904	NA	NA	NA	NA	NA	NA	NA
ccmD (O3K_RS08490)	0.482691	NA	0.482691	NA	NA	NA	NA	NA	NA	NA
ccmE (O3K_RS08495)	0.0379328	NA	0.0379328	NA	NA	NA	NA	NA	NA	NA
cdaR (O3K_RS20930)	NA	NA	NA	NA	NA	NA	NA	NA	0.769556	NA
celB (O3K_RS11315)	-0.605059	NA	-0.605059	NA	NA	NA	NA	NA	NA	NA
celC (O3K_RS11320)	0.157942	0.157942	0.157942	0.157942	NA	0.157942	NA	NA	NA	NA
chaA (O3K_RS14630)	NA	-0.583623	-0.583623	NA	NA	NA	NA	NA	NA	-0.583623
chbB (O3K_RS11310)	0.424804	0.424804	0.424804	0.424804	NA	0.424804	NA	NA	NA	NA
chbR (O3K_RS11325)	NA	NA	NA	NA	NA	NA	NA	NA	1.39779	NA
chiP (O3K_RS18360)	-2.54231	-2.54231	-2.54231	-2.54231	NA	NA	NA	NA	NA	NA
cirA (O3K_RS08700)	-0.530361	-0.530361	-0.530361	NA	-0.530361	NA	-0.530361	NA	NA	-0.530361
citT (O3K_RS18680)	NA	-0.0246646	-0.0246646	NA	NA	NA	NA	NA	NA	NA
clcA (O3K_RS20970)	NA	0.395341	0.395341	NA	NA	NA	NA	NA	NA	0.395341
cmr (O3K_RS17235)	NA	-0.124359	-0.124359	NA	NA	NA	-0.124359	NA	NA	-0.124359
cmr (O3K_RS22030)	NA	-1.02303	-1.02303	NA	NA	NA	-1.02303	NA	NA	-1.02303
cmtA (O3K_RS04745)	0.727563	0.727563	0.727563	0.727563	NA	0.727563	NA	NA	NA	NA
cmtB (O3K_RS04740)	-0.761861	NA	-0.761861	-0.761861	NA	NA	NA	NA	NA	NA
cnu (O3K_RS12145)	NA	NA	NA	NA	NA	NA	NA	NA	-0.6992	NA
copA (O3K_RS19215)	NA	-0.0530645	-0.0530645	NA	NA	NA	NA	NA	NA	-0.0530645
corA (O3K_RS25010)	NA	0.309527	0.309527	NA	NA	NA	NA	NA	NA	0.309527
cpxP (O3K_RS24515)	NA	NA	NA	NA	NA	NA	NA	NA	-1.27205	NA
cpxR (O3K_RS24520)	NA	NA	NA	NA	NA	NA	NA	NA	1.11811	NA
crcB (O3K_RS18620)	NA	1.38723	1.38723	NA	NA	NA	NA	NA	NA	1.38723
creB (O3K_RS21745)	NA	NA	NA	NA	NA	NA	NA	NA	1.02724	NA
crl (O3K_RS20420)	NA	NA	NA	NA	NA	NA	NA	NA	2.00384	NA
crp (O3K_RS02220)	NA	NA	NA	NA	NA	NA	NA	NA	-1.00077	NA
crr (O3K_RS07320)	0.613039	NA	0.613039	0.613039	NA	NA	NA	NA	NA	NA
csgD (O3K_RS15425)	NA	NA	NA	NA	NA	NA	NA	NA	0.630281	NA
csgE (O3K_RS15430)	1.4328	1.4328	1.4328	NA	NA	NA	NA	NA	NA	NA
csgG (O3K_RS15440)	0.474075	0.474075	0.474075	NA	NA	NA	NA	NA	NA	NA
csiR (O3K_RS06205)	NA	NA	NA	NA	NA	NA	NA	NA	1.30826	NA
cspA (O3K_RS01040)	NA	NA	NA	NA	NA	NA	NA	NA	-1.27791	NA
cspC (O3K_RS10875)	NA	NA	NA	NA	NA	NA	NA	NA	0.600309	NA
cspD (O3K_RS17045)	NA	NA	NA	NA	NA	NA	NA	NA	-0.853928	NA
cspE (O3K_RS18625)	NA	NA	NA	NA	NA	NA	NA	NA	-1.41953	NA
cspG (O3K_RS16490)	NA	NA	NA	NA	NA	NA	NA	NA	-1.40783	NA
cueR (O3K_RS19200)	NA	NA	NA	NA	NA	NA	NA	NA	0.647961	NA
cusA (O3K_RS18885)	NA	-0.0902514	-0.0902514	NA	NA	NA	NA	NA	NA	-0.0902514
cusB (O3K_RS18890)	NA	-0.869921	-0.869921	NA	NA	NA	NA	NA	NA	-0.869921
cusC (O3K_RS18900)	NA	-1.83506	-1.83506	NA	NA	NA	NA	NA	NA	-1.83506
cusR (O3K_RS18905)	NA	NA	NA	NA	NA	NA	NA	NA	-0.397487	NA
cycA (O3K_RS22765)	-0.150994	-0.150994	-0.150994	NA	-0.150994	NA	-0.150994	-0.150994	NA	-0.150994
cydC (O3K_RS17015)	-0.785732	-0.785732	-0.785732	NA	-0.785732	NA	NA	-0.785732	NA	-0.785732
cydD (O3K_RS17010)	-0.306097	-0.306097	-0.306097	NA	-0.306097	NA	NA	-0.306097	NA	-0.306097
cyoA (O3K_RS19475)	NA	-0.806532	-0.806532	NA	NA	NA	NA	NA	NA	-0.806532
cyoB (O3K_RS19480)	NA	-0.814358	-0.814358	NA	NA	NA	NA	NA	NA	-0.814358
cyoC (O3K_RS19485)	NA	-0.85338	-0.85338	NA	NA	NA	NA	NA	NA	-0.85338
cyoD (O3K_RS19490)	NA	-0.21606	-0.21606	NA	NA	NA	NA	NA	NA	-0.21606
cysA (O3K_RS04770)	NA	-0.32001	-0.32001	NA	NA	NA	NA	NA	NA	-0.32001
cysA (O3K_RS07300)	NA	0.0314379	0.0314379	NA	NA	NA	NA	NA	NA	0.0314379
cysP (O3K_RS07285)	NA	NA	-0.0867992	NA	NA	NA	NA	NA	NA	-0.0867992
cysT (O3K_RS07290)	NA	NA	0.745488	NA	NA	NA	NA	NA	NA	0.745488
cysZ (O3K_RS07340)	NA	-0.579826	-0.579826	NA	NA	NA	NA	NA	NA	-0.579826
cytR (O3K_RS24415)	NA	NA	NA	NA	NA	NA	NA	NA	-1.54054	NA
dctA (O3K_RS01220)	-2.03014	-2.03014	-2.03014	NA	-2.03014	NA	-2.03014	-2.03014	NA	-2.03014
dcuA (O3K_RS23140)	0.268281	0.268281	0.268281	NA	0.268281	NA	0.268281	0.268281	NA	0.268281
dcuB (O3K_RS23440)	-0.738227	-0.738227	-0.738227	NA	-0.738227	NA	-0.738227	-0.738227	NA	-0.738227
dcuC (O3K_RS18635)	0.240339	0.240339	0.240339	NA	0.240339	NA	0.240339	0.240339	NA	0.240339
dcuD (O3K_RS02795)	-0.984479	NA	-0.984479	NA	-0.984479	NA	NA	-0.984479	NA	-0.984479
dcuR (O3K_RS23435)	NA	NA	NA	NA	NA	NA	NA	NA	0.0809603	NA
dcuS (O3K_RS23430)	NA	NA	NA	NA	NA	NA	NA	NA	-0.301218	NA
ddpF (O3K_RS13130)	-0.460769	-0.460769	-0.460769	NA	NA	NA	NA	NA	NA	NA
deoR (O3K_RS17245)	NA	NA	NA	NA	NA	NA	NA	NA	-0.633726	NA
dgoR (O3K_RS00040)	NA	NA	NA	NA	NA	NA	NA	NA	-1.9816	NA
dgoT (O3K_RS00060)	-0.09107	-0.09107	-0.09107	NA	-0.09107	NA	NA	NA	NA	-0.09107
dhaM (O3K_RS14735)	0.419099	0.419099	0.419099	0.419099	NA	0.419099	NA	NA	NA	NA
dhaR (O3K_RS14720)	NA	NA	NA	NA	NA	NA	NA	NA	-0.223146	NA
dinJ (O3K_RS20485)	NA	NA	NA	NA	NA	NA	NA	NA	0.843638	NA
dmlR (O3K_RS10995)	NA	NA	NA	NA	NA	NA	NA	NA	-2.30261	NA
dpiA (O3K_RS18640)	NA	NA	NA	NA	NA	NA	NA	NA	-0.384514	NA
dpiB (O3K_RS18645)	NA	NA	NA	NA	NA	NA	NA	NA	0.694901	NA
dppA (O3K_RS01125)	-0.168018	NA	-0.168018	NA	NA	NA	NA	NA	NA	NA
dppD (O3K_RS01140)	0.0521557	0.0521557	0.0521557	NA	NA	NA	NA	NA	NA	NA
dppF (O3K_RS01145)	-0.79923	-0.79923	-0.79923	NA	NA	NA	NA	NA	NA	NA
dtpA (O3K_RS12100)	-1.02232	-1.02232	-1.02232	NA	NA	NA	-1.02232	NA	NA	-1.02232
dtpB (O3K_RS01395)	0.208862	0.208862	0.208862	NA	NA	NA	0.208862	NA	NA	0.208862
dtpD (O3K_RS18225)	-0.58887	NA	-0.58887	NA	NA	NA	NA	NA	NA	NA
eamA (O3K_RS12830)	0.0193347	0.0193347	0.0193347	NA	0.0193347	NA	NA	0.0193347	NA	0.0193347
eamB (O3K_RS06525)	-0.190013	-0.190013	-0.190013	NA	-0.190013	NA	NA	-0.190013	NA	-0.190013
ebgR (O3K_RS03555)	NA	NA	NA	NA	NA	NA	NA	NA	-0.598743	NA
ecfT (O3K_RS04780)	0.486131	0.486131	0.486131	NA	0.486131	NA	0.486131	NA	NA	0.486131
efeO (O3K_RS15970)	NA	NA	-0.106503	NA	NA	NA	NA	NA	NA	-0.106503
elfC (O3K_RS16740)	NA	-0.214889	-0.214889	NA	NA	NA	NA	NA	NA	NA
emrB (O3K_RS06095)	NA	0.037602	0.037602	NA	NA	NA	NA	NA	NA	NA
emrE (O3K_RS09965)	-0.494049	-0.494049	-0.494049	NA	NA	NA	-0.494049	NA	NA	-0.494049
emrY (O3K_RS07580)	NA	-0.171632	-0.171632	NA	NA	NA	NA	NA	NA	NA
entS (O3K_RS18785)	-0.601423	NA	-0.601423	NA	-0.601423	NA	NA	NA	NA	-0.601423
envY (O3K_RS18960)	NA	NA	NA	NA	NA	NA	NA	NA	0.0406012	NA
evgA (O3K_RS07570)	NA	NA	NA	NA	NA	NA	NA	NA	1.51721	NA
exuR (O3K_RS03440)	NA	NA	NA	NA	NA	NA	NA	NA	0.168261	NA
exuT (O3K_RS03465)	-1.39392	-1.39392	-1.39392	-1.39392	-1.39392	-1.39392	NA	-1.39392	NA	-1.39392
fabR (O3K_RS24250)	NA	NA	NA	NA	NA	NA	NA	NA	0.12634	NA
fadL (O3K_RS07815)	-1.58422	-1.58422	-1.58422	NA	-1.58422	NA	NA	-1.58422	NA	-1.58422
fadR (O3K_RS14790)	NA	NA	NA	NA	NA	NA	NA	NA	-0.390283	NA
feaR (O3K_RS13595)	NA	NA	NA	NA	NA	NA	NA	NA	-2.21274	NA
fecA (O3K_RS22225)	NA	-0.801199	-0.801199	NA	NA	NA	NA	NA	NA	-0.801199
fecB (O3K_RS22230)	NA	NA	-1.17984	NA	NA	NA	NA	NA	NA	NA
fecC (O3K_RS22235)	-1.46032	-1.46032	-1.46032	NA	-1.46032	NA	NA	NA	NA	-1.46032
fecD (O3K_RS22240)	NA	-1.70413	-1.70413	NA	NA	NA	NA	NA	NA	NA
fecE (O3K_RS22245)	-0.733467	-0.733467	-0.733467	NA	-0.733467	NA	NA	NA	NA	-0.733467
feoA (O3K_RS01960)	NA	1.09486	1.09486	NA	NA	NA	NA	NA	NA	1.09486
feoB (O3K_RS01955)	NA	0.0845119	0.0845119	NA	NA	NA	NA	NA	NA	0.0845119
fepA (O3K_RS18825)	-0.6051	-0.6051	-0.6051	NA	-0.6051	NA	-0.6051	NA	NA	-0.6051
fepB (O3K_RS18780)	-0.771351	NA	-0.771351	NA	-0.771351	NA	NA	NA	NA	-0.771351
fepC (O3K_RS18800)	-0.359254	-0.359254	-0.359254	NA	-0.359254	NA	NA	NA	NA	-0.359254
fepD (O3K_RS18790)	-0.665638	-0.665638	-0.665638	NA	-0.665638	NA	NA	NA	NA	-0.665638
fepE (O3K_RS18805)	-0.79713	-0.79713	-0.79713	NA	-0.79713	NA	NA	NA	NA	-0.79713
fepG (O3K_RS18795)	-0.956519	-0.956519	-0.956519	NA	-0.956519	NA	NA	NA	NA	-0.956519
ffh (O3K_RS06370)	0.100023	NA	0.100023	NA	NA	NA	NA	NA	NA	NA
fhlA (O3K_RS05865)	NA	NA	NA	NA	NA	NA	NA	NA	-0.722173	NA
fhlA (O3K_RS06980)	NA	NA	NA	NA	NA	NA	NA	NA	-0.183081	NA
fhuC (O3K_RS20990)	-0.0538824	-0.0538824	-0.0538824	NA	-0.0538824	NA	NA	NA	NA	-0.0538824
fieF (O3K_RS24510)	NA	0.374744	0.374744	NA	NA	NA	NA	NA	NA	0.374744
fimD (O3K_RS13015)	NA	2.32162	2.32162	NA	NA	NA	NA	NA	NA	NA
fimD (O3K_RS18985)	NA	-0.487079	-0.487079	NA	NA	NA	NA	NA	NA	NA
fis (O3K_RS02635)	NA	NA	NA	NA	NA	NA	NA	NA	0.357591	NA
fiu (O3K_RS17430)	-1.63152	NA	-1.63152	NA	NA	NA	NA	NA	NA	NA
fliY (O3K_RS10045)	1.92804	1.92804	1.92804	NA	1.92804	NA	NA	1.92804	NA	1.92804
fnr (O3K_RS13700)	NA	NA	NA	NA	NA	NA	NA	NA	-0.108239	NA
focA (O3K_RS16925)	-0.436456	-0.436456	-0.436456	NA	-0.436456	NA	-0.436456	-0.436456	NA	-0.436456
frlA (O3K_RS02155)	-1.27506	-1.27506	-1.27506	NA	-1.27506	NA	NA	-1.27506	NA	-1.27506
frmR (O3K_RS19830)	NA	NA	NA	NA	NA	NA	NA	NA	2.17379	NA
fruA (O3K_RS08640)	0.588716	0.588716	0.588716	0.588716	NA	0.588716	NA	NA	NA	NA
fruA (O3K_RS24310)	0.34034	0.34034	0.34034	0.34034	NA	0.34034	NA	NA	NA	NA
fruB (O3K_RS08630)	-1.30353	-1.30353	-1.30353	-1.30353	NA	-1.30353	NA	NA	NA	NA
fruR (O3K_RS21335)	NA	NA	NA	NA	NA	NA	NA	NA	-0.690489	NA
frvA (O3K_RS24580)	-1.28475	-1.28475	-1.28475	-1.28475	NA	-1.28475	NA	NA	NA	NA
frvB (O3K_RS24585)	-1.96704	-1.96704	-1.96704	-1.96704	NA	-1.96704	NA	NA	NA	NA
frwB (O3K_RS24325)	-0.55837	-0.55837	-0.55837	-0.55837	NA	-0.55837	NA	NA	NA	NA
frwC (O3K_RS24330)	-0.996203	-0.996203	-0.996203	-0.996203	NA	-0.996203	NA	NA	NA	NA
fryB (O3K_RS07475)	-0.267191	-0.267191	-0.267191	-0.267191	NA	-0.267191	NA	NA	NA	NA
fryC (O3K_RS07480)	-0.637409	-0.637409	-0.637409	-0.637409	NA	-0.637409	NA	NA	NA	NA
ftsK (O3K_RS16995)	NA	NA	NA	NA	NA	NA	NA	NA	-0.366788	NA
ftsW (O3K_RS21290)	0.961641	0.961641	0.961641	NA	NA	NA	NA	NA	NA	NA
ftsY (O3K_RS01680)	0.488515	NA	0.488515	NA	NA	NA	NA	NA	NA	NA
fucP (O3K_RS05475)	-4.12229	-4.12229	-4.12229	-4.12229	NA	-4.12229	NA	NA	NA	-4.12229
fucR (O3K_RS05455)	NA	NA	NA	NA	NA	NA	NA	NA	-1.69067	NA
fur (O3K_RS18350)	NA	NA	NA	NA	NA	NA	NA	NA	-0.180618	NA
gadC (O3K_RS13085)	-0.836635	-0.836635	-0.836635	NA	-0.836635	NA	NA	-0.836635	NA	-0.836635
gadE (O3K_RS01305)	NA	NA	NA	NA	NA	NA	NA	NA	1.16344	NA
gadW (O3K_RS01285)	NA	NA	NA	NA	NA	NA	NA	NA	-0.700955	NA
gadX (O3K_RS01280)	NA	NA	NA	NA	NA	NA	NA	NA	0.612955	NA
galP (O3K_RS04695)	-1.31583	-1.31583	-1.31583	-1.31583	NA	-1.31583	NA	NA	NA	-1.31583
galS (O3K_RS08720)	NA	NA	NA	NA	NA	NA	NA	NA	-1.30421	NA
garP (O3K_RS03285)	2.45764	2.45764	2.45764	NA	2.45764	NA	NA	NA	NA	2.45764
gatA (O3K_RS09005)	0.693056	0.693056	0.693056	0.693056	NA	0.693056	NA	NA	NA	NA
gatB (O3K_RS09010)	-0.765917	-0.765917	-0.765917	-0.765917	-0.765917	-0.765917	NA	-0.765917	NA	-0.765917
gatC (O3K_RS09015)	0.219507	0.219507	0.219507	0.219507	NA	0.219507	NA	NA	NA	NA
gcvA (O3K_RS05440)	NA	NA	NA	NA	NA	NA	NA	NA	-0.0785732	NA
glcA (O3K_RS04065)	NA	0.425888	0.425888	NA	NA	NA	NA	NA	NA	0.425888
glcC (O3K_RS04035)	NA	NA	NA	NA	NA	NA	NA	NA	-2.40991	NA
glnD (O3K_RS20915)	NA	NA	NA	NA	NA	NA	NA	NA	-0.417546	NA
glnG (O3K_RS24745)	NA	NA	NA	NA	NA	NA	NA	NA	-0.175056	NA
glnH (O3K_RS17400)	NA	1.31046	1.31046	NA	NA	NA	NA	NA	NA	1.31046
glnP (O3K_RS17405)	0.477436	0.477436	0.477436	NA	0.477436	NA	NA	0.477436	NA	0.477436
glpF (O3K_RS24450)	-2.0789	-2.0789	-2.0789	-2.0789	NA	-2.0789	NA	NA	NA	NA
glpG (O3K_RS01885)	NA	NA	NA	NA	NA	NA	NA	NA	-0.287708	NA
glpR (O3K_RS01890)	NA	NA	NA	NA	NA	NA	NA	NA	-1.10774	NA
glpT (O3K_RS08305)	-1.13823	-1.13823	-1.13823	-1.13823	-1.13823	-1.13823	NA	NA	NA	-1.13823
gltI (O3K_RS18470)	-0.862917	-0.862917	-0.862917	NA	-0.862917	NA	-0.862917	-0.862917	NA	-0.862917
gltK (O3K_RS18480)	-0.816637	-0.816637	-0.816637	NA	-0.816637	NA	NA	-0.816637	NA	-0.816637
gltP (O3K_RS23645)	0.0890358	NA	0.0890358	NA	0.0890358	NA	NA	0.0890358	NA	0.0890358
gltS (O3K_RS00540)	0.273327	0.273327	0.273327	NA	0.273327	NA	NA	0.273327	NA	0.273327
glvC (O3K_RS00100)	-0.876537	NA	-0.876537	-0.876537	NA	NA	NA	NA	NA	NA
gntP (O3K_RS22120)	-1.19584	-1.19584	-1.19584	-1.19584	-1.19584	-1.19584	NA	-1.19584	NA	-1.19584
gntR (O3K_RS01805)	NA	NA	NA	NA	NA	NA	NA	NA	-0.69863	NA
gntR (O3K_RS22495)	NA	NA	NA	NA	NA	NA	NA	NA	-0.111324	NA
gntT (O3K_RS01925)	-1.04379	-1.04379	-1.04379	-1.04379	-1.04379	-1.04379	-1.04379	-1.04379	NA	-1.04379
gntT (O3K_RS22490)	-1.10269	-1.10269	-1.10269	-1.10269	-1.10269	-1.10269	-1.10269	-1.10269	NA	-1.10269
gntU (O3K_RS01815)	-1.51973	-1.51973	-1.51973	-1.51973	NA	-1.51973	NA	NA	NA	-1.51973
greA (O3K_RS03000)	NA	NA	NA	NA	NA	NA	NA	NA	0.0190513	NA
greB (O3K_RS01970)	NA	NA	NA	NA	NA	NA	NA	NA	0.588044	NA
gsiA (O3K_RS17300)	-0.269824	-0.269824	-0.269824	NA	NA	NA	NA	NA	NA	-0.269824
gsiB (O3K_RS17295)	0.940144	NA	0.940144	NA	NA	NA	NA	NA	NA	NA
gspC (O3K_RS04085)	0.373411	NA	0.373411	NA	NA	NA	NA	NA	NA	NA
gspF (O3K_RS04100)	-0.961865	-0.961865	-0.961865	NA	NA	NA	NA	NA	NA	NA
gspG (O3K_RS04105)	1.0329	NA	1.0329	NA	NA	NA	NA	NA	NA	NA
gspH (O3K_RS04110)	-0.33996	NA	-0.33996	NA	NA	NA	NA	NA	NA	NA
gspI (O3K_RS04115)	0.229207	NA	0.229207	NA	NA	NA	NA	NA	NA	NA
gspJ (O3K_RS04120)	-0.527822	-0.527822	-0.527822	NA	NA	NA	NA	NA	NA	NA
gspK (O3K_RS04125)	-0.901919	NA	-0.901919	NA	NA	NA	NA	NA	NA	NA
gspL (O3K_RS04130)	-0.899152	NA	-0.899152	NA	NA	NA	NA	NA	NA	NA
gudP (O3K_RS05535)	-0.00781902	-0.00781902	-0.00781902	NA	-0.00781902	NA	NA	NA	NA	-0.00781902
gutM (O3K_RS06005)	NA	NA	NA	NA	NA	NA	NA	NA	-1.96538	NA
hcaR (O3K_RS06740)	NA	NA	NA	NA	NA	NA	NA	NA	-1.46228	NA
hcaT (O3K_RS06745)	NA	-0.727093	-0.727093	NA	NA	NA	-0.727093	NA	NA	NA
hchA (O3K_RS09805)	NA	NA	NA	NA	NA	NA	NA	NA	0.481663	NA
hdfR (O3K_RS25280)	NA	NA	NA	NA	NA	NA	NA	NA	0.717171	NA
hexR (O3K_RS10720)	NA	NA	NA	NA	NA	NA	NA	NA	-2.24156	NA
higA (O3K_RS03520)	NA	NA	NA	NA	NA	NA	NA	NA	0.508833	NA
himA (O3K_RS11450)	NA	NA	NA	NA	NA	NA	NA	NA	-0.620063	NA
hipA (O3K_RS12995)	NA	1.54622	1.54622	NA	NA	NA	NA	NA	1.54622	NA
hipB (O3K_RS12990)	NA	NA	NA	NA	NA	NA	NA	NA	0.628605	NA
hisM (O3K_RS08000)	-1.46638	NA	-1.46638	NA	-1.46638	NA	NA	-1.46638	NA	-1.46638
hisP (O3K_RS08005)	0.898686	0.898686	0.898686	NA	0.898686	NA	0.898686	0.898686	NA	0.898686
hisQ (O3K_RS07995)	0.95262	0.95262	0.95262	NA	0.95262	NA	0.95262	0.95262	NA	0.95262
hns (O3K_RS14530)	NA	NA	NA	NA	NA	NA	NA	NA	0.803378	NA
hrsA (O3K_RS18115)	0.96146	0.96146	0.96146	0.96146	0.96146	0.96146	NA	0.96146	NA	0.96146
hsrA (O3K_RS25325)	NA	0.00883982	0.00883982	NA	NA	NA	NA	NA	NA	NA
htrE (O3K_RS21050)	NA	-0.178616	-0.178616	NA	NA	NA	NA	NA	NA	NA
iclR (O3K_RS23970)	NA	NA	NA	NA	NA	NA	NA	NA	-1.64349	NA
insH5 (O3K_RS08320)	NA	NA	NA	NA	NA	NA	NA	NA	-0.20522	NA
insH6 (O3K_RS11355)	NA	NA	NA	NA	NA	NA	NA	NA	-0.0860951	NA
insH6 (O3K_RS11465)	NA	NA	NA	NA	NA	NA	NA	NA	-0.108698	NA
insH6 (O3K_RS15800)	NA	NA	NA	NA	NA	NA	NA	NA	-0.212915	NA
insH6 (O3K_RS26110)	NA	NA	NA	NA	NA	NA	NA	NA	-0.175429	NA
insH6 (O3K_RS26165)	NA	NA	NA	NA	NA	NA	NA	NA	-0.102166	NA
insH6 (O3K_RS26375)	NA	NA	NA	NA	NA	NA	NA	NA	-0.0518809	NA
iprA (O3K_RS19775)	NA	NA	NA	NA	NA	NA	NA	NA	-0.668124	NA
iraD (O3K_RS22090)	NA	NA	NA	NA	NA	NA	NA	NA	-0.476345	NA
iraM (O3K_RS14300)	NA	NA	NA	NA	NA	NA	NA	NA	0.154054	NA
iraM (O3K_RS14955)	NA	NA	NA	NA	NA	NA	NA	NA	1.55302	NA
iraP (O3K_RS19735)	NA	NA	NA	NA	NA	NA	NA	NA	0.506312	NA
iscR (O3K_RS06770)	NA	NA	NA	NA	NA	NA	NA	NA	0.716125	NA
kbaZ (O3K_RS03260)	-0.925885	-0.925885	-0.925885	-0.925885	NA	-0.925885	NA	NA	NA	NA
kch (O3K_RS14465)	NA	0.46614	0.46614	NA	NA	NA	NA	NA	NA	0.46614
kdgR (O3K_RS10850)	NA	NA	NA	NA	NA	NA	NA	NA	0.941577	NA
kdgT (O3K_RS24535)	-0.518703	-0.518703	-0.518703	-0.518703	-0.518703	-0.518703	NA	-0.518703	NA	-0.518703
kdpA (O3K_RS18280)	NA	0.115503	0.115503	NA	NA	NA	NA	NA	NA	0.115503
kdpB (O3K_RS18285)	NA	-0.214497	-0.214497	NA	NA	NA	NA	NA	NA	-0.214497
kdpC (O3K_RS18290)	NA	-1.1641	-1.1641	NA	NA	NA	NA	NA	NA	-1.1641
kdpE (O3K_RS18300)	NA	NA	NA	NA	NA	NA	NA	NA	-0.0173165	NA
kefB (O3K_RS02255)	NA	0.602595	0.602595	NA	NA	NA	NA	NA	NA	0.602595
kefC (O3K_RS21495)	NA	1.24898	1.24898	NA	NA	NA	NA	NA	NA	1.24898
kgtP (O3K_RS06480)	NA	-1.60657	-1.60657	NA	NA	NA	NA	NA	NA	-1.60657
kup (O3K_RS25360)	NA	-0.553049	-0.553049	NA	NA	NA	NA	NA	NA	-0.553049
lacI (O3K_RS19890)	NA	NA	NA	NA	NA	NA	NA	NA	-1.52619	NA
lacR (O3K_RS05840)	NA	NA	NA	NA	NA	NA	NA	NA	2.0584	NA
lacY (O3K_RS19900)	-0.759878	-0.759878	-0.759878	-0.759878	NA	-0.759878	NA	NA	NA	-0.759878
lamB (O3K_RS23860)	-0.0728204	-0.0728204	-0.0728204	-0.0728204	NA	-0.0728204	NA	NA	NA	NA
leuE (O3K_RS11000)	-0.0961127	-0.0961127	-0.0961127	NA	-0.0961127	NA	NA	-0.0961127	NA	-0.0961127
leuO (O3K_RS21355)	NA	NA	NA	NA	NA	NA	NA	NA	0.189907	NA
lexA (O3K_RS23825)	NA	NA	NA	NA	NA	NA	NA	NA	-0.280524	NA
livF (O3K_RS01730)	0.818773	0.818773	0.818773	NA	0.818773	NA	0.818773	0.818773	NA	0.818773
livG (O3K_RS01725)	-0.142043	-0.142043	-0.142043	NA	-0.142043	NA	-0.142043	-0.142043	NA	-0.142043
livH (O3K_RS01715)	-0.804233	-0.804233	-0.804233	NA	-0.804233	NA	-0.804233	-0.804233	NA	-0.804233
livJ (O3K_RS01700)	-0.571642	NA	-0.571642	NA	-0.571642	NA	NA	-0.571642	NA	-0.571642
livK (O3K_RS01710)	-0.776284	NA	-0.776284	NA	-0.776284	NA	NA	-0.776284	NA	-0.776284
livM (O3K_RS01720)	-0.396181	-0.396181	-0.396181	NA	-0.396181	NA	-0.396181	-0.396181	NA	-0.396181
lldP (O3K_RS00775)	NA	-2.69859	-2.69859	NA	NA	NA	NA	NA	NA	-2.69859
lolA (O3K_RS16990)	1.43689	NA	1.43689	NA	NA	NA	NA	NA	NA	NA
lolD (O3K_RS15055)	0.734061	0.734061	0.734061	NA	NA	NA	NA	NA	NA	NA
lptA (O3K_RS02905)	-0.272086	NA	-0.272086	NA	NA	NA	NA	NA	NA	NA
lptB (O3K_RS02900)	0.837659	0.837659	0.837659	NA	NA	NA	NA	NA	NA	NA
lptC (O3K_RS02910)	-0.673148	NA	-0.673148	NA	NA	NA	NA	NA	NA	NA
lptD (O3K_RS21460)	-0.460452	-0.460452	-0.460452	-0.460452	-0.460452	-0.460452	NA	-0.460452	NA	-0.460452
lptE (O3K_RS18540)	-0.745376	NA	-0.745376	NA	NA	NA	NA	NA	NA	NA
lptF (O3K_RS22510)	0.0225013	0.0225013	0.0225013	NA	NA	NA	NA	NA	NA	NA
lptG (O3K_RS22505)	-0.872481	NA	-0.872481	NA	NA	NA	NA	NA	NA	NA
lrgA (O3K_RS08770)	2.8689	NA	2.8689	NA	NA	NA	NA	NA	NA	NA
lrhA (O3K_RS08090)	NA	NA	NA	NA	NA	NA	NA	NA	-0.289192	NA
lrp (O3K_RS17000)	NA	NA	NA	NA	NA	NA	NA	NA	0.122547	NA
lsrB (O3K_RS12950)	1.02027	1.02027	1.02027	1.02027	NA	1.02027	NA	NA	NA	NA
lsrC (O3K_RS12960)	-0.0509595	-0.0509595	-0.0509595	-0.0509595	NA	-0.0509595	NA	NA	NA	NA
lsrD (O3K_RS12955)	-0.806456	-0.806456	-0.806456	-0.806456	NA	-0.806456	NA	NA	NA	NA
lsrR (O3K_RS12970)	NA	NA	NA	NA	NA	NA	NA	NA	-1.38448	NA
lysP (O3K_RS08695)	-1.3272	-1.3272	-1.3272	NA	-1.3272	NA	NA	-1.3272	NA	-1.3272
macA (O3K_RS17055)	NA	0.321775	0.321775	NA	NA	NA	0.321775	NA	NA	NA
macB (O3K_RS17050)	NA	-0.309232	-0.309232	NA	NA	NA	-0.309232	NA	NA	NA
malE (O3K_RS23870)	-0.0225868	NA	-0.0225868	-0.0225868	NA	NA	NA	NA	NA	NA
malF (O3K_RS23875)	-1.54011	-1.54011	-1.54011	-1.54011	-1.54011	-1.54011	NA	NA	NA	-1.54011
malG (O3K_RS23880)	-0.927839	-0.927839	-0.927839	-0.927839	NA	-0.927839	NA	NA	NA	NA
malI (O3K_RS12175)	NA	NA	NA	NA	NA	NA	NA	NA	1.79854	NA
malK (O3K_RS23865)	-1.59433	-1.59433	-1.59433	-1.59433	NA	-1.59433	NA	NA	NA	NA
malT (O3K_RS01910)	NA	NA	NA	NA	NA	NA	NA	NA	-1.60622	NA
malY (O3K_RS12165)	NA	NA	NA	NA	NA	NA	NA	NA	-0.351031	NA
manX (O3K_RS10905)	1.35754	1.35754	1.35754	1.35754	NA	1.35754	NA	NA	NA	NA
manY (O3K_RS10900)	1.22847	1.22847	1.22847	1.22847	NA	1.22847	NA	NA	NA	NA
manZ (O3K_RS10895)	2.32242	2.32242	2.32242	2.32242	NA	2.32242	NA	NA	NA	NA
marR (O3K_RS12875)	NA	NA	NA	NA	NA	NA	NA	NA	0.0978075	NA
mcbR (O3K_RS13285)	NA	NA	NA	NA	NA	NA	NA	NA	-0.318675	NA
mdlB (O3K_RS19390)	-0.889824	-0.889824	-0.889824	NA	NA	NA	NA	NA	NA	NA
mdtC (O3K_RS09075)	NA	-0.939135	-0.939135	NA	NA	NA	-0.939135	NA	NA	-0.939135
mdtD (O3K_RS09070)	NA	-0.24386	-0.24386	NA	NA	NA	NA	NA	NA	NA
mdtE (O3K_RS01295)	-0.983377	-0.983377	-0.983377	NA	-0.983377	NA	-0.983377	-0.983377	NA	-0.983377
mdtG (O3K_RS15365)	NA	-0.473293	-0.473293	NA	NA	NA	-0.473293	NA	NA	NA
mdtI (O3K_RS12280)	2.09961	2.09961	2.09961	NA	NA	NA	NA	NA	NA	2.09961
mdtJ (O3K_RS12275)	3.03334	3.03334	3.03334	NA	NA	NA	NA	NA	NA	3.03334
mdtK (O3K_RS11950)	0.0332446	0.0332446	0.0332446	NA	0.0332446	NA	0.0332446	NA	NA	0.0332446
mdtL (O3K_RS25565)	NA	-0.598007	-0.598007	NA	NA	NA	-0.598007	NA	NA	NA
mdtN (O3K_RS23620)	-1.46383	-1.46383	-1.46383	NA	-1.46383	NA	-1.46383	-1.46383	NA	-1.46383
mdtO (O3K_RS23625)	-0.550278	-0.550278	-0.550278	NA	NA	NA	-0.550278	NA	NA	NA
mdtP (O3K_RS23630)	-1.48068	-1.48068	-1.48068	NA	NA	NA	-1.48068	NA	NA	NA
melB (O3K_RS23455)	-0.298118	-0.298118	-0.298118	-0.298118	NA	-0.298118	NA	NA	NA	-0.298118
melR (O3K_RS23465)	NA	NA	NA	NA	NA	NA	NA	NA	-3.78905	NA
metI (O3K_RS20750)	0.558037	0.558037	0.558037	NA	0.558037	NA	0.558037	0.558037	NA	0.558037
metJ (O3K_RS24380)	NA	NA	NA	NA	NA	NA	NA	NA	-0.0736546	NA
metN (O3K_RS20745)	-0.811045	-0.811045	-0.811045	NA	-0.811045	NA	-0.811045	-0.811045	NA	-0.811045
metQ (O3K_RS00215)	-0.202475	NA	-0.202475	NA	-0.202475	NA	NA	-0.202475	NA	-0.202475
metQ (O3K_RS20755)	0.091525	NA	0.091525	NA	0.091525	NA	NA	0.091525	NA	0.091525
metR (O3K_RS24940)	NA	NA	NA	NA	NA	NA	NA	NA	-1.92031	NA
mfd (O3K_RS15070)	NA	NA	NA	NA	NA	NA	NA	NA	-0.0189819	NA
mglA (O3K_RS08730)	-0.802305	-0.802305	-0.802305	-0.802305	NA	-0.802305	NA	NA	NA	NA
mglB (O3K_RS08725)	-0.111984	-0.111984	-0.111984	-0.111984	NA	-0.111984	NA	NA	NA	NA
mglC (O3K_RS08735)	-0.941752	-0.941752	-0.941752	-0.941752	NA	-0.941752	NA	NA	NA	NA
mgtA (O3K_RS22605)	NA	-0.820037	-0.820037	NA	NA	NA	NA	NA	NA	-0.820037
mhpR (O3K_RS19885)	NA	NA	NA	NA	NA	NA	NA	NA	-1.41323	NA
mlaC (O3K_RS02945)	0.31659	NA	0.31659	NA	0.31659	NA	NA	NA	NA	0.31659
mlrA (O3K_RS08845)	NA	NA	NA	NA	NA	NA	NA	NA	-0.320482	NA
mngR (O3K_RS18120)	NA	NA	NA	NA	NA	NA	NA	NA	-0.550295	NA
mntH (O3K_RS07455)	NA	0.211628	0.211628	NA	NA	NA	NA	NA	NA	0.211628
mntP (O3K_RS10885)	NA	0.622455	0.622455	NA	NA	NA	NA	NA	NA	0.622455
mntR (O3K_RS17365)	NA	NA	NA	NA	NA	NA	NA	NA	0.191641	NA
modA (O3K_RS17945)	NA	-0.695993	-0.695993	NA	NA	NA	NA	NA	NA	-0.695993
modC (O3K_RS17935)	NA	-0.641358	-0.641358	NA	NA	NA	NA	NA	NA	-0.641358
mppA (O3K_RS13720)	-0.244501	NA	-0.244501	NA	-0.244501	NA	NA	-0.244501	NA	-0.244501
mprA (O3K_RS06105)	NA	NA	NA	NA	NA	NA	NA	NA	-1.10406	NA
mraZ (O3K_RS21330)	NA	NA	NA	NA	NA	NA	NA	NA	0.573533	NA
msbA (O3K_RS16875)	-0.467832	-0.467832	-0.467832	NA	NA	NA	-0.467832	NA	NA	NA
mscL (O3K_RS02490)	NA	1.50608	1.50608	NA	NA	NA	NA	NA	NA	1.50608
mscS (O3K_RS04810)	NA	1.55575	1.55575	NA	NA	NA	NA	NA	NA	1.55575
mtfA (O3K_RS09765)	NA	NA	NA	NA	NA	NA	NA	NA	-0.444389	NA
mtlA (O3K_RS00810)	0.158879	0.158879	0.158879	0.158879	NA	0.158879	NA	NA	NA	NA
mtlR (O3K_RS00800)	NA	NA	NA	NA	NA	NA	NA	NA	-0.100991	NA
mtr (O3K_RS03105)	-0.807654	-0.807654	-0.807654	NA	-0.807654	NA	-0.807654	-0.807654	NA	-0.807654
murJ (O3K_RS15285)	-0.451513	-0.451513	-0.451513	NA	NA	NA	NA	NA	NA	NA
murP (O3K_RS07265)	-2.23539	-2.23539	-2.23539	-2.23539	NA	-2.23539	NA	NA	NA	NA
murR (O3K_RS07275)	NA	NA	NA	NA	NA	NA	NA	NA	-0.810794	NA
nac (O3K_RS09640)	NA	NA	NA	NA	NA	NA	NA	NA	-1.12355	NA
nagC (O3K_RS18385)	NA	NA	NA	NA	NA	NA	NA	NA	-0.0331704	NA
nagE (O3K_RS18370)	0.36993	0.36993	0.36993	0.36993	NA	0.36993	NA	NA	NA	NA
nanT (O3K_RS02810)	0.819977	0.819977	0.819977	0.819977	0.819977	0.819977	NA	0.819977	NA	0.819977
narK (O3K_RS14595)	NA	-0.143558	-0.143558	NA	NA	NA	NA	NA	NA	-0.143558
narL (O3K_RS14605)	NA	NA	NA	NA	NA	NA	NA	NA	-0.135539	NA
narP (O3K_RS08515)	NA	NA	NA	NA	NA	NA	NA	NA	0.0117138	NA
nemR (O3K_RS12025)	NA	NA	NA	NA	NA	NA	NA	NA	-0.864536	NA
nepI (O3K_RS00205)	1.04845	1.04845	1.04845	NA	NA	NA	NA	NA	NA	NA
nhaA (O3K_RS21640)	NA	-0.148903	-0.148903	NA	NA	NA	NA	NA	NA	-0.148903
nhaB (O3K_RS14795)	NA	-0.61493	-0.61493	NA	NA	NA	NA	NA	NA	-0.61493
nhaP2 (O3K_RS14770)	NA	-0.210673	-0.210673	NA	NA	NA	NA	NA	NA	-0.210673
nhaR (O3K_RS21635)	NA	NA	NA	NA	NA	NA	NA	NA	0.319904	NA
nikB (O3K_RS01615)	NA	-1.55507	-1.55507	NA	NA	NA	NA	NA	NA	-1.55507
nikC (O3K_RS01610)	NA	-1.09564	-1.09564	NA	NA	NA	NA	NA	NA	-1.09564
nikD (O3K_RS01605)	-1.05618	-1.05618	-1.05618	NA	NA	NA	NA	NA	NA	-1.05618
nikE (O3K_RS01600)	NA	-1.45868	-1.45868	NA	NA	NA	NA	NA	NA	-1.45868
nikR (O3K_RS01595)	NA	NA	NA	NA	NA	NA	NA	NA	-0.553721	NA
nirC (O3K_RS02170)	-0.0738571	-0.0738571	-0.0738571	NA	-0.0738571	NA	-0.0738571	-0.0738571	NA	-0.0738571
norR (O3K_RS05990)	NA	NA	NA	NA	NA	NA	NA	NA	-0.126607	NA
nrdR (O3K_RS19585)	NA	NA	NA	NA	NA	NA	NA	NA	1.56311	NA
nsrR (O3K_RS22935)	NA	NA	NA	NA	NA	NA	NA	NA	0.146602	NA
nuoB (O3K_RS08100)	NA	-0.680823	-0.680823	NA	NA	NA	NA	NA	NA	-0.680823
nuoL (O3K_RS08145)	NA	0.403422	0.403422	NA	NA	NA	NA	NA	NA	0.403422
nuoM (O3K_RS08150)	NA	0.382727	0.382727	NA	NA	NA	NA	NA	NA	0.382727
nuoN (O3K_RS08155)	NA	0.632267	0.632267	NA	NA	NA	NA	NA	NA	0.632267
nupC (O3K_RS07450)	-1.88579	-1.88579	-1.88579	NA	NA	NA	NA	NA	NA	-1.88579
nupC (O3K_RS08655)	-0.143777	-0.143777	-0.143777	NA	NA	NA	NA	NA	NA	NA
nupC (O3K_RS08670)	-0.353912	-0.353912	-0.353912	NA	NA	NA	NA	NA	NA	NA
nupG (O3K_RS04590)	-2.97752	-2.97752	-2.97752	NA	NA	NA	NA	NA	NA	NA
nupG (O3K_RS07380)	-0.480422	-0.480422	-0.480422	NA	NA	NA	NA	NA	NA	NA
nusA (O3K_RS03060)	NA	NA	NA	NA	NA	NA	NA	NA	1.09596	NA
nusG (O3K_RS24155)	NA	NA	NA	NA	NA	NA	NA	NA	-0.635305	NA
ompA (O3K_RS16655)	NA	1.16072	1.16072	NA	NA	NA	NA	NA	NA	1.16072
ompC (O3K_RS08400)	0.460157	NA	0.460157	NA	0.460157	NA	NA	NA	NA	0.460157
ompF (O3K_RS16795)	-0.00535665	-0.00535665	-0.00535665	-0.00535665	-0.00535665	-0.00535665	-0.00535665	NA	NA	-0.00535665
ompG (O3K_RS13780)	-0.807384	-0.807384	-0.807384	-0.807384	NA	-0.807384	NA	NA	NA	NA
ompN (O3K_RS13635)	-2.3994	-2.3994	-2.3994	-2.3994	NA	-2.3994	NA	NA	NA	NA
ompR (O3K_RS01975)	NA	NA	NA	NA	NA	NA	NA	NA	-0.635055	NA
oppA (O3K_RS14505)	0.475214	NA	0.475214	NA	NA	NA	NA	NA	NA	NA
oppB (O3K_RS14500)	NA	0.0649277	0.0649277	NA	NA	NA	NA	NA	NA	NA
oppC (O3K_RS14495)	NA	0.854445	0.854445	NA	NA	NA	NA	NA	NA	0.854445
oxyR (O3K_RS24260)	NA	NA	NA	NA	NA	NA	NA	NA	0.564954	NA
paaX (O3K_RS13520)	NA	NA	NA	NA	NA	NA	NA	NA	0.830301	NA
panF (O3K_RS02650)	-0.947964	-0.947964	-0.947964	NA	-0.947964	NA	-0.947964	-0.947964	NA	-0.947964
pbuG (O3K_RS05025)	-0.60562	-0.60562	-0.60562	NA	NA	NA	NA	NA	NA	NA
pbuX (O3K_RS05035)	-1.50534	-1.50534	-1.50534	NA	NA	NA	NA	NA	NA	NA
pcaQ (O3K_RS13435)	NA	NA	NA	NA	NA	NA	NA	NA	-1.925	NA
pdhR (O3K_RS21180)	NA	NA	NA	NA	NA	NA	NA	NA	-3.15977	NA
pepA (O3K_RS22515)	NA	NA	NA	NA	NA	NA	NA	NA	0.115315	NA
perM (O3K_RS06965)	NA	0.0923149	0.0923149	NA	NA	NA	NA	NA	NA	NA
phoB (O3K_RS19655)	NA	NA	NA	NA	NA	NA	NA	NA	0.572894	NA
phoE (O3K_RS20415)	NA	NA	NA	NA	NA	NA	NA	NA	0.284063	NA
phoP (O3K_RS14990)	NA	NA	NA	NA	NA	NA	NA	NA	1.49018	NA
pilC (O3K_RS21215)	-0.891577	-0.891577	-0.891577	NA	NA	NA	NA	NA	NA	NA
pilR (O3K_RS25745)	-0.393563	-0.393563	-0.393563	NA	NA	NA	NA	NA	NA	NA
pitA (O3K_RS01410)	NA	-0.743277	-0.743277	NA	NA	NA	NA	NA	NA	-0.743277
pitA (O3K_RS03965)	NA	0.264825	0.264825	NA	NA	NA	NA	NA	NA	0.264825
pncB (O3K_RS16785)	NA	NA	NA	NA	NA	NA	NA	NA	-0.176816	NA
pnuC (O3K_RS18005)	0.336689	0.336689	0.336689	NA	NA	NA	NA	NA	NA	NA
potA (O3K_RS15010)	-0.364244	-0.364244	-0.364244	NA	NA	NA	NA	NA	NA	-0.364244
potB (O3K_RS15015)	-0.523824	-0.523824	-0.523824	NA	NA	NA	NA	NA	NA	-0.523824
potC (O3K_RS15020)	0.519668	0.519668	0.519668	NA	NA	NA	NA	NA	NA	0.519668
potD (O3K_RS15025)	1.28429	NA	1.28429	NA	NA	NA	NA	NA	NA	1.28429
potE (O3K_RS18315)	-1.23085	-1.23085	-1.23085	NA	-1.23085	NA	-1.23085	-1.23085	NA	-1.23085
potF (O3K_RS17175)	-0.38349	NA	-0.38349	NA	NA	NA	NA	NA	NA	-0.38349
potG (O3K_RS17170)	-0.016452	NA	-0.016452	NA	NA	NA	NA	NA	NA	-0.016452
potH (O3K_RS17165)	-0.365268	NA	-0.365268	NA	NA	NA	NA	NA	NA	-0.365268
potI (O3K_RS17160)	-0.0792665	NA	-0.0792665	NA	NA	NA	NA	NA	NA	-0.0792665
pqiB (O3K_RS16685)	0.554722	NA	0.554722	NA	NA	NA	NA	NA	NA	NA
proP (O3K_RS23505)	0.890678	0.890678	0.890678	NA	0.890678	NA	NA	0.890678	NA	0.890678
proV (O3K_RS06140)	0.50248	0.50248	0.50248	NA	NA	NA	NA	NA	NA	0.50248
proW (O3K_RS06135)	-0.919095	-0.919095	-0.919095	NA	NA	NA	NA	NA	NA	-0.919095
proX (O3K_RS06130)	0.399976	NA	0.399976	NA	NA	NA	NA	NA	NA	0.399976
prpR (O3K_RS19960)	NA	NA	NA	NA	NA	NA	NA	NA	-1.79131	NA
pspA (O3K_RS13855)	NA	NA	NA	NA	NA	NA	NA	NA	1.08987	NA
pspF (O3K_RS13860)	NA	NA	NA	NA	NA	NA	NA	NA	-0.03896	NA
pstA (O3K_RS25485)	NA	0.673356	0.673356	NA	NA	NA	NA	NA	NA	0.673356
pstB (O3K_RS25490)	NA	0.691181	0.691181	NA	NA	NA	NA	NA	NA	0.691181
pstC (O3K_RS25480)	NA	-0.265107	-0.265107	NA	NA	NA	NA	NA	NA	-0.265107
pstS (O3K_RS25475)	NA	NA	-0.0963503	NA	NA	NA	NA	NA	NA	-0.0963503
ptsG (O3K_RS15135)	1.44614	1.44614	1.44614	1.44614	NA	1.44614	NA	NA	NA	NA
ptsH (O3K_RS02875)	-0.14734	NA	-0.14734	-0.14734	NA	NA	NA	NA	NA	NA
ptsH (O3K_RS07330)	-0.359281	-0.359281	-0.359281	-0.359281	NA	-0.359281	NA	NA	NA	NA
ptsI (O3K_RS07325)	0.814063	NA	0.814063	0.814063	NA	NA	NA	NA	NA	NA
ptsN (O3K_RS02885)	1.41543	1.41543	1.41543	1.41543	NA	1.41543	NA	NA	NA	NA
purP (O3K_RS25545)	-0.56154	-0.56154	-0.56154	NA	NA	NA	NA	NA	NA	-0.56154
purR (O3K_RS11975)	NA	NA	NA	NA	NA	NA	NA	NA	-0.175981	NA
putA (O3K_RS15990)	NA	NA	NA	NA	NA	NA	NA	NA	0.962735	NA
putP (O3K_RS15980)	-0.0213847	-0.0213847	-0.0213847	NA	-0.0213847	NA	NA	-0.0213847	NA	-0.0213847
puuP (O3K_RS13900)	-1.32214	-1.32214	-1.32214	NA	NA	NA	NA	NA	NA	-1.32214
pyrL (O3K_RS22580)	NA	NA	NA	NA	NA	NA	NA	NA	-3.04384	NA
rapA (O3K_RS21445)	NA	NA	NA	NA	NA	NA	NA	NA	0.0308431	NA
rbsA (O3K_RS25350)	-2.47777	-2.47777	-2.47777	-2.47777	NA	-2.47777	NA	NA	NA	NA
rbsB (O3K_RS25340)	-0.512992	-0.512992	-0.512992	-0.512992	NA	-0.512992	NA	NA	NA	NA
rbsC (O3K_RS25345)	-2.64808	-2.64808	-2.64808	-2.64808	NA	-2.64808	NA	NA	NA	NA
rbsD (O3K_RS25355)	-1.09321	-1.09321	-1.09321	-1.09321	NA	-1.09321	NA	NA	NA	NA
rbsR (O3K_RS25330)	NA	NA	NA	NA	NA	NA	NA	NA	-1.45919	NA
rcnA (O3K_RS08945)	NA	-1.03696	-1.03696	NA	NA	NA	NA	NA	NA	-1.03696
rcnR (O3K_RS08950)	NA	NA	NA	NA	NA	NA	NA	NA	-0.27928	NA
rcsB (O3K_RS08390)	NA	NA	NA	NA	NA	NA	NA	NA	0.112444	NA
rfaH (O3K_RS24880)	NA	NA	NA	NA	NA	NA	NA	NA	-1.51942	NA
rhaR (O3K_RS24550)	NA	NA	NA	NA	NA	NA	NA	NA	-2.36623	NA
rhaS (O3K_RS24555)	NA	NA	NA	NA	NA	NA	NA	NA	-0.180603	NA
rhtA (O3K_RS17390)	-0.477704	-0.477704	-0.477704	NA	-0.477704	NA	-0.477704	-0.477704	NA	-0.477704
rhtB (O3K_RS24960)	-0.192518	-0.192518	-0.192518	NA	-0.192518	NA	NA	-0.192518	NA	-0.192518
rhtC (O3K_RS24965)	-0.356008	-0.356008	-0.356008	NA	-0.356008	NA	NA	-0.356008	NA	-0.356008
rof (O3K_RS20805)	NA	NA	NA	NA	NA	NA	NA	NA	0.134223	NA
rplD (O3K_RS02345)	NA	NA	NA	NA	NA	NA	NA	NA	0.939284	NA
rplT (O3K_RS11430)	NA	NA	NA	NA	NA	NA	NA	NA	-0.83022	NA
rpoD (O3K_RS03595)	NA	NA	NA	NA	NA	NA	NA	NA	0.351921	NA
rpoE (O3K_RS06555)	NA	NA	NA	NA	NA	NA	NA	NA	1.09055	NA
rpoH (O3K_RS01695)	NA	NA	NA	NA	NA	NA	NA	NA	-1.03663	NA
rpoN (O3K_RS02895)	NA	NA	NA	NA	NA	NA	NA	NA	-0.0979181	NA
rpoS (O3K_RS05790)	NA	NA	NA	NA	NA	NA	NA	NA	0.382681	NA
rpsD (O3K_RS02460)	NA	NA	NA	NA	NA	NA	NA	NA	1.78298	NA
rpsJ (O3K_RS02335)	NA	NA	NA	NA	NA	NA	NA	NA	0.428711	NA
rseP (O3K_RS20870)	NA	NA	NA	NA	NA	NA	NA	NA	0.260249	NA
rtcR (O3K_RS01895)	NA	NA	NA	NA	NA	NA	NA	NA	-1.11425	NA
rtn (O3K_RS08590)	NA	NA	NA	NA	NA	NA	NA	NA	-1.28205	NA
rutR (O3K_RS15995)	NA	NA	NA	NA	NA	NA	NA	NA	0.247842	NA
safC (O3K_RS26235)	NA	5.68296	5.68296	NA	NA	NA	NA	NA	NA	NA
sapB (O3K_RS13915)	-0.627862	-0.627862	-0.627862	NA	NA	NA	NA	NA	NA	-0.627862
sapC (O3K_RS13920)	-0.0986761	-0.0986761	-0.0986761	NA	NA	NA	NA	NA	NA	-0.0986761
sapD (O3K_RS13925)	0.474773	0.474773	0.474773	NA	NA	NA	NA	NA	NA	0.474773
sapF (O3K_RS13930)	0.0960168	0.0960168	0.0960168	NA	NA	NA	NA	NA	NA	0.0960168
sbmA (O3K_RS19765)	0.136375	0.136375	0.136375	NA	NA	NA	0.136375	NA	NA	NA
sbp (O3K_RS24500)	NA	NA	0.515936	NA	NA	NA	NA	NA	NA	0.515936
sdaC (O3K_RS05500)	-2.1142	NA	-2.1142	NA	-2.1142	NA	NA	-2.1142	NA	-2.1142
sdiA (O3K_RS10065)	NA	NA	NA	NA	NA	NA	NA	NA	0.0873769	NA
secA (O3K_RS21245)	0.238333	0.238333	0.238333	NA	NA	NA	NA	NA	NA	NA
secB (O3K_RS00745)	-1.24186	-1.24186	-1.24186	NA	NA	NA	NA	NA	NA	NA
secD (O3K_RS19610)	-0.130364	NA	-0.130364	NA	NA	NA	NA	NA	NA	NA
secE (O3K_RS24160)	0.704343	0.704343	0.704343	NA	NA	NA	NA	NA	NA	NA
secF (O3K_RS19605)	0.758524	NA	0.758524	NA	NA	NA	NA	NA	NA	NA
secG (O3K_RS03030)	0.53653	0.53653	0.53653	NA	NA	NA	NA	NA	NA	NA
secY (O3K_RS02440)	-0.578638	-0.578638	-0.578638	NA	NA	NA	NA	NA	NA	NA
senC (O3K_RS16560)	NA	NA	0.0068122	NA	NA	NA	NA	NA	NA	0.0068122
setA (O3K_RS21385)	1.46318	NA	1.46318	1.46318	NA	NA	NA	NA	NA	NA
setB (O3K_RS08625)	-1.31914	NA	-1.31914	-1.31914	NA	NA	NA	NA	NA	NA
sfsA (O3K_RS21015)	NA	NA	NA	NA	NA	NA	NA	NA	-0.321346	NA
sgrR (O3K_RS21395)	NA	NA	NA	NA	NA	NA	NA	NA	-1.32159	NA
shiA (O3K_RS09675)	-0.162932	-0.162932	-0.162932	NA	-0.162932	NA	NA	-0.162932	NA	-0.162932
silP (O3K_RS01500)	NA	NA	0.21844	NA	NA	NA	NA	NA	NA	0.21844
slmA (O3K_RS00600)	NA	NA	NA	NA	NA	NA	NA	NA	-1.0549	NA
slyA (O3K_RS12060)	NA	NA	NA	NA	NA	NA	NA	NA	0.263037	NA
sohA (O3K_RS03275)	NA	NA	NA	NA	NA	NA	NA	NA	-0.0419427	NA
soxS (O3K_RS12870)	NA	NA	NA	NA	NA	NA	NA	NA	-0.250916	NA
soxS (O3K_RS23720)	NA	NA	NA	NA	NA	NA	NA	NA	-2.53165	NA
srlA (O3K_RS06025)	-2.70317	NA	-2.70317	-2.70317	NA	NA	NA	NA	NA	NA
srlB (O3K_RS06015)	-0.0561702	NA	-0.0561702	-0.0561702	NA	NA	NA	NA	NA	NA
srlE (O3K_RS06020)	-1.08522	-1.08522	-1.08522	-1.08522	NA	-1.08522	NA	NA	NA	NA
srlR (O3K_RS06000)	NA	NA	NA	NA	NA	NA	NA	NA	-0.665501	NA
sspA (O3K_RS02785)	NA	NA	NA	NA	NA	NA	NA	NA	0.789238	NA
sstT (O3K_RS03485)	-0.717383	-0.717383	-0.717383	NA	-0.717383	NA	NA	-0.717383	NA	-0.717383
sthA (O3K_RS24255)	NA	-1.36117	-1.36117	NA	NA	NA	NA	NA	NA	-1.36117
sugE (O3K_RS23080)	NA	0.703417	0.703417	NA	NA	NA	NA	NA	NA	NA
sulP (O3K_RS14695)	-0.152413	-0.152413	-0.152413	NA	-0.152413	NA	-0.152413	-0.152413	NA	-0.152413
sxy (O3K_RS16645)	-0.074245	NA	-0.074245	NA	NA	NA	NA	NA	-0.074245	NA
tatA (O3K_RS24900)	-0.216375	-0.216375	-0.216375	NA	NA	NA	NA	NA	NA	NA
tatB (O3K_RS24895)	0.651223	0.651223	0.651223	NA	NA	NA	NA	NA	NA	NA
tatC (O3K_RS24890)	-0.251295	-0.251295	-0.251295	NA	NA	NA	NA	NA	NA	NA
tatE (O3K_RS18610)	3.74284	NA	3.74284	NA	NA	NA	NA	NA	NA	NA
tauA (O3K_RS19805)	0.227241	NA	0.227241	NA	0.227241	NA	NA	NA	NA	0.227241
tauC (O3K_RS19795)	NA	-0.310857	-0.310857	NA	NA	NA	NA	NA	NA	NA
tbpA (O3K_RS21400)	-1.18288	NA	-1.18288	NA	NA	NA	NA	NA	NA	NA
tdcA (O3K_RS03330)	NA	NA	NA	NA	NA	NA	NA	NA	-3.10414	NA
tdcC (O3K_RS03340)	-0.275083	-0.275083	-0.275083	NA	-0.275083	NA	-0.275083	-0.275083	NA	-0.275083
tehA (O3K_RS13405)	NA	0.879969	0.879969	NA	NA	NA	NA	NA	NA	0.879969
thiP (O3K_RS21405)	-1.76861	-1.76861	-1.76861	NA	NA	NA	-1.76861	NA	NA	NA
thiQ (O3K_RS21410)	-1.32614	-1.32614	-1.32614	NA	NA	NA	-1.32614	NA	NA	NA
tkt (O3K_RS04735)	NA	NA	NA	NA	NA	NA	NA	NA	-0.38837	NA
tkt (O3K_RS07130)	NA	NA	NA	NA	NA	NA	NA	NA	-0.419655	NA
tnaB (O3K_RS25570)	-1.183	-1.183	-1.183	NA	-1.183	NA	NA	-1.183	NA	-1.183
tolA (O3K_RS18070)	1.00199	NA	1.00199	NA	NA	NA	NA	NA	NA	NA
tolB (O3K_RS18065)	0.931562	0.931562	0.931562	NA	NA	NA	NA	NA	NA	NA
tolC (O3K_RS03755)	-0.419577	-0.419577	-0.419577	NA	-0.419577	NA	NA	NA	NA	-0.419577
tolQ (O3K_RS18080)	0.641158	NA	0.641158	NA	NA	NA	NA	NA	NA	NA
tolR (O3K_RS18075)	0.520255	NA	0.520255	NA	NA	NA	NA	NA	NA	NA
tonB (O3K_RS14455)	-0.499529	NA	-0.499529	NA	NA	NA	NA	NA	NA	NA
torI (O3K_RS07615)	NA	NA	NA	NA	NA	NA	NA	NA	-1.36948	NA
torR (O3K_RS16455)	NA	NA	NA	NA	NA	NA	NA	NA	0.37873	NA
tqsA (O3K_RS12270)	NA	-0.219183	-0.219183	NA	NA	NA	NA	NA	NA	NA
treB (O3K_RS22620)	-2.30238	-2.30238	-2.30238	-2.30238	NA	-2.30238	NA	NA	NA	NA
treR (O3K_RS22615)	NA	NA	NA	NA	NA	NA	NA	NA	-1.24699	NA
trkA (O3K_RS02495)	NA	0.5409	0.5409	NA	NA	NA	NA	NA	NA	0.5409
trkH (O3K_RS24845)	NA	-0.533736	-0.533736	NA	NA	NA	NA	NA	NA	-0.533736
trpR (O3K_RS21770)	NA	NA	NA	NA	NA	NA	NA	NA	-1.64519	NA
tsx (O3K_RS19595)	-0.57487	-0.57487	-0.57487	NA	NA	NA	NA	NA	NA	NA
ttdR (O3K_RS03630)	NA	NA	NA	NA	NA	NA	NA	NA	2.12453	NA
ttdT (O3K_RS03615)	NA	0.532688	0.532688	NA	NA	NA	NA	NA	NA	NA
ttgR (O3K_RS02620)	NA	NA	NA	NA	NA	NA	NA	NA	-0.795344	NA
tyrP (O3K_RS10115)	-0.272919	-0.272919	-0.272919	NA	-0.272919	NA	NA	-0.272919	NA	-0.272919
tyrR (O3K_RS13760)	NA	NA	NA	NA	NA	NA	NA	NA	0.464719	NA
ugpA (O3K_RS01740)	-2.28455	-2.28455	-2.28455	NA	-2.28455	NA	NA	NA	NA	-2.28455
ugpB (O3K_RS01735)	-0.674724	-0.674724	-0.674724	NA	-0.674724	NA	NA	NA	NA	-0.674724
ugpC (O3K_RS01750)	-0.0931508	-0.0931508	-0.0931508	NA	-0.0931508	NA	NA	NA	NA	-0.0931508
ugpE (O3K_RS01745)	-1.11847	-1.11847	-1.11847	NA	-1.11847	NA	NA	NA	NA	-1.11847
uhpA (O3K_RS00170)	NA	NA	NA	NA	NA	NA	NA	NA	0.275152	NA
uhpT (O3K_RS00185)	0.327013	0.327013	0.327013	NA	0.327013	NA	NA	NA	NA	0.327013
uidR (O3K_RS12185)	NA	NA	NA	NA	NA	NA	NA	NA	-0.555977	NA
ulaA (O3K_RS22860)	-1.2782	-1.2782	-1.2782	-1.2782	-1.2782	-1.2782	NA	-1.2782	NA	-1.2782
ulaB (O3K_RS22855)	0.0775012	0.0775012	0.0775012	0.0775012	0.0775012	0.0775012	NA	0.0775012	NA	0.0775012
ulaC (O3K_RS22850)	0.186398	0.186398	0.186398	0.186398	0.186398	0.186398	NA	0.186398	NA	0.186398
uraA (O3K_RS06945)	-0.176145	-0.176145	-0.176145	NA	-0.176145	NA	-0.176145	NA	NA	-0.176145
uraA (O3K_RS16030)	0.219178	0.219178	0.219178	NA	0.219178	NA	0.219178	NA	NA	0.219178
vacJ (O3K_RS07805)	0.393135	NA	0.393135	NA	0.393135	NA	NA	NA	NA	0.393135
xanP (O3K_RS00535)	-1.07599	-1.07599	-1.07599	NA	NA	NA	NA	NA	NA	NA
xapR (O3K_RS07390)	NA	NA	NA	NA	NA	NA	NA	NA	0.217722	NA
xylE (O3K_RS23885)	-0.475842	-0.475842	-0.475842	-0.475842	NA	-0.475842	NA	NA	NA	-0.475842
xylF (O3K_RS00990)	-0.658633	-0.658633	-0.658633	-0.658633	NA	-0.658633	NA	NA	NA	NA
xylG (O3K_RS00985)	-0.128426	-0.128426	-0.128426	-0.128426	NA	-0.128426	NA	NA	NA	NA
xylH (O3K_RS00980)	-0.861256	-0.861256	-0.861256	-0.861256	NA	-0.861256	NA	NA	NA	NA
xylR (O3K_RS00975)	NA	NA	NA	NA	NA	NA	NA	NA	-0.98439	NA
yaaH (O3K_RS21670)	-1.59745	-1.59745	-1.59745	NA	-1.59745	NA	-1.59745	-1.59745	NA	-1.59745
yahA (O3K_RS20055)	NA	NA	NA	NA	NA	NA	NA	NA	0.167934	NA
yahN (O3K_RS19970)	-1.14899	-1.14899	-1.14899	NA	-1.14899	NA	NA	-1.14899	NA	-1.14899
yajO (O3K_RS19555)	NA	-0.0211549	-0.0211549	NA	NA	NA	NA	NA	NA	-0.0211549
yajR (O3K_RS19515)	NA	0.313886	0.313886	NA	NA	NA	NA	NA	NA	NA
ybaO (O3K_RS19400)	NA	NA	NA	NA	NA	NA	NA	NA	-0.323455	NA
ybbM (O3K_RS19180)	NA	0.105717	0.105717	NA	NA	NA	NA	NA	NA	0.105717
ybbW (O3K_RS19090)	-1.11259	-1.11259	-1.11259	NA	NA	NA	NA	NA	NA	NA
ybbY (O3K_RS19080)	-0.0622358	-0.0622358	-0.0622358	NA	NA	NA	NA	NA	NA	NA
ybcM (O3K_RS09975)	NA	NA	NA	NA	NA	NA	NA	NA	-0.000610018	NA
ybdG (O3K_RS18875)	NA	1.05219	1.05219	NA	NA	NA	NA	NA	NA	NA
ybdO (O3K_RS18720)	NA	NA	NA	NA	NA	NA	NA	NA	-0.391012	NA
ybeF (O3K_RS18600)	NA	NA	NA	NA	NA	NA	NA	NA	-1.10588	NA
ybeY (O3K_RS18450)	NA	NA	NA	NA	NA	NA	NA	NA	0.268851	NA
ybhF (O3K_RS17485)	NA	-0.794527	-0.794527	NA	NA	NA	-0.794527	NA	NA	NA
ybhI (O3K_RS17910)	NA	-0.435122	-0.435122	NA	NA	NA	NA	NA	NA	NA
ybhR (O3K_RS17495)	NA	-0.413117	-0.413117	NA	NA	NA	-0.413117	NA	NA	NA
ybhS (O3K_RS17490)	NA	-0.181128	-0.181128	NA	NA	NA	-0.181128	NA	NA	NA
ybiH (O3K_RS17475)	NA	NA	NA	NA	NA	NA	NA	NA	-2.28196	NA
ybjE (O3K_RS17075)	-1.18865	-1.18865	-1.18865	NA	-1.18865	NA	-1.18865	-1.18865	NA	-1.18865
ybjJ (O3K_RS17220)	-0.844119	-0.844119	-0.844119	-0.844119	NA	-0.844119	NA	NA	NA	-0.844119
ybjK (O3K_RS17215)	NA	NA	NA	NA	NA	NA	NA	NA	-0.521155	NA
ycaM (O3K_RS16950)	-0.76251	-0.76251	-0.76251	NA	-0.76251	NA	NA	-0.76251	NA	-0.76251
ycaN (O3K_RS16945)	NA	NA	NA	NA	NA	NA	NA	NA	-1.43609	NA
ycfQ (O3K_RS15085)	NA	NA	NA	NA	NA	NA	NA	NA	0.476966	NA
ycgE (O3K_RS14940)	NA	NA	NA	NA	NA	NA	NA	NA	-0.306058	NA
ycgF (O3K_RS14935)	NA	NA	NA	NA	NA	NA	NA	NA	-0.181416	NA
ycgZ (O3K_RS14930)	NA	NA	NA	NA	NA	NA	NA	NA	0.739418	NA
yciT (O3K_RS13970)	NA	NA	NA	NA	NA	NA	NA	NA	-0.295458	NA
ycjZ (O3K_RS13725)	NA	NA	NA	NA	NA	NA	NA	NA	0.250498	NA
ydaM (O3K_RS13665)	NA	NA	NA	NA	NA	NA	NA	NA	-0.387789	NA
ydcN (O3K_RS13375)	NA	NA	NA	NA	NA	NA	NA	NA	-0.596388	NA
ydcS (O3K_RS13345)	-0.673853	NA	-0.673853	NA	NA	NA	NA	NA	NA	NA
ydcT (O3K_RS13340)	-0.910743	-0.910743	-0.910743	NA	NA	NA	NA	NA	NA	-0.910743
ydcV (O3K_RS13330)	-0.111708	NA	-0.111708	NA	NA	NA	NA	NA	NA	NA
yddG (O3K_RS13180)	0.53611	0.53611	0.53611	NA	0.53611	NA	0.53611	0.53611	NA	0.53611
ydeE (O3K_RS12825)	-1.05912	-1.05912	-1.05912	NA	NA	NA	NA	NA	NA	NA
ydeO (O3K_RS13045)	NA	NA	NA	NA	NA	NA	NA	NA	0.832039	NA
ydfJ (O3K_RS12775)	NA	-0.739758	-0.739758	NA	NA	NA	NA	NA	NA	-0.739758
ydhJ (O3K_RS12050)	-0.296322	-0.296322	-0.296322	NA	NA	NA	-0.296322	NA	NA	NA
ydiK (O3K_RS11825)	NA	0.32286	0.32286	NA	NA	NA	NA	NA	NA	NA
ydiP (O3K_RS11780)	NA	NA	NA	NA	NA	NA	NA	NA	0.766	NA
ydiV (O3K_RS11725)	NA	NA	NA	NA	NA	NA	NA	NA	0.535203	NA
ydjN (O3K_RS11365)	-0.647328	-0.647328	-0.647328	NA	-0.647328	NA	NA	-0.647328	NA	-0.647328
yeaM (O3K_RS11050)	NA	NA	NA	NA	NA	NA	NA	NA	-0.966395	NA
yeaV (O3K_RS10985)	NA	NA	-0.988023	NA	NA	NA	NA	NA	NA	NA
yebQ (O3K_RS10845)	NA	-1.12659	-1.12659	NA	NA	NA	NA	NA	NA	NA
yebT (O3K_RS10815)	-0.197446	NA	-0.197446	NA	NA	NA	NA	NA	NA	NA
yecC (O3K_RS10060)	-0.663193	-0.663193	-0.663193	NA	-0.663193	NA	NA	-0.663193	NA	-0.663193
yecS (O3K_RS10055)	-0.387104	-0.387104	-0.387104	NA	-0.387104	NA	NA	-0.387104	NA	-0.387104
yedA (O3K_RS09855)	NA	-1.05516	-1.05516	NA	NA	NA	NA	NA	NA	NA
yedW (O3K_RS09795)	NA	NA	NA	NA	NA	NA	NA	NA	0.250211	NA
yeeF (O3K_RS09395)	0.403275	0.403275	0.403275	NA	NA	NA	NA	NA	NA	0.403275
yeeO (O3K_RS09655)	0.694527	0.694527	0.694527	NA	0.694527	NA	0.694527	NA	NA	0.694527
yefM (O3K_RS09370)	NA	NA	NA	NA	NA	NA	NA	NA	0.684425	NA
yegT (O3K_RS08985)	-0.933459	-0.933459	-0.933459	NA	NA	NA	NA	NA	NA	NA
yehB (O3K_RS08930)	NA	1.06905	1.06905	NA	NA	NA	NA	NA	NA	NA
yehT (O3K_RS08855)	NA	NA	NA	NA	NA	NA	NA	NA	0.355811	NA
yehW (O3K_RS08835)	-0.551233	NA	-0.551233	NA	NA	NA	NA	NA	NA	-0.551233
yehX (O3K_RS08830)	-0.310648	NA	-0.310648	NA	NA	NA	NA	NA	NA	-0.310648
yehY (O3K_RS08825)	-0.463267	NA	-0.463267	NA	NA	NA	NA	NA	NA	-0.463267
yehZ (O3K_RS08820)	-1.16933	NA	-1.16933	NA	NA	NA	NA	NA	NA	-1.16933
yejA (O3K_RS08585)	-0.537034	NA	-0.537034	NA	NA	NA	NA	NA	NA	NA
yejB (O3K_RS08580)	0.0299681	0.0299681	0.0299681	NA	NA	NA	NA	NA	NA	NA
yejE (O3K_RS08575)	-0.000155636	-0.000155636	-0.000155636	NA	NA	NA	NA	NA	NA	NA
yejF (O3K_RS08570)	0.107752	0.107752	0.107752	NA	NA	NA	NA	NA	NA	NA
yfcU (O3K_RS07845)	NA	-0.101508	-0.101508	NA	NA	NA	NA	NA	NA	NA
yfcV (O3K_RS07840)	NA	0.654479	0.654479	NA	NA	NA	NA	NA	NA	NA
yfdC (O3K_RS07800)	-0.312844	-0.312844	-0.312844	NA	-0.312844	NA	-0.312844	-0.312844	NA	-0.312844
yfhA (O3K_RS06655)	NA	NA	NA	NA	NA	NA	NA	NA	0.237081	NA
yfhH (O3K_RS06620)	NA	NA	NA	NA	NA	NA	NA	NA	-1.31074	NA
ygaH (O3K_RS06115)	-0.886611	-0.886611	-0.886611	NA	-0.886611	NA	-0.886611	-0.886611	NA	-0.886611
ygaV (O3K_RS06190)	NA	NA	NA	NA	NA	NA	NA	NA	-0.312064	NA
ygaZ (O3K_RS06120)	-0.25211	-0.25211	-0.25211	NA	-0.25211	NA	-0.25211	-0.25211	NA	-0.25211
ygbN (O3K_RS05815)	-0.252833	-0.252833	-0.252833	-0.252833	-0.252833	-0.252833	-0.252833	-0.252833	NA	-0.252833
ygfI (O3K_RS04825)	NA	NA	NA	NA	NA	NA	NA	NA	-0.36731	NA
ygfU (O3K_RS05010)	-1.47342	-1.47342	-1.47342	NA	-1.47342	NA	-1.47342	NA	NA	-1.47342
yghB (O3K_RS03865)	NA	0.133801	0.133801	NA	NA	NA	NA	NA	NA	NA
yghO (O3K_RS04030)	NA	NA	NA	NA	NA	NA	NA	NA	-1.24574	NA
ygiV (O3K_RS03815)	NA	NA	NA	NA	NA	NA	NA	NA	1.77494	NA
yhaJ (O3K_RS03385)	NA	NA	NA	NA	NA	NA	NA	NA	0.865206	NA
yhaO (O3K_RS03365)	-1.64588	-1.64588	-1.64588	NA	-1.64588	NA	-1.64588	-1.64588	NA	-1.64588
yhhQ (O3K_RS01645)	-1.1777	-1.1777	-1.1777	NA	NA	NA	NA	NA	NA	NA
yhhT (O3K_RS01630)	NA	0.261329	0.261329	NA	NA	NA	NA	NA	NA	NA
yhjC (O3K_RS01255)	NA	NA	NA	NA	NA	NA	NA	NA	-2.776	NA
yhjD (O3K_RS01250)	-1.67617	-1.67617	-1.67617	NA	NA	NA	NA	NA	NA	NA
yhjE (O3K_RS01245)	-0.621543	-0.621543	-0.621543	NA	-0.621543	NA	NA	-0.621543	NA	-0.621543
yhjH (O3K_RS01235)	NA	NA	NA	NA	NA	NA	NA	NA	-1.60388	NA
yhjV (O3K_RS01150)	0.191692	NA	0.191692	NA	0.191692	NA	NA	0.191692	NA	0.191692
yiaJ (O3K_RS00950)	NA	NA	NA	NA	NA	NA	NA	NA	0.873421	NA
yiaM (O3K_RS00935)	-0.0876452	-0.0876452	-0.0876452	-0.0876452	NA	-0.0876452	NA	NA	NA	NA
yiaN (O3K_RS00930)	-1.26876	-1.26876	-1.26876	-1.26876	NA	-1.26876	NA	NA	NA	NA
yiaO (O3K_RS00925)	-0.141462	-0.141462	-0.141462	-0.141462	NA	-0.141462	NA	NA	NA	NA
yiaV (O3K_RS00890)	-0.914621	-0.914621	-0.914621	NA	-0.914621	NA	-0.914621	-0.914621	NA	-0.914621
yicJ (O3K_RS00520)	-0.272036	-0.272036	-0.272036	-0.272036	NA	-0.272036	NA	NA	NA	-0.272036
yidC (O3K_RS25590)	-1.02947	NA	-1.02947	NA	NA	NA	NA	NA	NA	NA
yidD (O3K_RS25595)	-1.41129	NA	-1.41129	NA	NA	NA	NA	NA	NA	NA
yidK (O3K_RS00115)	NA	-1.16874	-1.16874	NA	NA	NA	NA	NA	NA	NA
yidP (O3K_RS00095)	-0.259316	NA	-0.259316	-0.259316	NA	NA	NA	NA	-0.259316	NA
yidZ (O3K_RS25560)	NA	NA	NA	NA	NA	NA	NA	NA	-0.433634	NA
yieG (O3K_RS00195)	-0.067214	-0.067214	-0.067214	NA	NA	NA	NA	NA	NA	NA
yijO (O3K_RS24305)	NA	NA	NA	NA	NA	NA	NA	NA	-1.11681	NA
yjbB (O3K_RS23960)	NA	-0.0221356	-0.0221356	NA	NA	NA	NA	NA	NA	-0.0221356
yjcD (O3K_RS23710)	0.686924	0.686924	0.686924	NA	NA	NA	NA	NA	NA	NA
yjcE (O3K_RS23705)	NA	-0.0107172	-0.0107172	NA	NA	NA	NA	NA	NA	-0.0107172
yjdC (O3K_RS23155)	NA	NA	NA	NA	NA	NA	NA	NA	0.172224	NA
yjdL (O3K_RS23400)	-0.263159	-0.263159	-0.263159	NA	NA	NA	-0.263159	NA	NA	-0.263159
yjeH (O3K_RS23125)	-0.375567	-0.375567	-0.375567	NA	-0.375567	NA	-0.375567	-0.375567	NA	-0.375567
yjeM (O3K_RS23040)	-0.499137	-0.499137	-0.499137	NA	-0.499137	NA	NA	-0.499137	NA	-0.499137
yjgJ (O3K_RS22565)	NA	NA	NA	NA	NA	NA	NA	NA	0.418091	NA
yjiE (O3K_RS15680)	NA	NA	NA	NA	NA	NA	NA	NA	0.50477	NA
yjiE (O3K_RS22085)	NA	NA	NA	NA	NA	NA	NA	NA	-1.50373	NA
yjjB (O3K_RS21925)	-0.623614	NA	-0.623614	NA	-0.623614	NA	NA	-0.623614	NA	-0.623614
yjjL (O3K_RS21960)	-1.68986	-1.68986	-1.68986	-1.68986	-1.68986	-1.68986	NA	-1.68986	NA	-1.68986
yjjL (O3K_RS24265)	-0.264606	-0.264606	-0.264606	-0.264606	-0.264606	-0.264606	NA	-0.264606	NA	-0.264606
yjjM (O3K_RS21955)	NA	NA	NA	NA	NA	NA	NA	NA	-3.2723	NA
yjjP (O3K_RS21920)	-0.260741	NA	-0.260741	NA	-0.260741	NA	NA	-0.260741	NA	-0.260741
ynfL (O3K_RS12305)	NA	NA	NA	NA	NA	NA	NA	NA	-0.756167	NA
yoaD (O3K_RS10915)	NA	NA	NA	NA	NA	NA	NA	NA	-0.833981	NA
yojI (O3K_RS08420)	0.155098	NA	0.155098	NA	NA	NA	NA	NA	NA	NA
ypdB (O3K_RS07505)	NA	NA	NA	NA	NA	NA	NA	NA	-0.171653	NA
ypdC (O3K_RS07500)	NA	NA	NA	NA	NA	NA	NA	NA	-0.686423	NA
yphD (O3K_RS06695)	0.174263	0.174263	0.174263	0.174263	NA	0.174263	NA	NA	NA	NA
yphE (O3K_RS06690)	-0.360222	-0.360222	-0.360222	-0.360222	NA	-0.360222	NA	NA	NA	NA
yqeG (O3K_RS05265)	-0.79978	NA	-0.79978	NA	-0.79978	NA	NA	-0.79978	NA	-0.79978
yqhC (O3K_RS03860)	NA	NA	NA	NA	NA	NA	NA	NA	0.206114	NA
yqiG (O3K_RS03710)	NA	-0.417267	-0.417267	NA	NA	NA	NA	NA	NA	NA
yqjA (O3K_RS03435)	NA	0.460735	0.460735	NA	NA	NA	NA	NA	NA	NA
yqjI (O3K_RS03575)	NA	NA	NA	NA	NA	NA	NA	NA	0.205773	NA
yraJ (O3K_RS03190)	NA	-0.783277	-0.783277	NA	NA	NA	NA	NA	NA	NA
yrbG (O3K_RS02925)	NA	-0.947069	-0.947069	NA	NA	NA	NA	NA	NA	-0.947069
ytfM (O3K_RS22710)	-0.0743197	NA	-0.0743197	NA	NA	NA	NA	NA	NA	NA
ytfN (O3K_RS22705)	-0.746626	NA	-0.746626	NA	NA	NA	NA	NA	NA	NA
ytfQ (O3K_RS22680)	-0.496997	-0.496997	-0.496997	-0.496997	NA	-0.496997	NA	NA	NA	NA
ytfT (O3K_RS22670)	-0.348389	-0.348389	-0.348389	-0.348389	NA	-0.348389	NA	NA	NA	NA
zitB (O3K_RS18000)	NA	-0.559926	-0.559926	NA	NA	NA	NA	NA	NA	-0.559926
zntA (O3K_RS01655)	NA	-0.192586	-0.192586	NA	NA	NA	NA	NA	NA	-0.192586
zntB (O3K_RS13660)	NA	1.05551	1.05551	NA	NA	NA	NA	NA	NA	1.05551
zntR (O3K_RS02480)	NA	NA	NA	NA	NA	NA	NA	NA	1.29253	NA
znuA (O3K_RS10700)	NA	NA	-0.810584	NA	NA	NA	NA	NA	NA	-0.810584
znuB (O3K_RS10690)	NA	-0.0174295	-0.0174295	NA	NA	NA	NA	NA	NA	-0.0174295
znuC (O3K_RS10695)	NA	0.34174	0.34174	NA	NA	NA	NA	NA	NA	0.34174
zupT (O3K_RS03735)	NA	0.972375	0.972375	NA	NA	NA	NA	NA	NA	0.972375
zur (O3K_RS23810)	NA	NA	NA	NA	NA	NA	NA	NA	0.145434	NA

## Sheet: Tabelle1
ID	organic substance transport	transmembrane transport	transport	carbohydrate transport	organic anion transport	carbohydrate transmembrane transport	xenobiotic transmembrane transport	carboxylic acid transport	regulation of DNA-templated transcription	monoatomic ion transport
fucP (O3K_RS05475)	-4.12229	-4.12229	-4.12229	-4.12229	NA	-4.12229	NA	NA	NA	-4.12229
nupG (O3K_RS04590)	-2.97752	-2.97752	-2.97752	NA	NA	NA	NA	NA	NA	NA
srlA (O3K_RS06025)	-2.70317	NA	-2.70317	-2.70317	NA	NA	NA	NA	NA	NA
rbsC (O3K_RS25345)	-2.64808	-2.64808	-2.64808	-2.64808	NA	-2.64808	NA	NA	NA	NA
chiP (O3K_RS18360)	-2.54231	-2.54231	-2.54231	-2.54231	NA	NA	NA	NA	NA	NA
rbsA (O3K_RS25350)	-2.47777	-2.47777	-2.47777	-2.47777	NA	-2.47777	NA	NA	NA	NA
ompN (O3K_RS13635)	-2.3994	-2.3994	-2.3994	-2.3994	NA	-2.3994	NA	NA	NA	NA
treB (O3K_RS22620)	-2.30238	-2.30238	-2.30238	-2.30238	NA	-2.30238	NA	NA	NA	NA
ugpA (O3K_RS01740)	-2.28455	-2.28455	-2.28455	NA	-2.28455	NA	NA	NA	NA	-2.28455
murP (O3K_RS07265)	-2.23539	-2.23539	-2.23539	-2.23539	NA	-2.23539	NA	NA	NA	NA
sdaC (O3K_RS05500)	-2.1142	NA	-2.1142	NA	-2.1142	NA	NA	-2.1142	NA	-2.1142
glpF (O3K_RS24450)	-2.0789	-2.0789	-2.0789	-2.0789	NA	-2.0789	NA	NA	NA	NA
dctA (O3K_RS01220)	-2.03014	-2.03014	-2.03014	NA	-2.03014	NA	-2.03014	-2.03014	NA	-2.03014
frvB (O3K_RS24585)	-1.96704	-1.96704	-1.96704	-1.96704	NA	-1.96704	NA	NA	NA	NA
nupC (O3K_RS07450)	-1.88579	-1.88579	-1.88579	NA	NA	NA	NA	NA	NA	-1.88579
thiP (O3K_RS21405)	-1.76861	-1.76861	-1.76861	NA	NA	NA	-1.76861	NA	NA	NA
yjjL (O3K_RS21960)	-1.68986	-1.68986	-1.68986	-1.68986	-1.68986	-1.68986	NA	-1.68986	NA	-1.68986
yhjD (O3K_RS01250)	-1.67617	-1.67617	-1.67617	NA	NA	NA	NA	NA	NA	NA
ascF (O3K_RS05960)	-1.67259	-1.67259	-1.67259	-1.67259	NA	-1.67259	NA	NA	NA	NA
yhaO (O3K_RS03365)	-1.64588	-1.64588	-1.64588	NA	-1.64588	NA	-1.64588	-1.64588	NA	-1.64588
fiu (O3K_RS17430)	-1.63152	NA	-1.63152	NA	NA	NA	NA	NA	NA	NA
yaaH (O3K_RS21670)	-1.59745	-1.59745	-1.59745	NA	-1.59745	NA	-1.59745	-1.59745	NA	-1.59745
malK (O3K_RS23865)	-1.59433	-1.59433	-1.59433	-1.59433	NA	-1.59433	NA	NA	NA	NA
fadL (O3K_RS07815)	-1.58422	-1.58422	-1.58422	NA	-1.58422	NA	NA	-1.58422	NA	-1.58422
argT (O3K_RS07985)	-1.55981	NA	-1.55981	NA	-1.55981	NA	NA	-1.55981	NA	-1.55981
malF (O3K_RS23875)	-1.54011	-1.54011	-1.54011	-1.54011	-1.54011	-1.54011	NA	NA	NA	-1.54011
gntU (O3K_RS01815)	-1.51973	-1.51973	-1.51973	-1.51973	NA	-1.51973	NA	NA	NA	-1.51973
pbuX (O3K_RS05035)	-1.50534	-1.50534	-1.50534	NA	NA	NA	NA	NA	NA	NA
mdtP (O3K_RS23630)	-1.48068	-1.48068	-1.48068	NA	NA	NA	-1.48068	NA	NA	NA
ygfU (O3K_RS05010)	-1.47342	-1.47342	-1.47342	NA	-1.47342	NA	-1.47342	NA	NA	-1.47342
hisM (O3K_RS08000)	-1.46638	NA	-1.46638	NA	-1.46638	NA	NA	-1.46638	NA	-1.46638
mdtN (O3K_RS23620)	-1.46383	-1.46383	-1.46383	NA	-1.46383	NA	-1.46383	-1.46383	NA	-1.46383
fecC (O3K_RS22235)	-1.46032	-1.46032	-1.46032	NA	-1.46032	NA	NA	NA	NA	-1.46032
artM (O3K_RS17140)	-1.4336	-1.4336	-1.4336	NA	-1.4336	NA	-1.4336	-1.4336	NA	-1.4336
yidD (O3K_RS25595)	-1.41129	NA	-1.41129	NA	NA	NA	NA	NA	NA	NA
exuT (O3K_RS03465)	-1.39392	-1.39392	-1.39392	-1.39392	-1.39392	-1.39392	NA	-1.39392	NA	-1.39392
lysP (O3K_RS08695)	-1.3272	-1.3272	-1.3272	NA	-1.3272	NA	NA	-1.3272	NA	-1.3272
thiQ (O3K_RS21410)	-1.32614	-1.32614	-1.32614	NA	NA	NA	-1.32614	NA	NA	NA
puuP (O3K_RS13900)	-1.32214	-1.32214	-1.32214	NA	NA	NA	NA	NA	NA	-1.32214
setB (O3K_RS08625)	-1.31914	NA	-1.31914	-1.31914	NA	NA	NA	NA	NA	NA
galP (O3K_RS04695)	-1.31583	-1.31583	-1.31583	-1.31583	NA	-1.31583	NA	NA	NA	-1.31583
agaS (O3K_RS03230)	-1.31081	-1.31081	-1.31081	-1.31081	NA	-1.31081	NA	NA	NA	NA
acrE (O3K_RS02615)	-1.30793	-1.30793	-1.30793	NA	-1.30793	NA	-1.30793	-1.30793	NA	-1.30793
fruB (O3K_RS08630)	-1.30353	-1.30353	-1.30353	-1.30353	NA	-1.30353	NA	NA	NA	NA
frvA (O3K_RS24580)	-1.28475	-1.28475	-1.28475	-1.28475	NA	-1.28475	NA	NA	NA	NA
ulaA (O3K_RS22860)	-1.2782	-1.2782	-1.2782	-1.2782	-1.2782	-1.2782	NA	-1.2782	NA	-1.2782
frlA (O3K_RS02155)	-1.27506	-1.27506	-1.27506	NA	-1.27506	NA	NA	-1.27506	NA	-1.27506
yiaN (O3K_RS00930)	-1.26876	-1.26876	-1.26876	-1.26876	NA	-1.26876	NA	NA	NA	NA
secB (O3K_RS00745)	-1.24186	-1.24186	-1.24186	NA	NA	NA	NA	NA	NA	NA
potE (O3K_RS18315)	-1.23085	-1.23085	-1.23085	NA	-1.23085	NA	-1.23085	-1.23085	NA	-1.23085
gntP (O3K_RS22120)	-1.19584	-1.19584	-1.19584	-1.19584	-1.19584	-1.19584	NA	-1.19584	NA	-1.19584
ybjE (O3K_RS17075)	-1.18865	-1.18865	-1.18865	NA	-1.18865	NA	-1.18865	-1.18865	NA	-1.18865
tnaB (O3K_RS25570)	-1.183	-1.183	-1.183	NA	-1.183	NA	NA	-1.183	NA	-1.183
tbpA (O3K_RS21400)	-1.18288	NA	-1.18288	NA	NA	NA	NA	NA	NA	NA
yhhQ (O3K_RS01645)	-1.1777	-1.1777	-1.1777	NA	NA	NA	NA	NA	NA	NA
artP (O3K_RS17125)	-1.17387	-1.17387	-1.17387	NA	-1.17387	NA	-1.17387	-1.17387	NA	-1.17387
yehZ (O3K_RS08820)	-1.16933	NA	-1.16933	NA	NA	NA	NA	NA	NA	-1.16933
btuC (O3K_RS11705)	-1.15577	-1.15577	-1.15577	NA	NA	NA	-1.15577	NA	NA	NA
yahN (O3K_RS19970)	-1.14899	-1.14899	-1.14899	NA	-1.14899	NA	NA	-1.14899	NA	-1.14899
glpT (O3K_RS08305)	-1.13823	-1.13823	-1.13823	-1.13823	-1.13823	-1.13823	NA	NA	NA	-1.13823
artQ (O3K_RS17135)	-1.13576	-1.13576	-1.13576	NA	-1.13576	NA	-1.13576	-1.13576	NA	-1.13576
ugpE (O3K_RS01745)	-1.11847	-1.11847	-1.11847	NA	-1.11847	NA	NA	NA	NA	-1.11847
ybbW (O3K_RS19090)	-1.11259	-1.11259	-1.11259	NA	NA	NA	NA	NA	NA	NA
gntT (O3K_RS22490)	-1.10269	-1.10269	-1.10269	-1.10269	-1.10269	-1.10269	-1.10269	-1.10269	NA	-1.10269
rbsD (O3K_RS25355)	-1.09321	-1.09321	-1.09321	-1.09321	NA	-1.09321	NA	NA	NA	NA
srlE (O3K_RS06020)	-1.08522	-1.08522	-1.08522	-1.08522	NA	-1.08522	NA	NA	NA	NA
xanP (O3K_RS00535)	-1.07599	-1.07599	-1.07599	NA	NA	NA	NA	NA	NA	NA
ydeE (O3K_RS12825)	-1.05912	-1.05912	-1.05912	NA	NA	NA	NA	NA	NA	NA
nikD (O3K_RS01605)	-1.05618	-1.05618	-1.05618	NA	NA	NA	NA	NA	NA	-1.05618
gntT (O3K_RS01925)	-1.04379	-1.04379	-1.04379	-1.04379	-1.04379	-1.04379	-1.04379	-1.04379	NA	-1.04379
yidC (O3K_RS25590)	-1.02947	NA	-1.02947	NA	NA	NA	NA	NA	NA	NA
dtpA (O3K_RS12100)	-1.02232	-1.02232	-1.02232	NA	NA	NA	-1.02232	NA	NA	-1.02232
btuD (O3K_RS11715)	-1.01887	-1.01887	-1.01887	NA	NA	NA	-1.01887	NA	NA	NA
frwC (O3K_RS24330)	-0.996203	-0.996203	-0.996203	-0.996203	NA	-0.996203	NA	NA	NA	NA
dcuD (O3K_RS02795)	-0.984479	NA	-0.984479	NA	-0.984479	NA	NA	-0.984479	NA	-0.984479
mdtE (O3K_RS01295)	-0.983377	-0.983377	-0.983377	NA	-0.983377	NA	-0.983377	-0.983377	NA	-0.983377
artJ (O3K_RS17145)	-0.976933	-0.976933	-0.976933	NA	-0.976933	NA	-0.976933	-0.976933	NA	-0.976933
gspF (O3K_RS04100)	-0.961865	-0.961865	-0.961865	NA	NA	NA	NA	NA	NA	NA
fepG (O3K_RS18795)	-0.956519	-0.956519	-0.956519	NA	-0.956519	NA	NA	NA	NA	-0.956519
panF (O3K_RS02650)	-0.947964	-0.947964	-0.947964	NA	-0.947964	NA	-0.947964	-0.947964	NA	-0.947964
mglC (O3K_RS08735)	-0.941752	-0.941752	-0.941752	-0.941752	NA	-0.941752	NA	NA	NA	NA
yegT (O3K_RS08985)	-0.933459	-0.933459	-0.933459	NA	NA	NA	NA	NA	NA	NA
malG (O3K_RS23880)	-0.927839	-0.927839	-0.927839	-0.927839	NA	-0.927839	NA	NA	NA	NA
kbaZ (O3K_RS03260)	-0.925885	-0.925885	-0.925885	-0.925885	NA	-0.925885	NA	NA	NA	NA
proW (O3K_RS06135)	-0.919095	-0.919095	-0.919095	NA	NA	NA	NA	NA	NA	-0.919095
yiaV (O3K_RS00890)	-0.914621	-0.914621	-0.914621	NA	-0.914621	NA	-0.914621	-0.914621	NA	-0.914621
ydcT (O3K_RS13340)	-0.910743	-0.910743	-0.910743	NA	NA	NA	NA	NA	NA	-0.910743
gspK (O3K_RS04125)	-0.901919	NA	-0.901919	NA	NA	NA	NA	NA	NA	NA
gspL (O3K_RS04130)	-0.899152	NA	-0.899152	NA	NA	NA	NA	NA	NA	NA
pilC (O3K_RS21215)	-0.891577	-0.891577	-0.891577	NA	NA	NA	NA	NA	NA	NA
mdlB (O3K_RS19390)	-0.889824	-0.889824	-0.889824	NA	NA	NA	NA	NA	NA	NA
ygaH (O3K_RS06115)	-0.886611	-0.886611	-0.886611	NA	-0.886611	NA	-0.886611	-0.886611	NA	-0.886611
glvC (O3K_RS00100)	-0.876537	NA	-0.876537	-0.876537	NA	NA	NA	NA	NA	NA
lptG (O3K_RS22505)	-0.872481	NA	-0.872481	NA	NA	NA	NA	NA	NA	NA
gltI (O3K_RS18470)	-0.862917	-0.862917	-0.862917	NA	-0.862917	NA	-0.862917	-0.862917	NA	-0.862917
xylH (O3K_RS00980)	-0.861256	-0.861256	-0.861256	-0.861256	NA	-0.861256	NA	NA	NA	NA
ybjJ (O3K_RS17220)	-0.844119	-0.844119	-0.844119	-0.844119	NA	-0.844119	NA	NA	NA	-0.844119
gadC (O3K_RS13085)	-0.836635	-0.836635	-0.836635	NA	-0.836635	NA	NA	-0.836635	NA	-0.836635
gltK (O3K_RS18480)	-0.816637	-0.816637	-0.816637	NA	-0.816637	NA	NA	-0.816637	NA	-0.816637
metN (O3K_RS20745)	-0.811045	-0.811045	-0.811045	NA	-0.811045	NA	-0.811045	-0.811045	NA	-0.811045
mtr (O3K_RS03105)	-0.807654	-0.807654	-0.807654	NA	-0.807654	NA	-0.807654	-0.807654	NA	-0.807654
ompG (O3K_RS13780)	-0.807384	-0.807384	-0.807384	-0.807384	NA	-0.807384	NA	NA	NA	NA
lsrD (O3K_RS12955)	-0.806456	-0.806456	-0.806456	-0.806456	NA	-0.806456	NA	NA	NA	NA
aroP (O3K_RS21185)	-0.804789	-0.804789	-0.804789	NA	-0.804789	NA	-0.804789	-0.804789	NA	-0.804789
livH (O3K_RS01715)	-0.804233	-0.804233	-0.804233	NA	-0.804233	NA	-0.804233	-0.804233	NA	-0.804233
mglA (O3K_RS08730)	-0.802305	-0.802305	-0.802305	-0.802305	NA	-0.802305	NA	NA	NA	NA
yqeG (O3K_RS05265)	-0.79978	NA	-0.79978	NA	-0.79978	NA	NA	-0.79978	NA	-0.79978
dppF (O3K_RS01145)	-0.79923	-0.79923	-0.79923	NA	NA	NA	NA	NA	NA	NA
fepE (O3K_RS18805)	-0.79713	-0.79713	-0.79713	NA	-0.79713	NA	NA	NA	NA	-0.79713
cydC (O3K_RS17015)	-0.785732	-0.785732	-0.785732	NA	-0.785732	NA	NA	-0.785732	NA	-0.785732
livK (O3K_RS01710)	-0.776284	NA	-0.776284	NA	-0.776284	NA	NA	-0.776284	NA	-0.776284
fepB (O3K_RS18780)	-0.771351	NA	-0.771351	NA	-0.771351	NA	NA	NA	NA	-0.771351
gatB (O3K_RS09010)	-0.765917	-0.765917	-0.765917	-0.765917	-0.765917	-0.765917	NA	-0.765917	NA	-0.765917
agaC (O3K_RS03215)	-0.765221	-0.765221	-0.765221	-0.765221	NA	-0.765221	NA	NA	NA	NA
ycaM (O3K_RS16950)	-0.76251	-0.76251	-0.76251	NA	-0.76251	NA	NA	-0.76251	NA	-0.76251
cmtB (O3K_RS04740)	-0.761861	NA	-0.761861	-0.761861	NA	NA	NA	NA	NA	NA
lacY (O3K_RS19900)	-0.759878	-0.759878	-0.759878	-0.759878	NA	-0.759878	NA	NA	NA	-0.759878
caiT (O3K_RS21530)	-0.749822	-0.749822	-0.749822	NA	NA	NA	NA	NA	NA	-0.749822
ytfN (O3K_RS22705)	-0.746626	NA	-0.746626	NA	NA	NA	NA	NA	NA	NA
lptE (O3K_RS18540)	-0.745376	NA	-0.745376	NA	NA	NA	NA	NA	NA	NA
brnQ (O3K_RS19645)	-0.743953	-0.743953	-0.743953	NA	-0.743953	NA	-0.743953	-0.743953	NA	-0.743953
dcuB (O3K_RS23440)	-0.738227	-0.738227	-0.738227	NA	-0.738227	NA	-0.738227	-0.738227	NA	-0.738227
fecE (O3K_RS22245)	-0.733467	-0.733467	-0.733467	NA	-0.733467	NA	NA	NA	NA	-0.733467
sstT (O3K_RS03485)	-0.717383	-0.717383	-0.717383	NA	-0.717383	NA	NA	-0.717383	NA	-0.717383
ugpB (O3K_RS01735)	-0.674724	-0.674724	-0.674724	NA	-0.674724	NA	NA	NA	NA	-0.674724
ydcS (O3K_RS13345)	-0.673853	NA	-0.673853	NA	NA	NA	NA	NA	NA	NA
lptC (O3K_RS02910)	-0.673148	NA	-0.673148	NA	NA	NA	NA	NA	NA	NA
fepD (O3K_RS18790)	-0.665638	-0.665638	-0.665638	NA	-0.665638	NA	NA	NA	NA	-0.665638
yecC (O3K_RS10060)	-0.663193	-0.663193	-0.663193	NA	-0.663193	NA	NA	-0.663193	NA	-0.663193
xylF (O3K_RS00990)	-0.658633	-0.658633	-0.658633	-0.658633	NA	-0.658633	NA	NA	NA	NA
ydjN (O3K_RS11365)	-0.647328	-0.647328	-0.647328	NA	-0.647328	NA	NA	-0.647328	NA	-0.647328
fryC (O3K_RS07480)	-0.637409	-0.637409	-0.637409	-0.637409	NA	-0.637409	NA	NA	NA	NA
araF (O3K_RS10150)	-0.63732	-0.63732	-0.63732	-0.63732	NA	-0.63732	NA	NA	NA	NA
sapB (O3K_RS13915)	-0.627862	-0.627862	-0.627862	NA	NA	NA	NA	NA	NA	-0.627862
yjjB (O3K_RS21925)	-0.623614	NA	-0.623614	NA	-0.623614	NA	NA	-0.623614	NA	-0.623614
yhjE (O3K_RS01245)	-0.621543	-0.621543	-0.621543	NA	-0.621543	NA	NA	-0.621543	NA	-0.621543
bcr (O3K_RS08560)	-0.613263	-0.613263	-0.613263	NA	NA	NA	NA	NA	NA	NA
pbuG (O3K_RS05025)	-0.60562	-0.60562	-0.60562	NA	NA	NA	NA	NA	NA	NA
fepA (O3K_RS18825)	-0.6051	-0.6051	-0.6051	NA	-0.6051	NA	-0.6051	NA	NA	-0.6051
celB (O3K_RS11315)	-0.605059	NA	-0.605059	NA	NA	NA	NA	NA	NA	NA
entS (O3K_RS18785)	-0.601423	NA	-0.601423	NA	-0.601423	NA	NA	NA	NA	-0.601423
dtpD (O3K_RS18225)	-0.58887	NA	-0.58887	NA	NA	NA	NA	NA	NA	NA
abgT (O3K_RS13690)	-0.580715	-0.580715	-0.580715	NA	-0.580715	NA	NA	-0.580715	NA	-0.580715
secY (O3K_RS02440)	-0.578638	-0.578638	-0.578638	NA	NA	NA	NA	NA	NA	NA
tsx (O3K_RS19595)	-0.57487	-0.57487	-0.57487	NA	NA	NA	NA	NA	NA	NA
livJ (O3K_RS01700)	-0.571642	NA	-0.571642	NA	-0.571642	NA	NA	-0.571642	NA	-0.571642
purP (O3K_RS25545)	-0.56154	-0.56154	-0.56154	NA	NA	NA	NA	NA	NA	-0.56154
frwB (O3K_RS24325)	-0.55837	-0.55837	-0.55837	-0.55837	NA	-0.55837	NA	NA	NA	NA
yehW (O3K_RS08835)	-0.551233	NA	-0.551233	NA	NA	NA	NA	NA	NA	-0.551233
mdtO (O3K_RS23625)	-0.550278	-0.550278	-0.550278	NA	NA	NA	-0.550278	NA	NA	NA
yejA (O3K_RS08585)	-0.537034	NA	-0.537034	NA	NA	NA	NA	NA	NA	NA
artI (O3K_RS17130)	-0.533472	-0.533472	-0.533472	NA	-0.533472	NA	-0.533472	-0.533472	NA	-0.533472
cirA (O3K_RS08700)	-0.530361	-0.530361	-0.530361	NA	-0.530361	NA	-0.530361	NA	NA	-0.530361
gspJ (O3K_RS04120)	-0.527822	-0.527822	-0.527822	NA	NA	NA	NA	NA	NA	NA
potB (O3K_RS15015)	-0.523824	-0.523824	-0.523824	NA	NA	NA	NA	NA	NA	-0.523824
kdgT (O3K_RS24535)	-0.518703	-0.518703	-0.518703	-0.518703	-0.518703	-0.518703	NA	-0.518703	NA	-0.518703
rbsB (O3K_RS25340)	-0.512992	-0.512992	-0.512992	-0.512992	NA	-0.512992	NA	NA	NA	NA
adiC (O3K_RS23480)	-0.501377	-0.501377	-0.501377	NA	-0.501377	NA	NA	-0.501377	NA	-0.501377
tonB (O3K_RS14455)	-0.499529	NA	-0.499529	NA	NA	NA	NA	NA	NA	NA
yjeM (O3K_RS23040)	-0.499137	-0.499137	-0.499137	NA	-0.499137	NA	NA	-0.499137	NA	-0.499137
ytfQ (O3K_RS22680)	-0.496997	-0.496997	-0.496997	-0.496997	NA	-0.496997	NA	NA	NA	NA
emrE (O3K_RS09965)	-0.494049	-0.494049	-0.494049	NA	NA	NA	-0.494049	NA	NA	-0.494049
nupG (O3K_RS07380)	-0.480422	-0.480422	-0.480422	NA	NA	NA	NA	NA	NA	NA
rhtA (O3K_RS17390)	-0.477704	-0.477704	-0.477704	NA	-0.477704	NA	-0.477704	-0.477704	NA	-0.477704
xylE (O3K_RS23885)	-0.475842	-0.475842	-0.475842	-0.475842	NA	-0.475842	NA	NA	NA	-0.475842
msbA (O3K_RS16875)	-0.467832	-0.467832	-0.467832	NA	NA	NA	-0.467832	NA	NA	NA
yehY (O3K_RS08825)	-0.463267	NA	-0.463267	NA	NA	NA	NA	NA	NA	-0.463267
ddpF (O3K_RS13130)	-0.460769	-0.460769	-0.460769	NA	NA	NA	NA	NA	NA	NA
lptD (O3K_RS21460)	-0.460452	-0.460452	-0.460452	-0.460452	-0.460452	-0.460452	NA	-0.460452	NA	-0.460452
murJ (O3K_RS15285)	-0.451513	-0.451513	-0.451513	NA	NA	NA	NA	NA	NA	NA
focA (O3K_RS16925)	-0.436456	-0.436456	-0.436456	NA	-0.436456	NA	-0.436456	-0.436456	NA	-0.436456
bglH (O3K_RS25515)	-0.430131	-0.430131	-0.430131	-0.430131	NA	-0.430131	NA	NA	NA	NA
acrA (O3K_RS19320)	-0.423316	-0.423316	-0.423316	NA	-0.423316	NA	-0.423316	-0.423316	NA	-0.423316
tolC (O3K_RS03755)	-0.419577	-0.419577	-0.419577	NA	-0.419577	NA	NA	NA	NA	-0.419577
livM (O3K_RS01720)	-0.396181	-0.396181	-0.396181	NA	-0.396181	NA	-0.396181	-0.396181	NA	-0.396181
pilR (O3K_RS25745)	-0.393563	-0.393563	-0.393563	NA	NA	NA	NA	NA	NA	NA
yecS (O3K_RS10055)	-0.387104	-0.387104	-0.387104	NA	-0.387104	NA	NA	-0.387104	NA	-0.387104
potF (O3K_RS17175)	-0.38349	NA	-0.38349	NA	NA	NA	NA	NA	NA	-0.38349
yjeH (O3K_RS23125)	-0.375567	-0.375567	-0.375567	NA	-0.375567	NA	-0.375567	-0.375567	NA	-0.375567
potH (O3K_RS17165)	-0.365268	NA	-0.365268	NA	NA	NA	NA	NA	NA	-0.365268
potA (O3K_RS15010)	-0.364244	-0.364244	-0.364244	NA	NA	NA	NA	NA	NA	-0.364244
yphE (O3K_RS06690)	-0.360222	-0.360222	-0.360222	-0.360222	NA	-0.360222	NA	NA	NA	NA
ptsH (O3K_RS07330)	-0.359281	-0.359281	-0.359281	-0.359281	NA	-0.359281	NA	NA	NA	NA
fepC (O3K_RS18800)	-0.359254	-0.359254	-0.359254	NA	-0.359254	NA	NA	NA	NA	-0.359254
rhtC (O3K_RS24965)	-0.356008	-0.356008	-0.356008	NA	-0.356008	NA	NA	-0.356008	NA	-0.356008
nupC (O3K_RS08670)	-0.353912	-0.353912	-0.353912	NA	NA	NA	NA	NA	NA	NA
ytfT (O3K_RS22670)	-0.348389	-0.348389	-0.348389	-0.348389	NA	-0.348389	NA	NA	NA	NA
aaeB (O3K_RS02730)	-0.341639	NA	-0.341639	NA	-0.341639	NA	NA	-0.341639	NA	-0.341639
gspH (O3K_RS04110)	-0.33996	NA	-0.33996	NA	NA	NA	NA	NA	NA	NA
yfdC (O3K_RS07800)	-0.312844	-0.312844	-0.312844	NA	-0.312844	NA	-0.312844	-0.312844	NA	-0.312844
yehX (O3K_RS08830)	-0.310648	NA	-0.310648	NA	NA	NA	NA	NA	NA	-0.310648
cydD (O3K_RS17010)	-0.306097	-0.306097	-0.306097	NA	-0.306097	NA	NA	-0.306097	NA	-0.306097
melB (O3K_RS23455)	-0.298118	-0.298118	-0.298118	-0.298118	NA	-0.298118	NA	NA	NA	-0.298118
ydhJ (O3K_RS12050)	-0.296322	-0.296322	-0.296322	NA	NA	NA	-0.296322	NA	NA	NA
agaD (O3K_RS03210)	-0.2907	-0.2907	-0.2907	-0.2907	NA	-0.2907	NA	NA	NA	NA
ccmC (O3K_RS08485)	-0.27904	NA	-0.27904	NA	NA	NA	NA	NA	NA	NA
tdcC (O3K_RS03340)	-0.275083	-0.275083	-0.275083	NA	-0.275083	NA	-0.275083	-0.275083	NA	-0.275083
tyrP (O3K_RS10115)	-0.272919	-0.272919	-0.272919	NA	-0.272919	NA	NA	-0.272919	NA	-0.272919
lptA (O3K_RS02905)	-0.272086	NA	-0.272086	NA	NA	NA	NA	NA	NA	NA
yicJ (O3K_RS00520)	-0.272036	-0.272036	-0.272036	-0.272036	NA	-0.272036	NA	NA	NA	-0.272036
gsiA (O3K_RS17300)	-0.269824	-0.269824	-0.269824	NA	NA	NA	NA	NA	NA	-0.269824
fryB (O3K_RS07475)	-0.267191	-0.267191	-0.267191	-0.267191	NA	-0.267191	NA	NA	NA	NA
yjjL (O3K_RS24265)	-0.264606	-0.264606	-0.264606	-0.264606	-0.264606	-0.264606	NA	-0.264606	NA	-0.264606
yjdL (O3K_RS23400)	-0.263159	-0.263159	-0.263159	NA	NA	NA	-0.263159	NA	NA	-0.263159
yjjP (O3K_RS21920)	-0.260741	NA	-0.260741	NA	-0.260741	NA	NA	-0.260741	NA	-0.260741
yidP (O3K_RS00095)	-0.259316	NA	-0.259316	-0.259316	NA	NA	NA	NA	-0.259316	NA
ygbN (O3K_RS05815)	-0.252833	-0.252833	-0.252833	-0.252833	-0.252833	-0.252833	-0.252833	-0.252833	NA	-0.252833
ygaZ (O3K_RS06120)	-0.25211	-0.25211	-0.25211	NA	-0.25211	NA	-0.25211	-0.25211	NA	-0.25211
tatC (O3K_RS24890)	-0.251295	-0.251295	-0.251295	NA	NA	NA	NA	NA	NA	NA
mppA (O3K_RS13720)	-0.244501	NA	-0.244501	NA	-0.244501	NA	NA	-0.244501	NA	-0.244501
tatA (O3K_RS24900)	-0.216375	-0.216375	-0.216375	NA	NA	NA	NA	NA	NA	NA
metQ (O3K_RS00215)	-0.202475	NA	-0.202475	NA	-0.202475	NA	NA	-0.202475	NA	-0.202475
yebT (O3K_RS10815)	-0.197446	NA	-0.197446	NA	NA	NA	NA	NA	NA	NA
rhtB (O3K_RS24960)	-0.192518	-0.192518	-0.192518	NA	-0.192518	NA	NA	-0.192518	NA	-0.192518
eamB (O3K_RS06525)	-0.190013	-0.190013	-0.190013	NA	-0.190013	NA	NA	-0.190013	NA	-0.190013
uraA (O3K_RS06945)	-0.176145	-0.176145	-0.176145	NA	-0.176145	NA	-0.176145	NA	NA	-0.176145
dppA (O3K_RS01125)	-0.168018	NA	-0.168018	NA	NA	NA	NA	NA	NA	NA
shiA (O3K_RS09675)	-0.162932	-0.162932	-0.162932	NA	-0.162932	NA	NA	-0.162932	NA	-0.162932
sulP (O3K_RS14695)	-0.152413	-0.152413	-0.152413	NA	-0.152413	NA	-0.152413	-0.152413	NA	-0.152413
cycA (O3K_RS22765)	-0.150994	-0.150994	-0.150994	NA	-0.150994	NA	-0.150994	-0.150994	NA	-0.150994
ptsH (O3K_RS02875)	-0.14734	NA	-0.14734	-0.14734	NA	NA	NA	NA	NA	NA
nupC (O3K_RS08655)	-0.143777	-0.143777	-0.143777	NA	NA	NA	NA	NA	NA	NA
livG (O3K_RS01725)	-0.142043	-0.142043	-0.142043	NA	-0.142043	NA	-0.142043	-0.142043	NA	-0.142043
yiaO (O3K_RS00925)	-0.141462	-0.141462	-0.141462	-0.141462	NA	-0.141462	NA	NA	NA	NA
argO (O3K_RS04815)	-0.140737	-0.140737	-0.140737	NA	-0.140737	NA	NA	-0.140737	NA	-0.140737
secD (O3K_RS19610)	-0.130364	NA	-0.130364	NA	NA	NA	NA	NA	NA	NA
xylG (O3K_RS00985)	-0.128426	-0.128426	-0.128426	-0.128426	NA	-0.128426	NA	NA	NA	NA
mglB (O3K_RS08725)	-0.111984	-0.111984	-0.111984	-0.111984	NA	-0.111984	NA	NA	NA	NA
ydcV (O3K_RS13330)	-0.111708	NA	-0.111708	NA	NA	NA	NA	NA	NA	NA
sapC (O3K_RS13920)	-0.0986761	-0.0986761	-0.0986761	NA	NA	NA	NA	NA	NA	-0.0986761
leuE (O3K_RS11000)	-0.0961127	-0.0961127	-0.0961127	NA	-0.0961127	NA	NA	-0.0961127	NA	-0.0961127
ugpC (O3K_RS01750)	-0.0931508	-0.0931508	-0.0931508	NA	-0.0931508	NA	NA	NA	NA	-0.0931508
dgoT (O3K_RS00060)	-0.09107	-0.09107	-0.09107	NA	-0.09107	NA	NA	NA	NA	-0.09107
ccmA (O3K_RS08475)	-0.0908028	-0.0908028	-0.0908028	NA	NA	NA	NA	NA	NA	NA
yiaM (O3K_RS00935)	-0.0876452	-0.0876452	-0.0876452	-0.0876452	NA	-0.0876452	NA	NA	NA	NA
potI (O3K_RS17160)	-0.0792665	NA	-0.0792665	NA	NA	NA	NA	NA	NA	-0.0792665
ytfM (O3K_RS22710)	-0.0743197	NA	-0.0743197	NA	NA	NA	NA	NA	NA	NA
sxy (O3K_RS16645)	-0.074245	NA	-0.074245	NA	NA	NA	NA	NA	-0.074245	NA
nirC (O3K_RS02170)	-0.0738571	-0.0738571	-0.0738571	NA	-0.0738571	NA	-0.0738571	-0.0738571	NA	-0.0738571
lamB (O3K_RS23860)	-0.0728204	-0.0728204	-0.0728204	-0.0728204	NA	-0.0728204	NA	NA	NA	NA
yieG (O3K_RS00195)	-0.067214	-0.067214	-0.067214	NA	NA	NA	NA	NA	NA	NA
ybbY (O3K_RS19080)	-0.0622358	-0.0622358	-0.0622358	NA	NA	NA	NA	NA	NA	NA
srlB (O3K_RS06015)	-0.0561702	NA	-0.0561702	-0.0561702	NA	NA	NA	NA	NA	NA
fhuC (O3K_RS20990)	-0.0538824	-0.0538824	-0.0538824	NA	-0.0538824	NA	NA	NA	NA	-0.0538824
lsrC (O3K_RS12960)	-0.0509595	-0.0509595	-0.0509595	-0.0509595	NA	-0.0509595	NA	NA	NA	NA
actP (O3K_RS23695)	-0.0449472	-0.0449472	-0.0449472	NA	-0.0449472	NA	-0.0449472	-0.0449472	NA	-0.0449472
malE (O3K_RS23870)	-0.0225868	NA	-0.0225868	-0.0225868	NA	NA	NA	NA	NA	NA
putP (O3K_RS15980)	-0.0213847	-0.0213847	-0.0213847	NA	-0.0213847	NA	NA	-0.0213847	NA	-0.0213847
potG (O3K_RS17170)	-0.016452	NA	-0.016452	NA	NA	NA	NA	NA	NA	-0.016452
gudP (O3K_RS05535)	-0.00781902	-0.00781902	-0.00781902	NA	-0.00781902	NA	NA	NA	NA	-0.00781902
ompF (O3K_RS16795)	-0.00535665	-0.00535665	-0.00535665	-0.00535665	-0.00535665	-0.00535665	-0.00535665	NA	NA	-0.00535665
yejE (O3K_RS08575)	-0.000155636	-0.000155636	-0.000155636	NA	NA	NA	NA	NA	NA	NA
eamA (O3K_RS12830)	0.0193347	0.0193347	0.0193347	NA	0.0193347	NA	NA	0.0193347	NA	0.0193347
lptF (O3K_RS22510)	0.0225013	0.0225013	0.0225013	NA	NA	NA	NA	NA	NA	NA
yejB (O3K_RS08580)	0.0299681	0.0299681	0.0299681	NA	NA	NA	NA	NA	NA	NA
mdtK (O3K_RS11950)	0.0332446	0.0332446	0.0332446	NA	0.0332446	NA	0.0332446	NA	NA	0.0332446
ccmE (O3K_RS08495)	0.0379328	NA	0.0379328	NA	NA	NA	NA	NA	NA	NA
dppD (O3K_RS01140)	0.0521557	0.0521557	0.0521557	NA	NA	NA	NA	NA	NA	NA
ulaB (O3K_RS22855)	0.0775012	0.0775012	0.0775012	0.0775012	0.0775012	0.0775012	NA	0.0775012	NA	0.0775012
gltP (O3K_RS23645)	0.0890358	NA	0.0890358	NA	0.0890358	NA	NA	0.0890358	NA	0.0890358
metQ (O3K_RS20755)	0.091525	NA	0.091525	NA	0.091525	NA	NA	0.091525	NA	0.091525
sapF (O3K_RS13930)	0.0960168	0.0960168	0.0960168	NA	NA	NA	NA	NA	NA	0.0960168
ffh (O3K_RS06370)	0.100023	NA	0.100023	NA	NA	NA	NA	NA	NA	NA
yejF (O3K_RS08570)	0.107752	0.107752	0.107752	NA	NA	NA	NA	NA	NA	NA
sbmA (O3K_RS19765)	0.136375	0.136375	0.136375	NA	NA	NA	0.136375	NA	NA	NA
araE (O3K_RS05285)	0.146341	0.146341	0.146341	0.146341	NA	0.146341	NA	NA	NA	0.146341
yojI (O3K_RS08420)	0.155098	NA	0.155098	NA	NA	NA	NA	NA	NA	NA
celC (O3K_RS11320)	0.157942	0.157942	0.157942	0.157942	NA	0.157942	NA	NA	NA	NA
mtlA (O3K_RS00810)	0.158879	0.158879	0.158879	0.158879	NA	0.158879	NA	NA	NA	NA
yphD (O3K_RS06695)	0.174263	0.174263	0.174263	0.174263	NA	0.174263	NA	NA	NA	NA
ulaC (O3K_RS22850)	0.186398	0.186398	0.186398	0.186398	0.186398	0.186398	NA	0.186398	NA	0.186398
yhjV (O3K_RS01150)	0.191692	NA	0.191692	NA	0.191692	NA	NA	0.191692	NA	0.191692
dtpB (O3K_RS01395)	0.208862	0.208862	0.208862	NA	NA	NA	0.208862	NA	NA	0.208862
uraA (O3K_RS16030)	0.219178	0.219178	0.219178	NA	0.219178	NA	0.219178	NA	NA	0.219178
gatC (O3K_RS09015)	0.219507	0.219507	0.219507	0.219507	NA	0.219507	NA	NA	NA	NA
tauA (O3K_RS19805)	0.227241	NA	0.227241	NA	0.227241	NA	NA	NA	NA	0.227241
gspI (O3K_RS04115)	0.229207	NA	0.229207	NA	NA	NA	NA	NA	NA	NA
secA (O3K_RS21245)	0.238333	0.238333	0.238333	NA	NA	NA	NA	NA	NA	NA
dcuC (O3K_RS18635)	0.240339	0.240339	0.240339	NA	0.240339	NA	0.240339	0.240339	NA	0.240339
dcuA (O3K_RS23140)	0.268281	0.268281	0.268281	NA	0.268281	NA	0.268281	0.268281	NA	0.268281
gltS (O3K_RS00540)	0.273327	0.273327	0.273327	NA	0.273327	NA	NA	0.273327	NA	0.273327
btuB (O3K_RS24235)	0.288044	0.288044	0.288044	NA	NA	NA	NA	NA	NA	0.288044
mlaC (O3K_RS02945)	0.31659	NA	0.31659	NA	0.31659	NA	NA	NA	NA	0.31659
uhpT (O3K_RS00185)	0.327013	0.327013	0.327013	NA	0.327013	NA	NA	NA	NA	0.327013
pnuC (O3K_RS18005)	0.336689	0.336689	0.336689	NA	NA	NA	NA	NA	NA	NA
fruA (O3K_RS24310)	0.34034	0.34034	0.34034	0.34034	NA	0.34034	NA	NA	NA	NA
nagE (O3K_RS18370)	0.36993	0.36993	0.36993	0.36993	NA	0.36993	NA	NA	NA	NA
gspC (O3K_RS04085)	0.373411	NA	0.373411	NA	NA	NA	NA	NA	NA	NA
vacJ (O3K_RS07805)	0.393135	NA	0.393135	NA	0.393135	NA	NA	NA	NA	0.393135
proX (O3K_RS06130)	0.399976	NA	0.399976	NA	NA	NA	NA	NA	NA	0.399976
yeeF (O3K_RS09395)	0.403275	0.403275	0.403275	NA	NA	NA	NA	NA	NA	0.403275
dhaM (O3K_RS14735)	0.419099	0.419099	0.419099	0.419099	NA	0.419099	NA	NA	NA	NA
chbB (O3K_RS11310)	0.424804	0.424804	0.424804	0.424804	NA	0.424804	NA	NA	NA	NA
ompC (O3K_RS08400)	0.460157	NA	0.460157	NA	0.460157	NA	NA	NA	NA	0.460157
csgG (O3K_RS15440)	0.474075	0.474075	0.474075	NA	NA	NA	NA	NA	NA	NA
sapD (O3K_RS13925)	0.474773	0.474773	0.474773	NA	NA	NA	NA	NA	NA	0.474773
oppA (O3K_RS14505)	0.475214	NA	0.475214	NA	NA	NA	NA	NA	NA	NA
glnP (O3K_RS17405)	0.477436	0.477436	0.477436	NA	0.477436	NA	NA	0.477436	NA	0.477436
ccmD (O3K_RS08490)	0.482691	NA	0.482691	NA	NA	NA	NA	NA	NA	NA
ecfT (O3K_RS04780)	0.486131	0.486131	0.486131	NA	0.486131	NA	0.486131	NA	NA	0.486131
ftsY (O3K_RS01680)	0.488515	NA	0.488515	NA	NA	NA	NA	NA	NA	NA
proV (O3K_RS06140)	0.50248	0.50248	0.50248	NA	NA	NA	NA	NA	NA	0.50248
potC (O3K_RS15020)	0.519668	0.519668	0.519668	NA	NA	NA	NA	NA	NA	0.519668
tolR (O3K_RS18075)	0.520255	NA	0.520255	NA	NA	NA	NA	NA	NA	NA
bglF (O3K_RS25505)	0.533838	0.533838	0.533838	0.533838	NA	0.533838	NA	NA	NA	NA
yddG (O3K_RS13180)	0.53611	0.53611	0.53611	NA	0.53611	NA	0.53611	0.53611	NA	0.53611
secG (O3K_RS03030)	0.53653	0.53653	0.53653	NA	NA	NA	NA	NA	NA	NA
pqiB (O3K_RS16685)	0.554722	NA	0.554722	NA	NA	NA	NA	NA	NA	NA
metI (O3K_RS20750)	0.558037	0.558037	0.558037	NA	0.558037	NA	0.558037	0.558037	NA	0.558037
fruA (O3K_RS08640)	0.588716	0.588716	0.588716	0.588716	NA	0.588716	NA	NA	NA	NA
crr (O3K_RS07320)	0.613039	NA	0.613039	0.613039	NA	NA	NA	NA	NA	NA
tolQ (O3K_RS18080)	0.641158	NA	0.641158	NA	NA	NA	NA	NA	NA	NA
tatB (O3K_RS24895)	0.651223	0.651223	0.651223	NA	NA	NA	NA	NA	NA	NA
aaeA (O3K_RS02725)	0.657253	0.657253	0.657253	NA	0.657253	NA	0.657253	0.657253	NA	0.657253
yjcD (O3K_RS23710)	0.686924	0.686924	0.686924	NA	NA	NA	NA	NA	NA	NA
gatA (O3K_RS09005)	0.693056	0.693056	0.693056	0.693056	NA	0.693056	NA	NA	NA	NA
yeeO (O3K_RS09655)	0.694527	0.694527	0.694527	NA	0.694527	NA	0.694527	NA	NA	0.694527
secE (O3K_RS24160)	0.704343	0.704343	0.704343	NA	NA	NA	NA	NA	NA	NA
cmtA (O3K_RS04745)	0.727563	0.727563	0.727563	0.727563	NA	0.727563	NA	NA	NA	NA
lolD (O3K_RS15055)	0.734061	0.734061	0.734061	NA	NA	NA	NA	NA	NA	NA
secF (O3K_RS19605)	0.758524	NA	0.758524	NA	NA	NA	NA	NA	NA	NA
btuF (O3K_RS20950)	0.784979	NA	0.784979	NA	NA	NA	NA	NA	NA	NA
ptsI (O3K_RS07325)	0.814063	NA	0.814063	0.814063	NA	NA	NA	NA	NA	NA
livF (O3K_RS01730)	0.818773	0.818773	0.818773	NA	0.818773	NA	0.818773	0.818773	NA	0.818773
nanT (O3K_RS02810)	0.819977	0.819977	0.819977	0.819977	0.819977	0.819977	NA	0.819977	NA	0.819977
lptB (O3K_RS02900)	0.837659	0.837659	0.837659	NA	NA	NA	NA	NA	NA	NA
cadB (O3K_RS23390)	0.880435	0.880435	0.880435	NA	0.880435	NA	0.880435	0.880435	NA	0.880435
proP (O3K_RS23505)	0.890678	0.890678	0.890678	NA	0.890678	NA	NA	0.890678	NA	0.890678
hisP (O3K_RS08005)	0.898686	0.898686	0.898686	NA	0.898686	NA	0.898686	0.898686	NA	0.898686
tolB (O3K_RS18065)	0.931562	0.931562	0.931562	NA	NA	NA	NA	NA	NA	NA
gsiB (O3K_RS17295)	0.940144	NA	0.940144	NA	NA	NA	NA	NA	NA	NA
hisQ (O3K_RS07995)	0.95262	0.95262	0.95262	NA	0.95262	NA	0.95262	0.95262	NA	0.95262
hrsA (O3K_RS18115)	0.96146	0.96146	0.96146	0.96146	0.96146	0.96146	NA	0.96146	NA	0.96146
ftsW (O3K_RS21290)	0.961641	0.961641	0.961641	NA	NA	NA	NA	NA	NA	NA
tolA (O3K_RS18070)	1.00199	NA	1.00199	NA	NA	NA	NA	NA	NA	NA
lsrB (O3K_RS12950)	1.02027	1.02027	1.02027	1.02027	NA	1.02027	NA	NA	NA	NA
gspG (O3K_RS04105)	1.0329	NA	1.0329	NA	NA	NA	NA	NA	NA	NA
nepI (O3K_RS00205)	1.04845	1.04845	1.04845	NA	NA	NA	NA	NA	NA	NA
manY (O3K_RS10900)	1.22847	1.22847	1.22847	1.22847	NA	1.22847	NA	NA	NA	NA
potD (O3K_RS15025)	1.28429	NA	1.28429	NA	NA	NA	NA	NA	NA	1.28429
manX (O3K_RS10905)	1.35754	1.35754	1.35754	1.35754	NA	1.35754	NA	NA	NA	NA
ptsN (O3K_RS02885)	1.41543	1.41543	1.41543	1.41543	NA	1.41543	NA	NA	NA	NA
csgE (O3K_RS15430)	1.4328	1.4328	1.4328	NA	NA	NA	NA	NA	NA	NA
lolA (O3K_RS16990)	1.43689	NA	1.43689	NA	NA	NA	NA	NA	NA	NA
ptsG (O3K_RS15135)	1.44614	1.44614	1.44614	1.44614	NA	1.44614	NA	NA	NA	NA
setA (O3K_RS21385)	1.46318	NA	1.46318	1.46318	NA	NA	NA	NA	NA	NA
alaE (O3K_RS06175)	1.63839	1.63839	1.63839	NA	1.63839	NA	NA	1.63839	NA	1.63839
fliY (O3K_RS10045)	1.92804	1.92804	1.92804	NA	1.92804	NA	NA	1.92804	NA	1.92804
mdtI (O3K_RS12280)	2.09961	2.09961	2.09961	NA	NA	NA	NA	NA	NA	2.09961
amtB (O3K_RS19380)	2.23843	2.23843	2.23843	NA	NA	NA	NA	NA	NA	2.23843
manZ (O3K_RS10895)	2.32242	2.32242	2.32242	2.32242	NA	2.32242	NA	NA	NA	NA
garP (O3K_RS03285)	2.45764	2.45764	2.45764	NA	2.45764	NA	NA	NA	NA	2.45764
lrgA (O3K_RS08770)	2.8689	NA	2.8689	NA	NA	NA	NA	NA	NA	NA
mdtJ (O3K_RS12275)	3.03334	3.03334	3.03334	NA	NA	NA	NA	NA	NA	3.03334
tatE (O3K_RS18610)	3.74284	NA	3.74284	NA	NA	NA	NA	NA	NA	NA
lldP (O3K_RS00775)	NA	-2.69859	-2.69859	NA	NA	NA	NA	NA	NA	-2.69859
cusC (O3K_RS18900)	NA	-1.83506	-1.83506	NA	NA	NA	NA	NA	NA	-1.83506
fecD (O3K_RS22240)	NA	-1.70413	-1.70413	NA	NA	NA	NA	NA	NA	NA
kgtP (O3K_RS06480)	NA	-1.60657	-1.60657	NA	NA	NA	NA	NA	NA	-1.60657
nikB (O3K_RS01615)	NA	-1.55507	-1.55507	NA	NA	NA	NA	NA	NA	-1.55507
nikE (O3K_RS01600)	NA	-1.45868	-1.45868	NA	NA	NA	NA	NA	NA	-1.45868
sthA (O3K_RS24255)	NA	-1.36117	-1.36117	NA	NA	NA	NA	NA	NA	-1.36117
yidK (O3K_RS00115)	NA	-1.16874	-1.16874	NA	NA	NA	NA	NA	NA	NA
kdpC (O3K_RS18290)	NA	-1.1641	-1.1641	NA	NA	NA	NA	NA	NA	-1.1641
yebQ (O3K_RS10845)	NA	-1.12659	-1.12659	NA	NA	NA	NA	NA	NA	NA
nikC (O3K_RS01610)	NA	-1.09564	-1.09564	NA	NA	NA	NA	NA	NA	-1.09564
yedA (O3K_RS09855)	NA	-1.05516	-1.05516	NA	NA	NA	NA	NA	NA	NA
acrB (O3K_RS01290)	NA	-1.03793	-1.03793	NA	NA	NA	-1.03793	NA	NA	NA
rcnA (O3K_RS08945)	NA	-1.03696	-1.03696	NA	NA	NA	NA	NA	NA	-1.03696
cmr (O3K_RS22030)	NA	-1.02303	-1.02303	NA	NA	NA	-1.02303	NA	NA	-1.02303
yrbG (O3K_RS02925)	NA	-0.947069	-0.947069	NA	NA	NA	NA	NA	NA	-0.947069
mdtC (O3K_RS09075)	NA	-0.939135	-0.939135	NA	NA	NA	-0.939135	NA	NA	-0.939135
cusB (O3K_RS18890)	NA	-0.869921	-0.869921	NA	NA	NA	NA	NA	NA	-0.869921
cyoC (O3K_RS19485)	NA	-0.85338	-0.85338	NA	NA	NA	NA	NA	NA	-0.85338
atpI (O3K_RS25400)	NA	-0.843941	-0.843941	NA	NA	NA	NA	NA	NA	-0.843941
mgtA (O3K_RS22605)	NA	-0.820037	-0.820037	NA	NA	NA	NA	NA	NA	-0.820037
cyoB (O3K_RS19480)	NA	-0.814358	-0.814358	NA	NA	NA	NA	NA	NA	-0.814358
cyoA (O3K_RS19475)	NA	-0.806532	-0.806532	NA	NA	NA	NA	NA	NA	-0.806532
fecA (O3K_RS22225)	NA	-0.801199	-0.801199	NA	NA	NA	NA	NA	NA	-0.801199
ybhF (O3K_RS17485)	NA	-0.794527	-0.794527	NA	NA	NA	-0.794527	NA	NA	NA
yraJ (O3K_RS03190)	NA	-0.783277	-0.783277	NA	NA	NA	NA	NA	NA	NA
pitA (O3K_RS01410)	NA	-0.743277	-0.743277	NA	NA	NA	NA	NA	NA	-0.743277
ydfJ (O3K_RS12775)	NA	-0.739758	-0.739758	NA	NA	NA	NA	NA	NA	-0.739758
hcaT (O3K_RS06745)	NA	-0.727093	-0.727093	NA	NA	NA	-0.727093	NA	NA	NA
modA (O3K_RS17945)	NA	-0.695993	-0.695993	NA	NA	NA	NA	NA	NA	-0.695993
nuoB (O3K_RS08100)	NA	-0.680823	-0.680823	NA	NA	NA	NA	NA	NA	-0.680823
modC (O3K_RS17935)	NA	-0.641358	-0.641358	NA	NA	NA	NA	NA	NA	-0.641358
nhaB (O3K_RS14795)	NA	-0.61493	-0.61493	NA	NA	NA	NA	NA	NA	-0.61493
mdtL (O3K_RS25565)	NA	-0.598007	-0.598007	NA	NA	NA	-0.598007	NA	NA	NA
chaA (O3K_RS14630)	NA	-0.583623	-0.583623	NA	NA	NA	NA	NA	NA	-0.583623
cysZ (O3K_RS07340)	NA	-0.579826	-0.579826	NA	NA	NA	NA	NA	NA	-0.579826
zitB (O3K_RS18000)	NA	-0.559926	-0.559926	NA	NA	NA	NA	NA	NA	-0.559926
kup (O3K_RS25360)	NA	-0.553049	-0.553049	NA	NA	NA	NA	NA	NA	-0.553049
trkH (O3K_RS24845)	NA	-0.533736	-0.533736	NA	NA	NA	NA	NA	NA	-0.533736
fimD (O3K_RS18985)	NA	-0.487079	-0.487079	NA	NA	NA	NA	NA	NA	NA
mdtG (O3K_RS15365)	NA	-0.473293	-0.473293	NA	NA	NA	-0.473293	NA	NA	NA
ybhI (O3K_RS17910)	NA	-0.435122	-0.435122	NA	NA	NA	NA	NA	NA	NA
yqiG (O3K_RS03710)	NA	-0.417267	-0.417267	NA	NA	NA	NA	NA	NA	NA
ybhR (O3K_RS17495)	NA	-0.413117	-0.413117	NA	NA	NA	-0.413117	NA	NA	NA
atpC (O3K_RS25440)	NA	-0.365508	-0.365508	NA	NA	NA	NA	NA	NA	-0.365508
acrD (O3K_RS07105)	NA	-0.364975	-0.364975	NA	NA	NA	-0.364975	NA	NA	-0.364975
cysA (O3K_RS04770)	NA	-0.32001	-0.32001	NA	NA	NA	NA	NA	NA	-0.32001
tauC (O3K_RS19795)	NA	-0.310857	-0.310857	NA	NA	NA	NA	NA	NA	NA
macB (O3K_RS17050)	NA	-0.309232	-0.309232	NA	NA	NA	-0.309232	NA	NA	NA
atpH (O3K_RS25420)	NA	-0.287412	-0.287412	NA	NA	NA	NA	NA	NA	-0.287412
atpF (O3K_RS25415)	NA	-0.279343	-0.279343	NA	NA	NA	NA	NA	NA	-0.279343
pstC (O3K_RS25480)	NA	-0.265107	-0.265107	NA	NA	NA	NA	NA	NA	-0.265107
atpB (O3K_RS25405)	NA	-0.253077	-0.253077	NA	NA	NA	NA	NA	NA	-0.253077
atpA (O3K_RS25425)	NA	-0.244601	-0.244601	NA	NA	NA	NA	NA	NA	-0.244601
mdtD (O3K_RS09070)	NA	-0.24386	-0.24386	NA	NA	NA	NA	NA	NA	NA
tqsA (O3K_RS12270)	NA	-0.219183	-0.219183	NA	NA	NA	NA	NA	NA	NA
cyoD (O3K_RS19490)	NA	-0.21606	-0.21606	NA	NA	NA	NA	NA	NA	-0.21606
elfC (O3K_RS16740)	NA	-0.214889	-0.214889	NA	NA	NA	NA	NA	NA	NA
kdpB (O3K_RS18285)	NA	-0.214497	-0.214497	NA	NA	NA	NA	NA	NA	-0.214497
nhaP2 (O3K_RS14770)	NA	-0.210673	-0.210673	NA	NA	NA	NA	NA	NA	-0.210673
zntA (O3K_RS01655)	NA	-0.192586	-0.192586	NA	NA	NA	NA	NA	NA	-0.192586
ybhS (O3K_RS17490)	NA	-0.181128	-0.181128	NA	NA	NA	-0.181128	NA	NA	NA
htrE (O3K_RS21050)	NA	-0.178616	-0.178616	NA	NA	NA	NA	NA	NA	NA
emrY (O3K_RS07580)	NA	-0.171632	-0.171632	NA	NA	NA	NA	NA	NA	NA
arsB (O3K_RS01360)	NA	-0.162301	-0.162301	NA	NA	NA	NA	NA	NA	-0.162301
nhaA (O3K_RS21640)	NA	-0.148903	-0.148903	NA	NA	NA	NA	NA	NA	-0.148903
narK (O3K_RS14595)	NA	-0.143558	-0.143558	NA	NA	NA	NA	NA	NA	-0.143558
cmr (O3K_RS17235)	NA	-0.124359	-0.124359	NA	NA	NA	-0.124359	NA	NA	-0.124359
yfcU (O3K_RS07845)	NA	-0.101508	-0.101508	NA	NA	NA	NA	NA	NA	NA
cusA (O3K_RS18885)	NA	-0.0902514	-0.0902514	NA	NA	NA	NA	NA	NA	-0.0902514
copA (O3K_RS19215)	NA	-0.0530645	-0.0530645	NA	NA	NA	NA	NA	NA	-0.0530645
citT (O3K_RS18680)	NA	-0.0246646	-0.0246646	NA	NA	NA	NA	NA	NA	NA
yjbB (O3K_RS23960)	NA	-0.0221356	-0.0221356	NA	NA	NA	NA	NA	NA	-0.0221356
yajO (O3K_RS19555)	NA	-0.0211549	-0.0211549	NA	NA	NA	NA	NA	NA	-0.0211549
znuB (O3K_RS10690)	NA	-0.0174295	-0.0174295	NA	NA	NA	NA	NA	NA	-0.0174295
yjcE (O3K_RS23705)	NA	-0.0107172	-0.0107172	NA	NA	NA	NA	NA	NA	-0.0107172
hsrA (O3K_RS25325)	NA	0.00883982	0.00883982	NA	NA	NA	NA	NA	NA	NA
cysA (O3K_RS07300)	NA	0.0314379	0.0314379	NA	NA	NA	NA	NA	NA	0.0314379
emrB (O3K_RS06095)	NA	0.037602	0.037602	NA	NA	NA	NA	NA	NA	NA
oppB (O3K_RS14500)	NA	0.0649277	0.0649277	NA	NA	NA	NA	NA	NA	NA
feoB (O3K_RS01955)	NA	0.0845119	0.0845119	NA	NA	NA	NA	NA	NA	0.0845119
perM (O3K_RS06965)	NA	0.0923149	0.0923149	NA	NA	NA	NA	NA	NA	NA
ybbM (O3K_RS19180)	NA	0.105717	0.105717	NA	NA	NA	NA	NA	NA	0.105717
kdpA (O3K_RS18280)	NA	0.115503	0.115503	NA	NA	NA	NA	NA	NA	0.115503
yghB (O3K_RS03865)	NA	0.133801	0.133801	NA	NA	NA	NA	NA	NA	NA
mntH (O3K_RS07455)	NA	0.211628	0.211628	NA	NA	NA	NA	NA	NA	0.211628
yhhT (O3K_RS01630)	NA	0.261329	0.261329	NA	NA	NA	NA	NA	NA	NA
pitA (O3K_RS03965)	NA	0.264825	0.264825	NA	NA	NA	NA	NA	NA	0.264825
atpG (O3K_RS25430)	NA	0.291185	0.291185	NA	NA	NA	NA	NA	NA	0.291185
corA (O3K_RS25010)	NA	0.309527	0.309527	NA	NA	NA	NA	NA	NA	0.309527
yajR (O3K_RS19515)	NA	0.313886	0.313886	NA	NA	NA	NA	NA	NA	NA
macA (O3K_RS17055)	NA	0.321775	0.321775	NA	NA	NA	0.321775	NA	NA	NA
ydiK (O3K_RS11825)	NA	0.32286	0.32286	NA	NA	NA	NA	NA	NA	NA
znuC (O3K_RS10695)	NA	0.34174	0.34174	NA	NA	NA	NA	NA	NA	0.34174
fieF (O3K_RS24510)	NA	0.374744	0.374744	NA	NA	NA	NA	NA	NA	0.374744
nuoM (O3K_RS08150)	NA	0.382727	0.382727	NA	NA	NA	NA	NA	NA	0.382727
clcA (O3K_RS20970)	NA	0.395341	0.395341	NA	NA	NA	NA	NA	NA	0.395341
atpE (O3K_RS25410)	NA	0.401289	0.401289	NA	NA	NA	NA	NA	NA	0.401289
nuoL (O3K_RS08145)	NA	0.403422	0.403422	NA	NA	NA	NA	NA	NA	0.403422
acrB (O3K_RS19325)	NA	0.411055	0.411055	NA	NA	NA	0.411055	NA	NA	0.411055
glcA (O3K_RS04065)	NA	0.425888	0.425888	NA	NA	NA	NA	NA	NA	0.425888
yqjA (O3K_RS03435)	NA	0.460735	0.460735	NA	NA	NA	NA	NA	NA	NA
kch (O3K_RS14465)	NA	0.46614	0.46614	NA	NA	NA	NA	NA	NA	0.46614
ttdT (O3K_RS03615)	NA	0.532688	0.532688	NA	NA	NA	NA	NA	NA	NA
trkA (O3K_RS02495)	NA	0.5409	0.5409	NA	NA	NA	NA	NA	NA	0.5409
kefB (O3K_RS02255)	NA	0.602595	0.602595	NA	NA	NA	NA	NA	NA	0.602595
mntP (O3K_RS10885)	NA	0.622455	0.622455	NA	NA	NA	NA	NA	NA	0.622455
nuoN (O3K_RS08155)	NA	0.632267	0.632267	NA	NA	NA	NA	NA	NA	0.632267
yfcV (O3K_RS07840)	NA	0.654479	0.654479	NA	NA	NA	NA	NA	NA	NA
pstA (O3K_RS25485)	NA	0.673356	0.673356	NA	NA	NA	NA	NA	NA	0.673356
pstB (O3K_RS25490)	NA	0.691181	0.691181	NA	NA	NA	NA	NA	NA	0.691181
aqpZ (O3K_RS17070)	NA	0.691393	0.691393	NA	NA	NA	NA	NA	NA	NA
sugE (O3K_RS23080)	NA	0.703417	0.703417	NA	NA	NA	NA	NA	NA	NA
atpD (O3K_RS25435)	NA	0.767927	0.767927	NA	NA	NA	NA	NA	NA	0.767927
oppC (O3K_RS14495)	NA	0.854445	0.854445	NA	NA	NA	NA	NA	NA	0.854445
tehA (O3K_RS13405)	NA	0.879969	0.879969	NA	NA	NA	NA	NA	NA	0.879969
arnF (O3K_RS08225)	NA	0.954893	0.954893	NA	NA	NA	NA	NA	NA	NA
zupT (O3K_RS03735)	NA	0.972375	0.972375	NA	NA	NA	NA	NA	NA	0.972375
ybdG (O3K_RS18875)	NA	1.05219	1.05219	NA	NA	NA	NA	NA	NA	NA
zntB (O3K_RS13660)	NA	1.05551	1.05551	NA	NA	NA	NA	NA	NA	1.05551
yehB (O3K_RS08930)	NA	1.06905	1.06905	NA	NA	NA	NA	NA	NA	NA
feoA (O3K_RS01960)	NA	1.09486	1.09486	NA	NA	NA	NA	NA	NA	1.09486
ompA (O3K_RS16655)	NA	1.16072	1.16072	NA	NA	NA	NA	NA	NA	1.16072
kefC (O3K_RS21495)	NA	1.24898	1.24898	NA	NA	NA	NA	NA	NA	1.24898
glnH (O3K_RS17400)	NA	1.31046	1.31046	NA	NA	NA	NA	NA	NA	1.31046
crcB (O3K_RS18620)	NA	1.38723	1.38723	NA	NA	NA	NA	NA	NA	1.38723
mscL (O3K_RS02490)	NA	1.50608	1.50608	NA	NA	NA	NA	NA	NA	1.50608
hipA (O3K_RS12995)	NA	1.54622	1.54622	NA	NA	NA	NA	NA	1.54622	NA
mscS (O3K_RS04810)	NA	1.55575	1.55575	NA	NA	NA	NA	NA	NA	1.55575
fimD (O3K_RS13015)	NA	2.32162	2.32162	NA	NA	NA	NA	NA	NA	NA
arnE (O3K_RS08230)	NA	2.38621	2.38621	NA	NA	NA	NA	NA	NA	NA
safC (O3K_RS26235)	NA	5.68296	5.68296	NA	NA	NA	NA	NA	NA	NA
fecB (O3K_RS22230)	NA	NA	-1.17984	NA	NA	NA	NA	NA	NA	NA
yeaV (O3K_RS10985)	NA	NA	-0.988023	NA	NA	NA	NA	NA	NA	NA
znuA (O3K_RS10700)	NA	NA	-0.810584	NA	NA	NA	NA	NA	NA	-0.810584
efeO (O3K_RS15970)	NA	NA	-0.106503	NA	NA	NA	NA	NA	NA	-0.106503
pstS (O3K_RS25475)	NA	NA	-0.0963503	NA	NA	NA	NA	NA	NA	-0.0963503
cysP (O3K_RS07285)	NA	NA	-0.0867992	NA	NA	NA	NA	NA	NA	-0.0867992
senC (O3K_RS16560)	NA	NA	0.0068122	NA	NA	NA	NA	NA	NA	0.0068122
apt (O3K_RS19290)	NA	NA	0.103931	NA	NA	NA	NA	NA	NA	NA
silP (O3K_RS01500)	NA	NA	0.21844	NA	NA	NA	NA	NA	NA	0.21844
sbp (O3K_RS24500)	NA	NA	0.515936	NA	NA	NA	NA	NA	NA	0.515936
betT (O3K_RS22295)	NA	NA	0.706808	NA	NA	NA	NA	NA	NA	NA
cysT (O3K_RS07290)	NA	NA	0.745488	NA	NA	NA	NA	NA	NA	0.745488
melR (O3K_RS23465)	NA	NA	NA	NA	NA	NA	NA	NA	-3.78905	NA
yjjM (O3K_RS21955)	NA	NA	NA	NA	NA	NA	NA	NA	-3.2723	NA
pdhR (O3K_RS21180)	NA	NA	NA	NA	NA	NA	NA	NA	-3.15977	NA
tdcA (O3K_RS03330)	NA	NA	NA	NA	NA	NA	NA	NA	-3.10414	NA
pyrL (O3K_RS22580)	NA	NA	NA	NA	NA	NA	NA	NA	-3.04384	NA
yhjC (O3K_RS01255)	NA	NA	NA	NA	NA	NA	NA	NA	-2.776	NA
soxS (O3K_RS23720)	NA	NA	NA	NA	NA	NA	NA	NA	-2.53165	NA
glcC (O3K_RS04035)	NA	NA	NA	NA	NA	NA	NA	NA	-2.40991	NA
rhaR (O3K_RS24550)	NA	NA	NA	NA	NA	NA	NA	NA	-2.36623	NA
dmlR (O3K_RS10995)	NA	NA	NA	NA	NA	NA	NA	NA	-2.30261	NA
ybiH (O3K_RS17475)	NA	NA	NA	NA	NA	NA	NA	NA	-2.28196	NA
hexR (O3K_RS10720)	NA	NA	NA	NA	NA	NA	NA	NA	-2.24156	NA
feaR (O3K_RS13595)	NA	NA	NA	NA	NA	NA	NA	NA	-2.21274	NA
dgoR (O3K_RS00040)	NA	NA	NA	NA	NA	NA	NA	NA	-1.9816	NA
gutM (O3K_RS06005)	NA	NA	NA	NA	NA	NA	NA	NA	-1.96538	NA
pcaQ (O3K_RS13435)	NA	NA	NA	NA	NA	NA	NA	NA	-1.925	NA
metR (O3K_RS24940)	NA	NA	NA	NA	NA	NA	NA	NA	-1.92031	NA
prpR (O3K_RS19960)	NA	NA	NA	NA	NA	NA	NA	NA	-1.79131	NA
fucR (O3K_RS05455)	NA	NA	NA	NA	NA	NA	NA	NA	-1.69067	NA
trpR (O3K_RS21770)	NA	NA	NA	NA	NA	NA	NA	NA	-1.64519	NA
iclR (O3K_RS23970)	NA	NA	NA	NA	NA	NA	NA	NA	-1.64349	NA
malT (O3K_RS01910)	NA	NA	NA	NA	NA	NA	NA	NA	-1.60622	NA
yhjH (O3K_RS01235)	NA	NA	NA	NA	NA	NA	NA	NA	-1.60388	NA
cytR (O3K_RS24415)	NA	NA	NA	NA	NA	NA	NA	NA	-1.54054	NA
lacI (O3K_RS19890)	NA	NA	NA	NA	NA	NA	NA	NA	-1.52619	NA
rfaH (O3K_RS24880)	NA	NA	NA	NA	NA	NA	NA	NA	-1.51942	NA
yjiE (O3K_RS22085)	NA	NA	NA	NA	NA	NA	NA	NA	-1.50373	NA
hcaR (O3K_RS06740)	NA	NA	NA	NA	NA	NA	NA	NA	-1.46228	NA
rbsR (O3K_RS25330)	NA	NA	NA	NA	NA	NA	NA	NA	-1.45919	NA
ycaN (O3K_RS16945)	NA	NA	NA	NA	NA	NA	NA	NA	-1.43609	NA
cspE (O3K_RS18625)	NA	NA	NA	NA	NA	NA	NA	NA	-1.41953	NA
mhpR (O3K_RS19885)	NA	NA	NA	NA	NA	NA	NA	NA	-1.41323	NA
cspG (O3K_RS16490)	NA	NA	NA	NA	NA	NA	NA	NA	-1.40783	NA
lsrR (O3K_RS12970)	NA	NA	NA	NA	NA	NA	NA	NA	-1.38448	NA
araC (O3K_RS21420)	NA	NA	NA	NA	NA	NA	NA	NA	-1.37126	NA
torI (O3K_RS07615)	NA	NA	NA	NA	NA	NA	NA	NA	-1.36948	NA
sgrR (O3K_RS21395)	NA	NA	NA	NA	NA	NA	NA	NA	-1.32159	NA
yfhH (O3K_RS06620)	NA	NA	NA	NA	NA	NA	NA	NA	-1.31074	NA
galS (O3K_RS08720)	NA	NA	NA	NA	NA	NA	NA	NA	-1.30421	NA
rtn (O3K_RS08590)	NA	NA	NA	NA	NA	NA	NA	NA	-1.28205	NA
cspA (O3K_RS01040)	NA	NA	NA	NA	NA	NA	NA	NA	-1.27791	NA
cpxP (O3K_RS24515)	NA	NA	NA	NA	NA	NA	NA	NA	-1.27205	NA
treR (O3K_RS22615)	NA	NA	NA	NA	NA	NA	NA	NA	-1.24699	NA
yghO (O3K_RS04030)	NA	NA	NA	NA	NA	NA	NA	NA	-1.24574	NA
allS (O3K_RS19120)	NA	NA	NA	NA	NA	NA	NA	NA	-1.15538	NA
betI (O3K_RS20070)	NA	NA	NA	NA	NA	NA	NA	NA	-1.14471	NA
nac (O3K_RS09640)	NA	NA	NA	NA	NA	NA	NA	NA	-1.12355	NA
yijO (O3K_RS24305)	NA	NA	NA	NA	NA	NA	NA	NA	-1.11681	NA
rtcR (O3K_RS01895)	NA	NA	NA	NA	NA	NA	NA	NA	-1.11425	NA
glpR (O3K_RS01890)	NA	NA	NA	NA	NA	NA	NA	NA	-1.10774	NA
ybeF (O3K_RS18600)	NA	NA	NA	NA	NA	NA	NA	NA	-1.10588	NA
mprA (O3K_RS06105)	NA	NA	NA	NA	NA	NA	NA	NA	-1.10406	NA
arsR (O3K_RS01365)	NA	NA	NA	NA	NA	NA	NA	NA	-1.07795	NA
slmA (O3K_RS00600)	NA	NA	NA	NA	NA	NA	NA	NA	-1.0549	NA
rpoH (O3K_RS01695)	NA	NA	NA	NA	NA	NA	NA	NA	-1.03663	NA
argR (O3K_RS02745)	NA	NA	NA	NA	NA	NA	NA	NA	-1.01693	NA
crp (O3K_RS02220)	NA	NA	NA	NA	NA	NA	NA	NA	-1.00077	NA
xylR (O3K_RS00975)	NA	NA	NA	NA	NA	NA	NA	NA	-0.98439	NA
yeaM (O3K_RS11050)	NA	NA	NA	NA	NA	NA	NA	NA	-0.966395	NA
nemR (O3K_RS12025)	NA	NA	NA	NA	NA	NA	NA	NA	-0.864536	NA
argP (O3K_RS04850)	NA	NA	NA	NA	NA	NA	NA	NA	-0.858799	NA
cspD (O3K_RS17045)	NA	NA	NA	NA	NA	NA	NA	NA	-0.853928	NA
acrR (O3K_RS19315)	NA	NA	NA	NA	NA	NA	NA	NA	-0.83549	NA
yoaD (O3K_RS10915)	NA	NA	NA	NA	NA	NA	NA	NA	-0.833981	NA
rplT (O3K_RS11430)	NA	NA	NA	NA	NA	NA	NA	NA	-0.83022	NA
murR (O3K_RS07275)	NA	NA	NA	NA	NA	NA	NA	NA	-0.810794	NA
ttgR (O3K_RS02620)	NA	NA	NA	NA	NA	NA	NA	NA	-0.795344	NA
ynfL (O3K_RS12305)	NA	NA	NA	NA	NA	NA	NA	NA	-0.756167	NA
fhlA (O3K_RS05865)	NA	NA	NA	NA	NA	NA	NA	NA	-0.722173	NA
gadW (O3K_RS01285)	NA	NA	NA	NA	NA	NA	NA	NA	-0.700955	NA
cnu (O3K_RS12145)	NA	NA	NA	NA	NA	NA	NA	NA	-0.6992	NA
gntR (O3K_RS01805)	NA	NA	NA	NA	NA	NA	NA	NA	-0.69863	NA
fruR (O3K_RS21335)	NA	NA	NA	NA	NA	NA	NA	NA	-0.690489	NA
ypdC (O3K_RS07500)	NA	NA	NA	NA	NA	NA	NA	NA	-0.686423	NA
iprA (O3K_RS19775)	NA	NA	NA	NA	NA	NA	NA	NA	-0.668124	NA
srlR (O3K_RS06000)	NA	NA	NA	NA	NA	NA	NA	NA	-0.665501	NA
nusG (O3K_RS24155)	NA	NA	NA	NA	NA	NA	NA	NA	-0.635305	NA
ompR (O3K_RS01975)	NA	NA	NA	NA	NA	NA	NA	NA	-0.635055	NA
deoR (O3K_RS17245)	NA	NA	NA	NA	NA	NA	NA	NA	-0.633726	NA
himA (O3K_RS11450)	NA	NA	NA	NA	NA	NA	NA	NA	-0.620063	NA
ebgR (O3K_RS03555)	NA	NA	NA	NA	NA	NA	NA	NA	-0.598743	NA
ydcN (O3K_RS13375)	NA	NA	NA	NA	NA	NA	NA	NA	-0.596388	NA
uidR (O3K_RS12185)	NA	NA	NA	NA	NA	NA	NA	NA	-0.555977	NA
nikR (O3K_RS01595)	NA	NA	NA	NA	NA	NA	NA	NA	-0.553721	NA
mngR (O3K_RS18120)	NA	NA	NA	NA	NA	NA	NA	NA	-0.550295	NA
ybjK (O3K_RS17215)	NA	NA	NA	NA	NA	NA	NA	NA	-0.521155	NA
iraD (O3K_RS22090)	NA	NA	NA	NA	NA	NA	NA	NA	-0.476345	NA
mtfA (O3K_RS09765)	NA	NA	NA	NA	NA	NA	NA	NA	-0.444389	NA
yidZ (O3K_RS25560)	NA	NA	NA	NA	NA	NA	NA	NA	-0.433634	NA
tkt (O3K_RS07130)	NA	NA	NA	NA	NA	NA	NA	NA	-0.419655	NA
glnD (O3K_RS20915)	NA	NA	NA	NA	NA	NA	NA	NA	-0.417546	NA
cusR (O3K_RS18905)	NA	NA	NA	NA	NA	NA	NA	NA	-0.397487	NA
ybdO (O3K_RS18720)	NA	NA	NA	NA	NA	NA	NA	NA	-0.391012	NA
fadR (O3K_RS14790)	NA	NA	NA	NA	NA	NA	NA	NA	-0.390283	NA
tkt (O3K_RS04735)	NA	NA	NA	NA	NA	NA	NA	NA	-0.38837	NA
ydaM (O3K_RS13665)	NA	NA	NA	NA	NA	NA	NA	NA	-0.387789	NA
dpiA (O3K_RS18640)	NA	NA	NA	NA	NA	NA	NA	NA	-0.384514	NA
ygfI (O3K_RS04825)	NA	NA	NA	NA	NA	NA	NA	NA	-0.36731	NA
ftsK (O3K_RS16995)	NA	NA	NA	NA	NA	NA	NA	NA	-0.366788	NA
malY (O3K_RS12165)	NA	NA	NA	NA	NA	NA	NA	NA	-0.351031	NA
ybaO (O3K_RS19400)	NA	NA	NA	NA	NA	NA	NA	NA	-0.323455	NA
sfsA (O3K_RS21015)	NA	NA	NA	NA	NA	NA	NA	NA	-0.321346	NA
mlrA (O3K_RS08845)	NA	NA	NA	NA	NA	NA	NA	NA	-0.320482	NA
mcbR (O3K_RS13285)	NA	NA	NA	NA	NA	NA	NA	NA	-0.318675	NA
ygaV (O3K_RS06190)	NA	NA	NA	NA	NA	NA	NA	NA	-0.312064	NA
ycgE (O3K_RS14940)	NA	NA	NA	NA	NA	NA	NA	NA	-0.306058	NA
dcuS (O3K_RS23430)	NA	NA	NA	NA	NA	NA	NA	NA	-0.301218	NA
yciT (O3K_RS13970)	NA	NA	NA	NA	NA	NA	NA	NA	-0.295458	NA
lrhA (O3K_RS08090)	NA	NA	NA	NA	NA	NA	NA	NA	-0.289192	NA
glpG (O3K_RS01885)	NA	NA	NA	NA	NA	NA	NA	NA	-0.287708	NA
lexA (O3K_RS23825)	NA	NA	NA	NA	NA	NA	NA	NA	-0.280524	NA
rcnR (O3K_RS08950)	NA	NA	NA	NA	NA	NA	NA	NA	-0.27928	NA
soxS (O3K_RS12870)	NA	NA	NA	NA	NA	NA	NA	NA	-0.250916	NA
dhaR (O3K_RS14720)	NA	NA	NA	NA	NA	NA	NA	NA	-0.223146	NA
insH6 (O3K_RS15800)	NA	NA	NA	NA	NA	NA	NA	NA	-0.212915	NA
insH5 (O3K_RS08320)	NA	NA	NA	NA	NA	NA	NA	NA	-0.20522	NA
ada (O3K_RS08410)	NA	NA	NA	NA	NA	NA	NA	NA	-0.192068	NA
bglJ (O3K_RS21910)	NA	NA	NA	NA	NA	NA	NA	NA	-0.191506	NA
fhlA (O3K_RS06980)	NA	NA	NA	NA	NA	NA	NA	NA	-0.183081	NA
ycgF (O3K_RS14935)	NA	NA	NA	NA	NA	NA	NA	NA	-0.181416	NA
fur (O3K_RS18350)	NA	NA	NA	NA	NA	NA	NA	NA	-0.180618	NA
rhaS (O3K_RS24555)	NA	NA	NA	NA	NA	NA	NA	NA	-0.180603	NA
pncB (O3K_RS16785)	NA	NA	NA	NA	NA	NA	NA	NA	-0.176816	NA
purR (O3K_RS11975)	NA	NA	NA	NA	NA	NA	NA	NA	-0.175981	NA
insH6 (O3K_RS26110)	NA	NA	NA	NA	NA	NA	NA	NA	-0.175429	NA
glnG (O3K_RS24745)	NA	NA	NA	NA	NA	NA	NA	NA	-0.175056	NA
ypdB (O3K_RS07505)	NA	NA	NA	NA	NA	NA	NA	NA	-0.171653	NA
narL (O3K_RS14605)	NA	NA	NA	NA	NA	NA	NA	NA	-0.135539	NA
norR (O3K_RS05990)	NA	NA	NA	NA	NA	NA	NA	NA	-0.126607	NA
gntR (O3K_RS22495)	NA	NA	NA	NA	NA	NA	NA	NA	-0.111324	NA
insH6 (O3K_RS11465)	NA	NA	NA	NA	NA	NA	NA	NA	-0.108698	NA
fnr (O3K_RS13700)	NA	NA	NA	NA	NA	NA	NA	NA	-0.108239	NA
insH6 (O3K_RS26165)	NA	NA	NA	NA	NA	NA	NA	NA	-0.102166	NA
mtlR (O3K_RS00800)	NA	NA	NA	NA	NA	NA	NA	NA	-0.100991	NA
rpoN (O3K_RS02895)	NA	NA	NA	NA	NA	NA	NA	NA	-0.0979181	NA
insH6 (O3K_RS11355)	NA	NA	NA	NA	NA	NA	NA	NA	-0.0860951	NA
gcvA (O3K_RS05440)	NA	NA	NA	NA	NA	NA	NA	NA	-0.0785732	NA
metJ (O3K_RS24380)	NA	NA	NA	NA	NA	NA	NA	NA	-0.0736546	NA
insH6 (O3K_RS26375)	NA	NA	NA	NA	NA	NA	NA	NA	-0.0518809	NA
sohA (O3K_RS03275)	NA	NA	NA	NA	NA	NA	NA	NA	-0.0419427	NA
pspF (O3K_RS13860)	NA	NA	NA	NA	NA	NA	NA	NA	-0.03896	NA
nagC (O3K_RS18385)	NA	NA	NA	NA	NA	NA	NA	NA	-0.0331704	NA
cadC (O3K_RS23385)	NA	NA	NA	NA	NA	NA	NA	NA	-0.0251963	NA
aaeR (O3K_RS02715)	NA	NA	NA	NA	NA	NA	NA	NA	-0.0222286	NA
mfd (O3K_RS15070)	NA	NA	NA	NA	NA	NA	NA	NA	-0.0189819	NA
kdpE (O3K_RS18300)	NA	NA	NA	NA	NA	NA	NA	NA	-0.0173165	NA
ybcM (O3K_RS09975)	NA	NA	NA	NA	NA	NA	NA	NA	-0.000610018	NA
narP (O3K_RS08515)	NA	NA	NA	NA	NA	NA	NA	NA	0.0117138	NA
greA (O3K_RS03000)	NA	NA	NA	NA	NA	NA	NA	NA	0.0190513	NA
rapA (O3K_RS21445)	NA	NA	NA	NA	NA	NA	NA	NA	0.0308431	NA
envY (O3K_RS18960)	NA	NA	NA	NA	NA	NA	NA	NA	0.0406012	NA
dcuR (O3K_RS23435)	NA	NA	NA	NA	NA	NA	NA	NA	0.0809603	NA
sdiA (O3K_RS10065)	NA	NA	NA	NA	NA	NA	NA	NA	0.0873769	NA
marR (O3K_RS12875)	NA	NA	NA	NA	NA	NA	NA	NA	0.0978075	NA
baeR (O3K_RS09060)	NA	NA	NA	NA	NA	NA	NA	NA	0.0980425	NA
rcsB (O3K_RS08390)	NA	NA	NA	NA	NA	NA	NA	NA	0.112444	NA
pepA (O3K_RS22515)	NA	NA	NA	NA	NA	NA	NA	NA	0.115315	NA
lrp (O3K_RS17000)	NA	NA	NA	NA	NA	NA	NA	NA	0.122547	NA
asnC (O3K_RS25380)	NA	NA	NA	NA	NA	NA	NA	NA	0.125061	NA
fabR (O3K_RS24250)	NA	NA	NA	NA	NA	NA	NA	NA	0.12634	NA
rof (O3K_RS20805)	NA	NA	NA	NA	NA	NA	NA	NA	0.134223	NA
zur (O3K_RS23810)	NA	NA	NA	NA	NA	NA	NA	NA	0.145434	NA
nsrR (O3K_RS22935)	NA	NA	NA	NA	NA	NA	NA	NA	0.146602	NA
iraM (O3K_RS14300)	NA	NA	NA	NA	NA	NA	NA	NA	0.154054	NA
yahA (O3K_RS20055)	NA	NA	NA	NA	NA	NA	NA	NA	0.167934	NA
exuR (O3K_RS03440)	NA	NA	NA	NA	NA	NA	NA	NA	0.168261	NA
yjdC (O3K_RS23155)	NA	NA	NA	NA	NA	NA	NA	NA	0.172224	NA
leuO (O3K_RS21355)	NA	NA	NA	NA	NA	NA	NA	NA	0.189907	NA
mntR (O3K_RS17365)	NA	NA	NA	NA	NA	NA	NA	NA	0.191641	NA
yqjI (O3K_RS03575)	NA	NA	NA	NA	NA	NA	NA	NA	0.205773	NA
yqhC (O3K_RS03860)	NA	NA	NA	NA	NA	NA	NA	NA	0.206114	NA
xapR (O3K_RS07390)	NA	NA	NA	NA	NA	NA	NA	NA	0.217722	NA
aes (O3K_RS19255)	NA	NA	NA	NA	NA	NA	NA	NA	0.236515	NA
yfhA (O3K_RS06655)	NA	NA	NA	NA	NA	NA	NA	NA	0.237081	NA
rutR (O3K_RS15995)	NA	NA	NA	NA	NA	NA	NA	NA	0.247842	NA
yedW (O3K_RS09795)	NA	NA	NA	NA	NA	NA	NA	NA	0.250211	NA
ycjZ (O3K_RS13725)	NA	NA	NA	NA	NA	NA	NA	NA	0.250498	NA
rseP (O3K_RS20870)	NA	NA	NA	NA	NA	NA	NA	NA	0.260249	NA
arcA (O3K_RS21730)	NA	NA	NA	NA	NA	NA	NA	NA	0.261481	NA
slyA (O3K_RS12060)	NA	NA	NA	NA	NA	NA	NA	NA	0.263037	NA
ybeY (O3K_RS18450)	NA	NA	NA	NA	NA	NA	NA	NA	0.268851	NA
aidB (O3K_RS22890)	NA	NA	NA	NA	NA	NA	NA	NA	0.272646	NA
uhpA (O3K_RS00170)	NA	NA	NA	NA	NA	NA	NA	NA	0.275152	NA
phoE (O3K_RS20415)	NA	NA	NA	NA	NA	NA	NA	NA	0.284063	NA
nhaR (O3K_RS21635)	NA	NA	NA	NA	NA	NA	NA	NA	0.319904	NA
rpoD (O3K_RS03595)	NA	NA	NA	NA	NA	NA	NA	NA	0.351921	NA
adiY (O3K_RS23475)	NA	NA	NA	NA	NA	NA	NA	NA	0.354136	NA
yehT (O3K_RS08855)	NA	NA	NA	NA	NA	NA	NA	NA	0.355811	NA
fis (O3K_RS02635)	NA	NA	NA	NA	NA	NA	NA	NA	0.357591	NA
torR (O3K_RS16455)	NA	NA	NA	NA	NA	NA	NA	NA	0.37873	NA
rpoS (O3K_RS05790)	NA	NA	NA	NA	NA	NA	NA	NA	0.382681	NA
yjgJ (O3K_RS22565)	NA	NA	NA	NA	NA	NA	NA	NA	0.418091	NA
rpsJ (O3K_RS02335)	NA	NA	NA	NA	NA	NA	NA	NA	0.428711	NA
tyrR (O3K_RS13760)	NA	NA	NA	NA	NA	NA	NA	NA	0.464719	NA
ycfQ (O3K_RS15085)	NA	NA	NA	NA	NA	NA	NA	NA	0.476966	NA
hchA (O3K_RS09805)	NA	NA	NA	NA	NA	NA	NA	NA	0.481663	NA
agaR (O3K_RS03265)	NA	NA	NA	NA	NA	NA	NA	NA	0.486068	NA
yjiE (O3K_RS15680)	NA	NA	NA	NA	NA	NA	NA	NA	0.50477	NA
iraP (O3K_RS19735)	NA	NA	NA	NA	NA	NA	NA	NA	0.506312	NA
higA (O3K_RS03520)	NA	NA	NA	NA	NA	NA	NA	NA	0.508833	NA
ascG (O3K_RS05965)	NA	NA	NA	NA	NA	NA	NA	NA	0.522346	NA
ydiV (O3K_RS11725)	NA	NA	NA	NA	NA	NA	NA	NA	0.535203	NA
oxyR (O3K_RS24260)	NA	NA	NA	NA	NA	NA	NA	NA	0.564954	NA
phoB (O3K_RS19655)	NA	NA	NA	NA	NA	NA	NA	NA	0.572894	NA
mraZ (O3K_RS21330)	NA	NA	NA	NA	NA	NA	NA	NA	0.573533	NA
greB (O3K_RS01970)	NA	NA	NA	NA	NA	NA	NA	NA	0.588044	NA
cspC (O3K_RS10875)	NA	NA	NA	NA	NA	NA	NA	NA	0.600309	NA
gadX (O3K_RS01280)	NA	NA	NA	NA	NA	NA	NA	NA	0.612955	NA
hipB (O3K_RS12990)	NA	NA	NA	NA	NA	NA	NA	NA	0.628605	NA
csgD (O3K_RS15425)	NA	NA	NA	NA	NA	NA	NA	NA	0.630281	NA
cueR (O3K_RS19200)	NA	NA	NA	NA	NA	NA	NA	NA	0.647961	NA
yefM (O3K_RS09370)	NA	NA	NA	NA	NA	NA	NA	NA	0.684425	NA
dpiB (O3K_RS18645)	NA	NA	NA	NA	NA	NA	NA	NA	0.694901	NA
iscR (O3K_RS06770)	NA	NA	NA	NA	NA	NA	NA	NA	0.716125	NA
hdfR (O3K_RS25280)	NA	NA	NA	NA	NA	NA	NA	NA	0.717171	NA
ycgZ (O3K_RS14930)	NA	NA	NA	NA	NA	NA	NA	NA	0.739418	NA
ydiP (O3K_RS11780)	NA	NA	NA	NA	NA	NA	NA	NA	0.766	NA
cdaR (O3K_RS20930)	NA	NA	NA	NA	NA	NA	NA	NA	0.769556	NA
basR (O3K_RS23490)	NA	NA	NA	NA	NA	NA	NA	NA	0.776593	NA
sspA (O3K_RS02785)	NA	NA	NA	NA	NA	NA	NA	NA	0.789238	NA
hns (O3K_RS14530)	NA	NA	NA	NA	NA	NA	NA	NA	0.803378	NA
paaX (O3K_RS13520)	NA	NA	NA	NA	NA	NA	NA	NA	0.830301	NA
ydeO (O3K_RS13045)	NA	NA	NA	NA	NA	NA	NA	NA	0.832039	NA
dinJ (O3K_RS20485)	NA	NA	NA	NA	NA	NA	NA	NA	0.843638	NA
yhaJ (O3K_RS03385)	NA	NA	NA	NA	NA	NA	NA	NA	0.865206	NA
yiaJ (O3K_RS00950)	NA	NA	NA	NA	NA	NA	NA	NA	0.873421	NA
rplD (O3K_RS02345)	NA	NA	NA	NA	NA	NA	NA	NA	0.939284	NA
kdgR (O3K_RS10850)	NA	NA	NA	NA	NA	NA	NA	NA	0.941577	NA
putA (O3K_RS15990)	NA	NA	NA	NA	NA	NA	NA	NA	0.962735	NA
allR (O3K_RS19110)	NA	NA	NA	NA	NA	NA	NA	NA	1.02513	NA
creB (O3K_RS21745)	NA	NA	NA	NA	NA	NA	NA	NA	1.02724	NA
pspA (O3K_RS13855)	NA	NA	NA	NA	NA	NA	NA	NA	1.08987	NA
rpoE (O3K_RS06555)	NA	NA	NA	NA	NA	NA	NA	NA	1.09055	NA
nusA (O3K_RS03060)	NA	NA	NA	NA	NA	NA	NA	NA	1.09596	NA
cpxR (O3K_RS24520)	NA	NA	NA	NA	NA	NA	NA	NA	1.11811	NA
gadE (O3K_RS01305)	NA	NA	NA	NA	NA	NA	NA	NA	1.16344	NA
zntR (O3K_RS02480)	NA	NA	NA	NA	NA	NA	NA	NA	1.29253	NA
csiR (O3K_RS06205)	NA	NA	NA	NA	NA	NA	NA	NA	1.30826	NA
chbR (O3K_RS11325)	NA	NA	NA	NA	NA	NA	NA	NA	1.39779	NA
alaS (O3K_RS06050)	NA	NA	NA	NA	NA	NA	NA	NA	1.39857	NA
phoP (O3K_RS14990)	NA	NA	NA	NA	NA	NA	NA	NA	1.49018	NA
evgA (O3K_RS07570)	NA	NA	NA	NA	NA	NA	NA	NA	1.51721	NA
iraM (O3K_RS14955)	NA	NA	NA	NA	NA	NA	NA	NA	1.55302	NA
nrdR (O3K_RS19585)	NA	NA	NA	NA	NA	NA	NA	NA	1.56311	NA
ygiV (O3K_RS03815)	NA	NA	NA	NA	NA	NA	NA	NA	1.77494	NA
rpsD (O3K_RS02460)	NA	NA	NA	NA	NA	NA	NA	NA	1.78298	NA
malI (O3K_RS12175)	NA	NA	NA	NA	NA	NA	NA	NA	1.79854	NA
crl (O3K_RS20420)	NA	NA	NA	NA	NA	NA	NA	NA	2.00384	NA
lacR (O3K_RS05840)	NA	NA	NA	NA	NA	NA	NA	NA	2.0584	NA
ttdR (O3K_RS03630)	NA	NA	NA	NA	NA	NA	NA	NA	2.12453	NA
frmR (O3K_RS19830)	NA	NA	NA	NA	NA	NA	NA	NA	2.17379	NA
alpA (O3K_RS06285)	NA	NA	NA	NA	NA	NA	NA	NA	4.39969	NA
rraB (O3K_RS22540)	NA	NA	NA	NA	NA	NA	NA	NA	NA	NA
hupB (O3K_RS19435)	NA	NA	NA	NA	NA	NA	NA	NA	NA	NA
ymdB (O3K_RS15400)	NA	NA	NA	NA	NA	NA	NA	NA	NA	NA
deaD (O3K_RS03100)	NA	NA	NA	NA	NA	NA	NA	NA	NA	NA
rssB (O3K_RS14540)	NA	NA	NA	NA	NA	NA	NA	NA	NA	NA
rplC (O3K_RS02340)	NA	NA	NA	NA	NA	NA	NA	NA	NA	NA
xylB (O3K_RS01000)	NA	NA	NA	NA	NA	NA	NA	NA	NA	NA
sgbU (O3K_RS00910)	NA	NA	NA	NA	NA	NA	NA	NA	NA	NA
rpsH (O3K_RS02410)	NA	NA	NA	NA	NA	NA	NA	NA	NA	NA
nudH (O3K_RS05340)	NA	NA	NA	NA	NA	NA	NA	NA	NA	NA
hscA (O3K_RS06795)	NA	NA	NA	NA	NA	NA	NA	NA	NA	NA
chpB (O3K_RS22690)	NA	NA	NA	NA	NA	NA	NA	NA	NA	NA
dnaK (O3K_RS21655)	NA	NA	NA	NA	NA	NA	NA	NA	NA	NA
dnaJ (O3K_RS21650)	NA	NA	NA	NA	NA	NA	NA	NA	NA	NA
rraA (O3K_RS24440)	NA	NA	NA	NA	NA	NA	NA	NA	NA	NA
himD (O3K_RS16885)	NA	NA	NA	NA	NA	NA	NA	NA	NA	NA
hupA (O3K_RS24060)	NA	NA	NA	NA	NA	NA	NA	NA	NA	NA
rpe (O3K_RS02080)	NA	NA	NA	NA	NA	NA	NA	NA	NA	NA
fucK (O3K_RS05465)	NA	NA	NA	NA	NA	NA	NA	NA	NA	NA
rseA (O3K_RS06560)	NA	NA	NA	NA	NA	NA	NA	NA	NA	NA
ulaF (O3K_RS22835)	NA	NA	NA	NA	NA	NA	NA	NA	NA	NA
xylA (O3K_RS00995)	NA	NA	NA	NA	NA	NA	NA	NA	NA	NA
ygbL (O3K_RS05825)	NA	NA	NA	NA	NA	NA	NA	NA	NA	NA
rpiA (O3K_RS04855)	NA	NA	NA	NA	NA	NA	NA	NA	NA	NA
fliZ (O3K_RS10040)	NA	NA	NA	NA	NA	NA	NA	NA	NA	NA
rpsL (O3K_RS02300)	NA	NA	NA	NA	NA	NA	NA	NA	NA	NA
rbsK (O3K_RS25335)	NA	NA	NA	NA	NA	NA	NA	NA	NA	NA
lyx (O3K_RS00920)	NA	NA	NA	NA	NA	NA	NA	NA	NA	NA
csrD (O3K_RS02675)	NA	NA	NA	NA	NA	NA	NA	NA	NA	NA
flgM (O3K_RS15275)	NA	NA	NA	NA	NA	NA	NA	NA	NA	NA
fucA (O3K_RS05480)	NA	NA	NA	NA	NA	NA	NA	NA	NA	NA
rhaA (O3K_RS24565)	NA	NA	NA	NA	NA	NA	NA	NA	NA	NA
araA (O3K_RS21430)	NA	NA	NA	NA	NA	NA	NA	NA	NA	NA
araB (O3K_RS21425)	NA	NA	NA	NA	NA	NA	NA	NA	NA	NA
rsd (O3K_RS24085)	NA	NA	NA	NA	NA	NA	NA	NA	NA	NA
fucI (O3K_RS05470)	NA	NA	NA	NA	NA	NA	NA	NA	NA	NA
rhaD (O3K_RS24570)	NA	NA	NA	NA	NA	NA	NA	NA	NA	NA
araD (O3K_RS00905)	NA	NA	NA	NA	NA	NA	NA	NA	NA	NA
araD (O3K_RS21435)	NA	NA	NA	NA	NA	NA	NA	NA	NA	NA
