# Supplementary material for: RpoS impacts global gene expression and carbon source utilization in Escherichia coli O104:H4
Source: Front Microbiol. 2026 Jan 20;16:1758449. doi: 10.3389/fmicb.2025.1758449 (PMC12864459; doi:10.3389/fmicb.2025.1758449)
Supplement: Supplementary file 5 [file Data_Sheet_5.xlsx]

## Sheet: Tabelle1
Dataset 5. Expression values of genes belonging to enriched KEGG pathways during transition. DESeq2 expression values (log2FoldChange) were generated using E. coli O104:H4 wild type as the reference librabry (divisor) and rpoS ATG>ATA as the comparison library (numerator).
ID	Phenylalanine metabolism - Escherichia coli O104:H4 2011C-3493 (EAEC)	Glyoxylate and dicarboxylate metabolism - Escherichia coli O104:H4 2011C-3493 (EAEC)	Ribosome - Escherichia coli O104:H4 2011C-3493 (EAEC)	Citrate cycle (TCA cycle) - Escherichia coli O104:H4 2011C-3493 (EAEC)	Nitrogen metabolism - Escherichia coli O104:H4 2011C-3493 (EAEC)	ABC transporters - Escherichia coli O104:H4 2011C-3493 (EAEC)	Phenylalanine, tyrosine and tryptophan biosynthesis - Escherichia coli O104:H4 2011C-3493 (EAEC)	Lipoic acid metabolism - Escherichia coli O104:H4 2011C-3493 (EAEC)	Carbon metabolism - Escherichia coli O104:H4 2011C-3493 (EAEC)	Microbial metabolism in diverse environments - Escherichia coli O104:H4 2011C-3493 (EAEC)	Oxidative phosphorylation - Escherichia coli O104:H4 2011C-3493 (EAEC)	Glycine, serine and threonine metabolism - Escherichia coli O104:H4 2011C-3493 (EAEC)
aapJ (O3K_RS02600)	NA	NA	NA	NA	NA	-1.63798	NA	NA	NA	NA	NA	NA
aapQ (O3K_RS02595)	NA	NA	NA	NA	NA	-2.86697	NA	NA	NA	NA	NA	NA
accA (O3K_RS20825)	NA	NA	NA	NA	NA	NA	NA	NA	0.83604	0.83604	NA	NA
accB (O3K_RS02665)	NA	NA	NA	NA	NA	NA	NA	NA	1.42911	1.42911	NA	NA
accC (O3K_RS02660)	NA	NA	NA	NA	NA	NA	NA	NA	1.32745	1.32745	NA	NA
accD (O3K_RS07955)	NA	NA	NA	NA	NA	NA	NA	NA	0.672014	0.672014	NA	NA
aceA (O3K_RS23985)	NA	-0.143065	NA	NA	NA	NA	NA	NA	-0.143065	-0.143065	NA	NA
aceB (O3K_RS23990)	NA	1.40057	NA	NA	NA	NA	NA	NA	1.40057	1.40057	NA	NA
aceE (O3K_RS21175)	NA	NA	NA	1.05388	NA	NA	NA	1.05388	1.05388	1.05388	NA	NA
aceF (O3K_RS21170)	NA	NA	NA	1.37819	NA	NA	NA	1.37819	1.37819	1.37819	NA	NA
ackA (O3K_RS08055)	NA	NA	NA	NA	NA	NA	NA	NA	0.20482	0.20482	NA	NA
acnA (O3K_RS14010)	NA	-1.38203	NA	-1.38203	NA	NA	NA	NA	-1.38203	-1.38203	NA	NA
acnB (O3K_RS21155)	NA	2.81943	NA	2.81943	NA	NA	NA	NA	2.81943	2.81943	NA	NA
acsA (O3K_RS23685)	NA	0.660189	NA	NA	NA	NA	NA	NA	0.660189	0.660189	NA	NA
acyP (O3K_RS16600)	NA	NA	NA	NA	NA	NA	NA	NA	NA	-0.585929	NA	NA
adhB (O3K_RS00870)	NA	NA	NA	NA	NA	NA	NA	NA	NA	-1.80229	NA	NA
adhC (O3K_RS19835)	NA	NA	NA	NA	NA	NA	NA	NA	-0.986701	-0.986701	NA	NA
adhE (O3K_RS14515)	NA	NA	NA	NA	NA	NA	NA	NA	NA	-1.18106	NA	NA
adhP (O3K_RS13155)	NA	NA	NA	NA	NA	NA	NA	NA	NA	-3.15786	NA	NA
agp (O3K_RS16420)	NA	NA	NA	NA	NA	NA	NA	NA	NA	0.414275	NA	NA
aldA (O3K_RS13465)	NA	2.37107	NA	NA	NA	NA	NA	NA	NA	2.37107	NA	NA
aldB (O3K_RS00875)	NA	NA	NA	NA	NA	NA	NA	NA	NA	-3.22901	NA	NA
allB (O3K_RS19085)	NA	NA	NA	NA	NA	NA	NA	NA	NA	0.86332	NA	NA
allC (O3K_RS19065)	NA	NA	NA	NA	NA	NA	NA	NA	NA	0.643842	NA	NA
allD (O3K_RS19060)	NA	NA	NA	NA	NA	NA	NA	NA	NA	2.30126	NA	NA
araD (O3K_RS00905)	NA	NA	NA	NA	NA	NA	NA	NA	NA	-0.435105	NA	NA
araD (O3K_RS21435)	NA	NA	NA	NA	NA	NA	NA	NA	NA	-0.634444	NA	NA
araF (O3K_RS10150)	NA	NA	NA	NA	NA	0.595535	NA	NA	NA	NA	NA	NA
araG (O3K_RS10155)	NA	NA	NA	NA	NA	0.124087	NA	NA	NA	NA	NA	NA
araH (O3K_RS10160)	NA	NA	NA	NA	NA	-0.873122	NA	NA	NA	NA	NA	NA
arcC (O3K_RS05075)	NA	NA	NA	NA	0.531071	NA	NA	NA	0.531071	0.531071	NA	NA
arcC (O3K_RS19040)	NA	NA	NA	NA	-1.87002	NA	NA	NA	-1.87002	-1.87002	NA	NA
argD (O3K_RS02210)	NA	NA	NA	NA	NA	NA	NA	NA	NA	-1.14777	NA	NA
argT (O3K_RS07985)	NA	NA	NA	NA	NA	1.75363	NA	NA	NA	NA	NA	NA
aroA (O3K_RS16905)	NA	NA	NA	NA	NA	NA	-0.926105	NA	NA	NA	NA	NA
aroB (O3K_RS02065)	NA	NA	NA	NA	NA	NA	-0.260156	NA	NA	NA	NA	NA
aroC (O3K_RS07890)	NA	NA	NA	NA	NA	NA	0.562242	NA	NA	NA	NA	NA
aroD (O3K_RS11795)	NA	NA	NA	NA	NA	NA	1.40398	NA	NA	NA	NA	NA
aroE (O3K_RS02535)	NA	NA	NA	NA	NA	NA	0.353535	NA	NA	NA	NA	NA
aroE (O3K_RS11800)	NA	NA	NA	NA	NA	NA	1.76697	NA	NA	NA	NA	NA
aroF (O3K_RS06415)	NA	NA	NA	NA	NA	NA	-0.133589	NA	NA	NA	NA	NA
aroG (O3K_RS17990)	NA	NA	NA	NA	NA	NA	0.616129	NA	NA	NA	NA	NA
aroH (O3K_RS11740)	NA	NA	NA	NA	NA	NA	1.27874	NA	NA	NA	NA	NA
aroK (O3K_RS02060)	NA	NA	NA	NA	NA	NA	0.602488	NA	NA	NA	NA	NA
aroK (O3K_RS19705)	NA	NA	NA	NA	NA	NA	2.82269	NA	NA	NA	NA	NA
artI (O3K_RS17130)	NA	NA	NA	NA	NA	-1.38471	NA	NA	NA	NA	NA	NA
artJ (O3K_RS17145)	NA	NA	NA	NA	NA	-1.37303	NA	NA	NA	NA	NA	NA
artM (O3K_RS17140)	NA	NA	NA	NA	NA	-2.62798	NA	NA	NA	NA	NA	NA
artP (O3K_RS17125)	NA	NA	NA	NA	NA	-2.89631	NA	NA	NA	NA	NA	NA
artQ (O3K_RS17135)	NA	NA	NA	NA	NA	-3.38647	NA	NA	NA	NA	NA	NA
asd (O3K_RS01825)	NA	NA	NA	NA	NA	NA	NA	NA	NA	0.614096	NA	0.614096
aspC (O3K_RS16800)	0.876653	NA	NA	NA	NA	NA	0.876653	NA	NA	NA	NA	NA
atpA (O3K_RS25425)	NA	NA	NA	NA	NA	NA	NA	NA	NA	NA	1.36177	NA
atpB (O3K_RS25405)	NA	NA	NA	NA	NA	NA	NA	NA	NA	NA	1.90885	NA
atpC (O3K_RS25440)	NA	NA	NA	NA	NA	NA	NA	NA	NA	NA	1.6863	NA
atpD (O3K_RS25435)	NA	NA	NA	NA	NA	NA	NA	NA	NA	NA	1.90796	NA
atpE (O3K_RS25410)	NA	NA	NA	NA	NA	NA	NA	NA	NA	NA	1.85207	NA
atpF (O3K_RS25415)	NA	NA	NA	NA	NA	NA	NA	NA	NA	NA	1.49379	NA
atpG (O3K_RS25430)	NA	NA	NA	NA	NA	NA	NA	NA	NA	NA	1.72539	NA
atpH (O3K_RS25420)	NA	NA	NA	NA	NA	NA	NA	NA	NA	NA	1.33563	NA
betA (O3K_RS20080)	NA	NA	NA	NA	NA	NA	NA	NA	NA	NA	NA	-0.332
betB (O3K_RS20075)	NA	NA	NA	NA	NA	NA	NA	NA	NA	NA	NA	0.115649
bsdD (O3K_RS05810)	NA	NA	NA	NA	NA	NA	NA	NA	NA	1.20996	NA	NA
btuC (O3K_RS11705)	NA	NA	NA	NA	NA	0.0669984	NA	NA	NA	NA	NA	NA
btuD (O3K_RS11715)	NA	NA	NA	NA	NA	-1.7073	NA	NA	NA	NA	NA	NA
btuF (O3K_RS20950)	NA	NA	NA	NA	NA	0.84684	NA	NA	NA	NA	NA	NA
cadA (O3K_RS23395)	NA	NA	NA	NA	NA	NA	NA	NA	NA	-0.512961	NA	NA
can (O3K_RS21115)	NA	NA	NA	NA	-0.0706771	NA	NA	NA	NA	NA	NA	NA
ccmA (O3K_RS08475)	NA	NA	NA	NA	NA	-1.91788	NA	NA	NA	NA	NA	NA
ccmB (O3K_RS08480)	NA	NA	NA	NA	NA	-2.67058	NA	NA	NA	NA	NA	NA
ccmC (O3K_RS08485)	NA	NA	NA	NA	NA	-2.23424	NA	NA	NA	NA	NA	NA
ccmD (O3K_RS08490)	NA	NA	NA	NA	NA	-1.74198	NA	NA	NA	NA	NA	NA
cmtB (O3K_RS22370)	NA	NA	NA	NA	NA	NA	NA	NA	NA	2.58937	NA	NA
csiD (O3K_RS06230)	NA	NA	NA	NA	NA	NA	NA	NA	NA	-2.87845	NA	NA
ctc (O3K_RS08545)	NA	NA	2.81091	NA	NA	NA	NA	NA	NA	NA	NA	NA
cydA (O3K_RS16550)	NA	NA	NA	NA	NA	NA	NA	NA	NA	NA	-3.44282	NA
cydA (O3K_RS18105)	NA	NA	NA	NA	NA	NA	NA	NA	NA	NA	0.555574	NA
cydB (O3K_RS16545)	NA	NA	NA	NA	NA	NA	NA	NA	NA	NA	-3.98059	NA
cydB (O3K_RS18100)	NA	NA	NA	NA	NA	NA	NA	NA	NA	NA	0.359092	NA
cydC (O3K_RS17015)	NA	NA	NA	NA	NA	0.21576	NA	NA	NA	NA	NA	NA
cydD (O3K_RS17010)	NA	NA	NA	NA	NA	0.644611	NA	NA	NA	NA	NA	NA
cynS (O3K_RS19915)	NA	NA	NA	NA	-1.65062	NA	NA	NA	NA	NA	NA	NA
cynT (O3K_RS19920)	NA	NA	NA	NA	-0.020053	NA	NA	NA	NA	NA	NA	NA
cyoA (O3K_RS19475)	NA	NA	NA	NA	NA	NA	NA	NA	NA	NA	2.32214	NA
cyoB (O3K_RS19480)	NA	NA	NA	NA	NA	NA	NA	NA	NA	NA	1.21916	NA
cyoC (O3K_RS19485)	NA	NA	NA	NA	NA	NA	NA	NA	NA	NA	0.927522	NA
cyoD (O3K_RS19490)	NA	NA	NA	NA	NA	NA	NA	NA	NA	NA	1.41094	NA
cyoE (O3K_RS19495)	NA	NA	NA	NA	NA	NA	NA	NA	NA	NA	0.704163	NA
cysA (O3K_RS04770)	NA	NA	NA	NA	NA	-0.15425	NA	NA	NA	NA	NA	NA
cysA (O3K_RS07300)	NA	NA	NA	NA	NA	-1.5343	NA	NA	NA	NA	NA	NA
cysC (O3K_RS05745)	NA	NA	NA	NA	NA	NA	NA	NA	NA	-1.56791	NA	NA
cysD (O3K_RS05735)	NA	NA	NA	NA	NA	NA	NA	NA	NA	-1.04268	NA	NA
cysE (O3K_RS00755)	NA	NA	NA	NA	NA	NA	NA	NA	-0.281019	-0.281019	NA	NA
cysG (O3K_RS02165)	NA	NA	NA	NA	NA	NA	NA	NA	NA	1.15253	NA	NA
cysH (O3K_RS05675)	NA	NA	NA	NA	NA	NA	NA	NA	NA	0.462125	NA	NA
cysI (O3K_RS05670)	NA	NA	NA	NA	NA	NA	NA	NA	NA	-1.75742	NA	NA
cysJ (O3K_RS05665)	NA	NA	NA	NA	NA	NA	NA	NA	NA	-2.00135	NA	NA
cysK (O3K_RS07335)	NA	NA	NA	NA	NA	NA	NA	NA	0.095548	0.095548	NA	NA
cysN (O3K_RS05740)	NA	NA	NA	NA	NA	NA	NA	NA	NA	-1.46748	NA	NA
cysP (O3K_RS07285)	NA	NA	NA	NA	NA	-1.72597	NA	NA	NA	NA	NA	NA
cysQ (O3K_RS22735)	NA	NA	NA	NA	NA	NA	NA	NA	NA	-0.97416	NA	NA
cysT (O3K_RS07290)	NA	NA	NA	NA	NA	-2.43389	NA	NA	NA	NA	NA	NA
cysW (O3K_RS07295)	NA	NA	NA	NA	NA	-2.62629	NA	NA	NA	NA	NA	NA
dadA (O3K_RS14780)	0.178969	NA	NA	NA	NA	NA	NA	NA	NA	NA	NA	NA
dapA (O3K_RS07045)	NA	NA	NA	NA	NA	NA	NA	NA	NA	1.44782	NA	NA
dapB (O3K_RS21575)	NA	NA	NA	NA	NA	NA	NA	NA	NA	0.408406	NA	NA
dapD (O3K_RS20920)	NA	NA	NA	NA	NA	NA	NA	NA	NA	1.42837	NA	NA
dapE (O3K_RS07090)	NA	NA	NA	NA	NA	NA	NA	NA	NA	-0.660615	NA	NA
dapF (O3K_RS25040)	NA	NA	NA	NA	NA	NA	NA	NA	NA	0.658327	NA	NA
dgoD (O3K_RS00055)	NA	NA	NA	NA	NA	NA	NA	NA	NA	-0.26067	NA	NA
dld (O3K_RS08810)	NA	NA	NA	NA	NA	NA	NA	NA	NA	0.061579	NA	NA
dppA (O3K_RS01125)	NA	NA	NA	NA	NA	-1.39424	NA	NA	NA	NA	NA	NA
dppB (O3K_RS01130)	NA	NA	NA	NA	NA	-2.36964	NA	NA	NA	NA	NA	NA
dppC (O3K_RS01135)	NA	NA	NA	NA	NA	-2.60845	NA	NA	NA	NA	NA	NA
dppD (O3K_RS01140)	NA	NA	NA	NA	NA	-2.03894	NA	NA	NA	NA	NA	NA
dppF (O3K_RS01145)	NA	NA	NA	NA	NA	-1.84498	NA	NA	NA	NA	NA	NA
dsdA (O3K_RS07585)	NA	NA	NA	NA	NA	NA	NA	NA	NA	NA	NA	0.982533
ecfT (O3K_RS04780)	NA	NA	NA	NA	NA	1.13367	NA	NA	NA	NA	NA	NA
eda (O3K_RS10735)	NA	1.53506	NA	NA	NA	NA	NA	NA	1.53506	1.53506	NA	NA
edd (O3K_RS10730)	NA	NA	NA	NA	NA	NA	NA	NA	0.686563	0.686563	NA	NA
eno (O3K_RS05590)	NA	NA	NA	NA	NA	NA	NA	NA	-0.62942	-0.62942	NA	NA
eutE (O3K_RS07180)	NA	NA	NA	NA	NA	NA	NA	NA	NA	-0.173506	NA	NA
eutG (O3K_RS07190)	NA	NA	NA	NA	NA	NA	NA	NA	NA	-1.05499	NA	NA
fadA (O3K_RS24865)	NA	NA	NA	NA	NA	NA	NA	NA	NA	1.42475	NA	NA
fadB (O3K_RS24860)	NA	NA	NA	NA	NA	NA	NA	NA	2.70712	2.70712	NA	NA
fadI (O3K_RS07825)	NA	NA	NA	NA	NA	NA	NA	NA	NA	0.149529	NA	NA
fadJ (O3K_RS07830)	NA	NA	NA	NA	NA	NA	NA	NA	-0.374199	-0.374199	NA	NA
fbaA (O3K_RS04805)	NA	NA	NA	NA	NA	NA	NA	NA	0.0612982	0.0612982	NA	NA
fbaB (O3K_RS08990)	NA	NA	NA	NA	NA	NA	NA	NA	-2.86803	-2.86803	NA	NA
fbp (O3K_RS22660)	NA	NA	NA	NA	NA	NA	NA	NA	1.16809	1.16809	NA	NA
fdhF (O3K_RS23635)	NA	NA	NA	NA	NA	NA	NA	NA	0.421485	0.421485	NA	NA
fdoG (O3K_RS24610)	NA	0.497853	NA	NA	NA	NA	NA	NA	0.497853	0.497853	NA	NA
fdoH (O3K_RS24615)	NA	-0.211071	NA	NA	NA	NA	NA	NA	-0.211071	-0.211071	NA	NA
fdoI (O3K_RS24620)	NA	0.0567927	NA	NA	NA	NA	NA	NA	0.0567927	0.0567927	NA	NA
feaB (O3K_RS13590)	0.695505	NA	NA	NA	NA	NA	NA	NA	NA	0.695505	NA	NA
fecB (O3K_RS22230)	NA	NA	NA	NA	NA	-0.0729621	NA	NA	NA	NA	NA	NA
fecC (O3K_RS22235)	NA	NA	NA	NA	NA	-0.915624	NA	NA	NA	NA	NA	NA
fecD (O3K_RS22240)	NA	NA	NA	NA	NA	-0.640231	NA	NA	NA	NA	NA	NA
fecE (O3K_RS22245)	NA	NA	NA	NA	NA	0.702434	NA	NA	NA	NA	NA	NA
fepB (O3K_RS18780)	NA	NA	NA	NA	NA	0.755182	NA	NA	NA	NA	NA	NA
fepC (O3K_RS18800)	NA	NA	NA	NA	NA	0.674309	NA	NA	NA	NA	NA	NA
fepD (O3K_RS18790)	NA	NA	NA	NA	NA	-1.92026	NA	NA	NA	NA	NA	NA
fepG (O3K_RS18795)	NA	NA	NA	NA	NA	-0.844853	NA	NA	NA	NA	NA	NA
fghA (O3K_RS19840)	NA	NA	NA	NA	NA	NA	NA	NA	-2.94891	-2.94891	NA	NA
fhuB (O3K_RS20980)	NA	NA	NA	NA	NA	-0.358881	NA	NA	NA	NA	NA	NA
fhuC (O3K_RS20990)	NA	NA	NA	NA	NA	-1.10187	NA	NA	NA	NA	NA	NA
fhuD (O3K_RS20985)	NA	NA	NA	NA	NA	-1.01234	NA	NA	NA	NA	NA	NA
fliY (O3K_RS10045)	NA	NA	NA	NA	NA	0.924234	NA	NA	NA	NA	NA	NA
frdA (O3K_RS23050)	NA	NA	NA	1.11662	NA	NA	NA	NA	1.11662	1.11662	1.11662	NA
frdB (O3K_RS23055)	NA	NA	NA	0.479689	NA	NA	NA	NA	0.479689	0.479689	0.479689	NA
frdC (O3K_RS23060)	NA	NA	NA	1.24885	NA	NA	NA	NA	1.24885	1.24885	1.24885	NA
frdD (O3K_RS23065)	NA	NA	NA	0.0999549	NA	NA	NA	NA	0.0999549	0.0999549	0.0999549	NA
fruA (O3K_RS08640)	NA	NA	NA	NA	NA	NA	NA	NA	NA	-0.466646	NA	NA
ftsE (O3K_RS01685)	NA	NA	NA	NA	NA	0.195346	NA	NA	NA	NA	NA	NA
ftsX (O3K_RS01690)	NA	NA	NA	NA	NA	-0.845967	NA	NA	NA	NA	NA	NA
fucA (O3K_RS05480)	NA	NA	NA	NA	NA	NA	NA	NA	NA	2.24647	NA	NA
fucI (O3K_RS05470)	NA	NA	NA	NA	NA	NA	NA	NA	NA	0.867973	NA	NA
fucK (O3K_RS05465)	NA	NA	NA	NA	NA	NA	NA	NA	NA	-0.752916	NA	NA
fucO (O3K_RS05485)	NA	3.61008	NA	NA	NA	NA	NA	NA	NA	3.61008	NA	NA
fumA (O3K_RS12215)	NA	NA	NA	3.45601	NA	NA	NA	NA	3.45601	3.45601	NA	NA
fumB (O3K_RS23445)	NA	NA	NA	-0.330794	NA	NA	NA	NA	-0.330794	-0.330794	NA	NA
fumC (O3K_RS12220)	NA	NA	NA	1.41906	NA	NA	NA	NA	1.41906	1.41906	NA	NA
gabD (O3K_RS06220)	NA	NA	NA	NA	NA	NA	NA	NA	NA	-2.14938	NA	NA
gabT (O3K_RS06215)	NA	NA	NA	NA	NA	NA	NA	NA	NA	-2.25209	NA	NA
gabT (O3K_RS13865)	NA	NA	NA	NA	NA	NA	NA	NA	NA	-1.09626	NA	NA
gadB (O3K_RS13080)	NA	NA	NA	NA	NA	NA	NA	NA	NA	-8.12513	NA	NA
galM (O3K_RS17980)	NA	NA	NA	NA	NA	NA	NA	NA	NA	-0.525713	NA	NA
gap (O3K_RS13460)	NA	NA	NA	NA	NA	NA	NA	NA	-3.56174	-3.56174	NA	NA
gapA (O3K_RS11105)	NA	NA	NA	NA	NA	NA	NA	NA	-0.0209779	-0.0209779	NA	NA
garR (O3K_RS03295)	NA	3.36564	NA	NA	NA	NA	NA	NA	NA	NA	NA	NA
gcl (O3K_RS19105)	NA	1.60514	NA	NA	NA	NA	NA	NA	NA	NA	NA	NA
gcvH (O3K_RS04920)	NA	1.61983	NA	NA	NA	NA	NA	1.61983	1.61983	NA	NA	1.61983
gcvP (O3K_RS04925)	NA	0.265472	NA	NA	NA	NA	NA	0.265472	0.265472	NA	NA	0.265472
gcvT (O3K_RS04915)	NA	1.69657	NA	NA	NA	NA	NA	1.69657	1.69657	NA	NA	1.69657
gdhA (O3K_RS11195)	NA	NA	NA	NA	2.4256	NA	NA	NA	NA	2.4256	NA	NA
ghrA (O3K_RS15460)	NA	1.22805	NA	NA	NA	NA	NA	NA	NA	1.22805	NA	1.22805
ghrB (O3K_RS01055)	NA	0.995957	NA	NA	NA	NA	NA	NA	NA	0.995957	NA	0.995957
glcB (O3K_RS04060)	NA	-0.141595	NA	NA	NA	NA	NA	NA	-0.141595	-0.141595	NA	NA
glcD (O3K_RS04040)	NA	1.40877	NA	NA	NA	NA	NA	NA	NA	1.40877	NA	NA
glcE (O3K_RS04045)	NA	1.41607	NA	NA	NA	NA	NA	NA	NA	1.41607	NA	NA
glcF (O3K_RS04050)	NA	-2.16845	NA	NA	NA	NA	NA	NA	NA	-2.16845	NA	NA
glk (O3K_RS07470)	NA	NA	NA	NA	NA	NA	NA	NA	0.233693	0.233693	NA	NA
glnA (O3K_RS24735)	NA	0.909955	NA	NA	0.909955	NA	NA	NA	NA	0.909955	NA	NA
glnH (O3K_RS17400)	NA	NA	NA	NA	NA	3.14383	NA	NA	NA	NA	NA	NA
glnP (O3K_RS17405)	NA	NA	NA	NA	NA	1.72946	NA	NA	NA	NA	NA	NA
glnQ (O3K_RS17410)	NA	NA	NA	NA	NA	1.24073	NA	NA	NA	NA	NA	NA
glpE (O3K_RS01880)	NA	NA	NA	NA	NA	NA	NA	NA	NA	0.647998	NA	NA
glpX (O3K_RS04755)	NA	NA	NA	NA	NA	NA	NA	NA	-1.06507	-1.06507	NA	NA
glpX (O3K_RS24460)	NA	NA	NA	NA	NA	NA	NA	NA	-0.336098	-0.336098	NA	NA
gltA (O3K_RS18170)	NA	1.17191	NA	1.17191	NA	NA	NA	NA	1.17191	1.17191	NA	NA
gltB (O3K_RS02845)	NA	NA	NA	NA	-0.00414138	NA	NA	NA	NA	-0.00414138	NA	NA
gltD (O3K_RS02840)	NA	NA	NA	NA	0.492069	NA	NA	NA	NA	0.492069	NA	NA
gltI (O3K_RS18470)	NA	NA	NA	NA	NA	-0.775539	NA	NA	NA	NA	NA	NA
gltJ (O3K_RS18475)	NA	NA	NA	NA	NA	1.35394	NA	NA	NA	NA	NA	NA
gltK (O3K_RS18480)	NA	NA	NA	NA	NA	0.598327	NA	NA	NA	NA	NA	NA
gltL (O3K_RS18485)	NA	NA	NA	NA	NA	1.42802	NA	NA	NA	NA	NA	NA
gltX (O3K_RS07420)	NA	NA	NA	NA	NA	NA	NA	NA	NA	0.658548	NA	NA
glxK (O3K_RS03300)	NA	0.106327	NA	NA	NA	NA	NA	NA	NA	0.106327	NA	0.106327
glxK (O3K_RS19075)	NA	-1.16194	NA	NA	NA	NA	NA	NA	NA	-1.16194	NA	-1.16194
glxR (O3K_RS19095)	NA	2.44906	NA	NA	NA	NA	NA	NA	NA	NA	NA	NA
glyA (O3K_RS06670)	NA	2.1141	NA	NA	NA	NA	NA	NA	2.1141	2.1141	NA	2.1141
gnd (O3K_RS09310)	NA	NA	NA	NA	NA	NA	NA	NA	0.579779	0.579779	NA	NA
gntK (O3K_RS01810)	NA	NA	NA	NA	NA	NA	NA	NA	-1.00092	-1.00092	NA	NA
gph (O3K_RS02085)	NA	0.0290212	NA	NA	NA	NA	NA	NA	NA	NA	NA	NA
gpmA (O3K_RS17985)	NA	NA	NA	NA	NA	NA	NA	NA	0.0401853	0.0401853	NA	0.0401853
gpmB (O3K_RS21760)	NA	NA	NA	NA	NA	NA	NA	NA	0.490365	0.490365	NA	0.490365
gpmI (O3K_RS00730)	NA	NA	NA	NA	NA	NA	NA	NA	-0.976055	-0.976055	NA	-0.976055
gsiA (O3K_RS17300)	NA	NA	NA	NA	NA	-1.14359	NA	NA	NA	NA	NA	NA
gsiB (O3K_RS17295)	NA	NA	NA	NA	NA	-0.100363	NA	NA	NA	NA	NA	NA
gsiC (O3K_RS17290)	NA	NA	NA	NA	NA	-0.653213	NA	NA	NA	NA	NA	NA
gsiD (O3K_RS17285)	NA	NA	NA	NA	NA	-0.589546	NA	NA	NA	NA	NA	NA
hcaB (O3K_RS06720)	-0.730452	NA	NA	NA	NA	NA	NA	NA	NA	-0.730452	NA	NA
hcaC (O3K_RS06725)	-0.0899015	NA	NA	NA	NA	NA	NA	NA	NA	-0.0899015	NA	NA
hcaD (O3K_RS06715)	-0.587388	NA	NA	NA	NA	NA	NA	NA	NA	-0.587388	NA	NA
hcaE (O3K_RS06735)	0.631093	NA	NA	NA	NA	NA	NA	NA	NA	0.631093	NA	NA
hcaF (O3K_RS06730)	-0.242768	NA	NA	NA	NA	NA	NA	NA	NA	-0.242768	NA	NA
hchA (O3K_RS09805)	NA	NA	NA	NA	NA	NA	NA	NA	NA	-0.181768	NA	NA
hcp (O3K_RS17080)	NA	NA	NA	NA	0.209445	NA	NA	NA	NA	NA	NA	NA
hemA (O3K_RS14675)	NA	NA	NA	NA	NA	NA	NA	NA	NA	0.33644	NA	NA
hemB (O3K_RS19785)	NA	NA	NA	NA	NA	NA	NA	NA	NA	-0.0248504	NA	NA
hemC (O3K_RS25075)	NA	NA	NA	NA	NA	NA	NA	NA	NA	-0.449202	NA	NA
hemD (O3K_RS25080)	NA	NA	NA	NA	NA	NA	NA	NA	NA	-0.0990437	NA	NA
hemL (O3K_RS20975)	NA	NA	NA	NA	NA	NA	NA	NA	NA	0.874447	NA	NA
hemX (O3K_RS25085)	NA	NA	NA	NA	NA	NA	NA	NA	NA	-0.116831	NA	NA
hisC (O3K_RS09350)	-0.230977	NA	NA	NA	NA	NA	-0.230977	NA	NA	NA	NA	NA
hisJ (O3K_RS07990)	NA	NA	NA	NA	NA	1.51709	NA	NA	NA	NA	NA	NA
hisM (O3K_RS08000)	NA	NA	NA	NA	NA	0.320441	NA	NA	NA	NA	NA	NA
hisP (O3K_RS08005)	NA	NA	NA	NA	NA	1.03749	NA	NA	NA	NA	NA	NA
hisQ (O3K_RS07995)	NA	NA	NA	NA	NA	1.54233	NA	NA	NA	NA	NA	NA
hiuH (O3K_RS09790)	NA	NA	NA	NA	NA	NA	NA	NA	NA	-0.473425	NA	NA
hyaA (O3K_RS16580)	NA	NA	NA	NA	NA	NA	NA	NA	NA	-4.41406	NA	NA
hyaB (O3K_RS16575)	NA	NA	NA	NA	NA	NA	NA	NA	NA	-4.32668	NA	NA
hybC (O3K_RS03925)	NA	NA	NA	NA	NA	NA	NA	NA	NA	1.06783	NA	NA
hybO (O3K_RS03910)	NA	NA	NA	NA	NA	NA	NA	NA	NA	1.6318	NA	NA
hyi (O3K_RS19100)	NA	2.72111	NA	NA	NA	NA	NA	NA	NA	NA	NA	NA
icd (O3K_RS14960)	NA	NA	NA	3.27938	NA	NA	NA	NA	3.27938	3.27938	NA	NA
idnK (O3K_RS22475)	NA	NA	NA	NA	NA	NA	NA	NA	1.15159	1.15159	NA	NA
ilvA (O3K_RS25235)	NA	NA	NA	NA	NA	NA	NA	NA	-0.497774	NA	NA	-0.497774
irtA (O3K_RS09735)	NA	NA	NA	NA	NA	-0.575993	NA	NA	NA	NA	NA	NA
iucA (O3K_RS23270)	NA	NA	NA	NA	NA	NA	NA	NA	NA	-1.04572	NA	NA
iucB (O3K_RS23265)	NA	NA	NA	NA	NA	NA	NA	NA	NA	-1.64322	NA	NA
iucC (O3K_RS23260)	NA	NA	NA	NA	NA	NA	NA	NA	NA	-0.606746	NA	NA
iucD (O3K_RS23255)	NA	NA	NA	NA	NA	NA	NA	NA	NA	-1.24161	NA	NA
JD73_05665 (O3K_RS24675)	NA	NA	NA	NA	NA	NA	NA	NA	NA	1.60165	NA	NA
katE (O3K_RS11340)	NA	-4.49688	NA	NA	NA	NA	NA	NA	-4.49688	NA	NA	NA
katG (O3K_RS24360)	2.82117	NA	NA	NA	NA	NA	NA	NA	NA	NA	NA	NA
kbl (O3K_RS00705)	NA	NA	NA	NA	NA	NA	NA	NA	NA	NA	NA	1.27583
kdgK (O3K_RS01230)	NA	NA	NA	NA	NA	NA	NA	NA	1.38835	1.38835	NA	NA
ldcC (O3K_RS20820)	NA	NA	NA	NA	NA	NA	NA	NA	NA	-2.18766	NA	NA
ldhA (O3K_RS13615)	NA	NA	NA	NA	NA	NA	NA	NA	NA	-1.10711	NA	NA
lhgO (O3K_RS06225)	NA	NA	NA	NA	NA	NA	NA	NA	NA	-4.0206	NA	NA
lipA (O3K_RS18605)	NA	NA	NA	NA	NA	NA	NA	2.43394	NA	NA	NA	NA
lipB (O3K_RS18595)	NA	NA	NA	NA	NA	NA	NA	0.882533	NA	NA	NA	NA
livF (O3K_RS01730)	NA	NA	NA	NA	NA	-0.879642	NA	NA	NA	NA	NA	NA
livG (O3K_RS01725)	NA	NA	NA	NA	NA	-0.842374	NA	NA	NA	NA	NA	NA
livH (O3K_RS01715)	NA	NA	NA	NA	NA	-0.303575	NA	NA	NA	NA	NA	NA
livJ (O3K_RS01700)	NA	NA	NA	NA	NA	0.824317	NA	NA	NA	NA	NA	NA
livK (O3K_RS01710)	NA	NA	NA	NA	NA	0.125457	NA	NA	NA	NA	NA	NA
livM (O3K_RS01720)	NA	NA	NA	NA	NA	-0.261849	NA	NA	NA	NA	NA	NA
lolC (O3K_RS15060)	NA	NA	NA	NA	NA	0.0589414	NA	NA	NA	NA	NA	NA
lolD (O3K_RS15055)	NA	NA	NA	NA	NA	1.74048	NA	NA	NA	NA	NA	NA
lolE (O3K_RS15050)	NA	NA	NA	NA	NA	-0.95697	NA	NA	NA	NA	NA	NA
lpdA (O3K_RS21165)	NA	2.84489	NA	2.84489	NA	NA	NA	2.84489	2.84489	2.84489	NA	2.84489
lplA (O3K_RS21805)	NA	NA	NA	NA	NA	NA	NA	1.36671	NA	NA	NA	NA
lptB (O3K_RS02900)	NA	NA	NA	NA	NA	-0.0974479	NA	NA	NA	NA	NA	NA
lptF (O3K_RS04000)	NA	NA	NA	NA	NA	-1.63529	NA	NA	NA	NA	NA	NA
lptF (O3K_RS22510)	NA	NA	NA	NA	NA	-1.65142	NA	NA	NA	NA	NA	NA
lptG (O3K_RS04005)	NA	NA	NA	NA	NA	0.0947719	NA	NA	NA	NA	NA	NA
lptG (O3K_RS22505)	NA	NA	NA	NA	NA	-2.13943	NA	NA	NA	NA	NA	NA
lsrA (O3K_RS12965)	NA	NA	NA	NA	NA	-1.81236	NA	NA	NA	NA	NA	NA
lsrB (O3K_RS12950)	NA	NA	NA	NA	NA	-0.493506	NA	NA	NA	NA	NA	NA
lsrC (O3K_RS12960)	NA	NA	NA	NA	NA	-1.22505	NA	NA	NA	NA	NA	NA
lsrD (O3K_RS12955)	NA	NA	NA	NA	NA	-2.25576	NA	NA	NA	NA	NA	NA
ltaE (O3K_RS17095)	NA	NA	NA	NA	NA	NA	NA	NA	NA	-1.71514	NA	-1.71514
lysA (O3K_RS05300)	NA	NA	NA	NA	NA	NA	NA	NA	NA	3.05106	NA	NA
lysC (O3K_RS23925)	NA	NA	NA	NA	NA	NA	NA	NA	NA	0.0277933	NA	0.0277933
macB (O3K_RS17050)	NA	NA	NA	NA	NA	-1.26187	NA	NA	NA	NA	NA	NA
maeA (O3K_RS13150)	NA	NA	NA	NA	NA	NA	NA	NA	0.890857	NA	NA	NA
maeB (O3K_RS07140)	NA	NA	NA	NA	NA	NA	NA	NA	2.42513	2.42513	NA	NA
malE (O3K_RS23870)	NA	NA	NA	NA	NA	0.84163	NA	NA	NA	NA	NA	NA
malF (O3K_RS23875)	NA	NA	NA	NA	NA	-0.20362	NA	NA	NA	NA	NA	NA
malG (O3K_RS23880)	NA	NA	NA	NA	NA	-0.398093	NA	NA	NA	NA	NA	NA
malK (O3K_RS23865)	NA	NA	NA	NA	NA	0.75884	NA	NA	NA	NA	NA	NA
mchF (O3K_RS15765)	NA	NA	NA	NA	NA	1.73325	NA	NA	NA	NA	NA	NA
mdh (O3K_RS02750)	NA	2.96446	NA	2.96446	NA	NA	NA	NA	2.96446	2.96446	NA	NA
mdlA (O3K_RS19395)	NA	NA	NA	NA	NA	-0.537366	NA	NA	NA	NA	NA	NA
mdlB (O3K_RS19390)	NA	NA	NA	NA	NA	-1.34737	NA	NA	NA	NA	NA	NA
metF (O3K_RS24365)	NA	NA	NA	NA	NA	NA	NA	NA	-2.86979	-2.86979	NA	NA
metI (O3K_RS20750)	NA	NA	NA	NA	NA	1.02897	NA	NA	NA	NA	NA	NA
metL (O3K_RS24370)	NA	NA	NA	NA	NA	NA	NA	NA	NA	-0.986393	NA	-0.986393
metN (O3K_RS20745)	NA	NA	NA	NA	NA	-0.935578	NA	NA	NA	NA	NA	NA
metQ (O3K_RS00215)	NA	NA	NA	NA	NA	0.919007	NA	NA	NA	NA	NA	NA
metQ (O3K_RS20755)	NA	NA	NA	NA	NA	1.03587	NA	NA	NA	NA	NA	NA
mglA (O3K_RS08730)	NA	NA	NA	NA	NA	2.84736	NA	NA	NA	NA	NA	NA
mglB (O3K_RS08725)	NA	NA	NA	NA	NA	2.74034	NA	NA	NA	NA	NA	NA
mglC (O3K_RS08735)	NA	NA	NA	NA	NA	1.08475	NA	NA	NA	NA	NA	NA
mgsA (O3K_RS16625)	NA	NA	NA	NA	NA	NA	NA	NA	NA	1.11791	NA	NA
mhpA (O3K_RS19880)	-1.09337	NA	NA	NA	NA	NA	NA	NA	NA	-1.09337	NA	NA
mhpB (O3K_RS19875)	-0.102732	NA	NA	NA	NA	NA	NA	NA	NA	-0.102732	NA	NA
mhpC (O3K_RS19870)	0.0948677	NA	NA	NA	NA	NA	NA	NA	NA	0.0948677	NA	NA
mhpD (O3K_RS19865)	0.00313014	NA	NA	NA	NA	NA	NA	NA	NA	0.00313014	NA	NA
mhpE (O3K_RS19855)	-1.61853	NA	NA	NA	NA	NA	NA	NA	NA	-1.61853	NA	NA
mhpF (O3K_RS19860)	-0.00511902	NA	NA	NA	NA	NA	NA	NA	NA	-0.00511902	NA	NA
mlaB (O3K_RS02950)	NA	NA	NA	NA	NA	-0.891646	NA	NA	NA	NA	NA	NA
mlaC (O3K_RS02945)	NA	NA	NA	NA	NA	0.00081391	NA	NA	NA	NA	NA	NA
mlaD (O3K_RS02940)	NA	NA	NA	NA	NA	0.948815	NA	NA	NA	NA	NA	NA
mlaE (O3K_RS02935)	NA	NA	NA	NA	NA	0.945569	NA	NA	NA	NA	NA	NA
mlaF (O3K_RS02930)	NA	NA	NA	NA	NA	-0.554524	NA	NA	NA	NA	NA	NA
modA (O3K_RS17945)	NA	NA	NA	NA	NA	0.273978	NA	NA	NA	NA	NA	NA
modB (O3K_RS17940)	NA	NA	NA	NA	NA	-0.844414	NA	NA	NA	NA	NA	NA
modC (O3K_RS17935)	NA	NA	NA	NA	NA	-0.196977	NA	NA	NA	NA	NA	NA
modF (O3K_RS17960)	NA	NA	NA	NA	NA	0.367317	NA	NA	NA	NA	NA	NA
mppA (O3K_RS13720)	NA	NA	NA	NA	NA	0.937301	NA	NA	NA	NA	NA	NA
mqo (O3K_RS08425)	NA	NA	NA	-0.35562	NA	NA	NA	NA	-0.35562	-0.35562	NA	NA
msbA (O3K_RS16875)	NA	NA	NA	NA	NA	-0.315662	NA	NA	NA	NA	NA	NA
msmK (O3K_RS13785)	NA	NA	NA	NA	NA	0.199768	NA	NA	NA	NA	NA	NA
napA (O3K_RS08450)	NA	NA	NA	NA	-2.46258	NA	NA	NA	NA	-2.46258	NA	NA
napB (O3K_RS08465)	NA	NA	NA	NA	-2.49626	NA	NA	NA	NA	-2.49626	NA	NA
narG (O3K_RS13200)	NA	NA	NA	NA	-4.43873	NA	NA	NA	NA	-4.43873	NA	NA
narG (O3K_RS14590)	NA	NA	NA	NA	-2.34988	NA	NA	NA	NA	-2.34988	NA	NA
narH (O3K_RS13205)	NA	NA	NA	NA	-3.73268	NA	NA	NA	NA	-3.73268	NA	NA
narI (O3K_RS13215)	NA	NA	NA	NA	-2.98792	NA	NA	NA	NA	-2.98792	NA	NA
narI (O3K_RS14575)	NA	NA	NA	NA	-3.00856	NA	NA	NA	NA	-3.00856	NA	NA
narK (O3K_RS14595)	NA	NA	NA	NA	-5.49383	NA	NA	NA	NA	NA	NA	NA
narU (O3K_RS13195)	NA	NA	NA	NA	-4.92442	NA	NA	NA	NA	NA	NA	NA
ndh (O3K_RS15095)	NA	NA	NA	NA	NA	NA	NA	NA	NA	NA	-0.399489	NA
nemA (O3K_RS12020)	NA	NA	NA	NA	NA	NA	NA	NA	NA	-0.555043	NA	NA
nfnB (O3K_RS18870)	NA	NA	NA	NA	NA	NA	NA	NA	NA	0.351513	NA	NA
nfsA (O3K_RS17190)	NA	NA	NA	NA	NA	NA	NA	NA	NA	0.418484	NA	NA
nifJ (O3K_RS13630)	NA	NA	NA	-2.14722	NA	NA	NA	NA	-2.14722	-2.14722	NA	NA
nikA (O3K_RS01620)	NA	NA	NA	NA	NA	-1.80019	NA	NA	NA	NA	NA	NA
nikB (O3K_RS01615)	NA	NA	NA	NA	NA	-2.40101	NA	NA	NA	NA	NA	NA
nikC (O3K_RS01610)	NA	NA	NA	NA	NA	-2.64904	NA	NA	NA	NA	NA	NA
nikD (O3K_RS01605)	NA	NA	NA	NA	NA	-1.73723	NA	NA	NA	NA	NA	NA
nikE (O3K_RS01600)	NA	NA	NA	NA	NA	-1.69461	NA	NA	NA	NA	NA	NA
nirB (O3K_RS02180)	NA	NA	NA	NA	-1.4168	NA	NA	NA	NA	-1.4168	NA	NA
nirD (O3K_RS02175)	NA	NA	NA	NA	-2.04489	NA	NA	NA	NA	-2.04489	NA	NA
nrfA (O3K_RS23680)	NA	NA	NA	NA	-1.80095	NA	NA	NA	NA	-1.80095	NA	NA
nuoA (O3K_RS08095)	NA	NA	NA	NA	NA	NA	NA	NA	NA	NA	1.24936	NA
nuoB (O3K_RS08100)	NA	NA	NA	NA	NA	NA	NA	NA	NA	NA	-0.27488	NA
nuoC (O3K_RS08105)	NA	NA	NA	NA	NA	NA	NA	NA	NA	NA	0.515483	NA
nuoE (O3K_RS08110)	NA	NA	NA	NA	NA	NA	NA	NA	NA	NA	0.130809	NA
nuoF (O3K_RS08115)	NA	NA	NA	NA	NA	NA	NA	NA	NA	NA	1.01058	NA
nuoG (O3K_RS08120)	NA	NA	NA	NA	NA	NA	NA	NA	NA	NA	-0.0506595	NA
nuoH (O3K_RS08125)	NA	NA	NA	NA	NA	NA	NA	NA	NA	NA	0.47473	NA
nuoI (O3K_RS08130)	NA	NA	NA	NA	NA	NA	NA	NA	NA	NA	0.428593	NA
nuoJ (O3K_RS08135)	NA	NA	NA	NA	NA	NA	NA	NA	NA	NA	1.72193	NA
nuoK (O3K_RS08140)	NA	NA	NA	NA	NA	NA	NA	NA	NA	NA	-0.256686	NA
nuoL (O3K_RS08145)	NA	NA	NA	NA	NA	NA	NA	NA	NA	NA	0.150853	NA
nuoM (O3K_RS08150)	NA	NA	NA	NA	NA	NA	NA	NA	NA	NA	0.175301	NA
nuoN (O3K_RS08155)	NA	NA	NA	NA	NA	NA	NA	NA	NA	NA	0.290564	NA
O3K_04815	NA	NA	NA	NA	NA	0.41729	NA	NA	NA	NA	NA	NA
oppA (O3K_RS14505)	NA	NA	NA	NA	NA	2.94595	NA	NA	NA	NA	NA	NA
oppB (O3K_RS14500)	NA	NA	NA	NA	NA	1.11446	NA	NA	NA	NA	NA	NA
oppC (O3K_RS14495)	NA	NA	NA	NA	NA	1.45034	NA	NA	NA	NA	NA	NA
oppD (O3K_RS14490)	NA	NA	NA	NA	NA	2.16289	NA	NA	NA	NA	NA	NA
oppF (O3K_RS14485)	NA	NA	NA	NA	NA	1.00824	NA	NA	NA	NA	NA	NA
oxc (O3K_RS07550)	NA	-0.20413	NA	NA	NA	NA	NA	NA	NA	NA	NA	NA
paaA (O3K_RS13575)	5.94428	NA	NA	NA	NA	NA	NA	NA	NA	5.94428	NA	NA
paaB (O3K_RS13570)	6.33328	NA	NA	NA	NA	NA	NA	NA	NA	6.33328	NA	NA
paaC (O3K_RS13565)	6.67342	NA	NA	NA	NA	NA	NA	NA	NA	6.67342	NA	NA
paaD (O3K_RS13560)	5.95287	NA	NA	NA	NA	NA	NA	NA	NA	5.95287	NA	NA
paaE (O3K_RS13555)	5.32461	NA	NA	NA	NA	NA	NA	NA	NA	5.32461	NA	NA
paaF (O3K_RS13550)	5.34512	NA	NA	NA	NA	NA	NA	NA	NA	5.34512	NA	NA
paaG (O3K_RS13545)	6.27128	NA	NA	NA	NA	NA	NA	NA	NA	6.27128	NA	NA
paaH (O3K_RS13540)	5.37347	NA	NA	NA	NA	NA	NA	NA	5.37347	5.37347	NA	NA
paaI (O3K_RS13535)	5.27177	NA	NA	NA	NA	NA	NA	NA	NA	NA	NA	NA
paaJ (O3K_RS13530)	3.96939	NA	NA	NA	NA	NA	NA	NA	NA	3.96939	NA	NA
paaK (O3K_RS13525)	4.34223	NA	NA	NA	NA	NA	NA	NA	NA	4.34223	NA	NA
paaN (O3K_RS13580)	5.39213	NA	NA	NA	NA	NA	NA	NA	NA	5.39213	NA	NA
patA (O3K_RS03565)	NA	NA	NA	NA	NA	NA	NA	NA	NA	-3.2825	NA	NA
pckA (O3K_RS01995)	NA	NA	NA	2.16496	NA	NA	NA	NA	2.16496	2.16496	NA	NA
pdxH (O3K_RS12080)	NA	NA	NA	NA	NA	NA	NA	NA	NA	0.696414	NA	NA
pfkA (O3K_RS24505)	NA	NA	NA	NA	NA	NA	NA	NA	-1.76623	-1.76623	NA	NA
pfkB (O3K_RS11395)	NA	NA	NA	NA	NA	NA	NA	NA	-0.376749	-0.376749	NA	NA
pflB (O3K_RS03350)	NA	NA	NA	NA	NA	NA	NA	NA	NA	1.58247	NA	NA
pflB (O3K_RS16930)	NA	NA	NA	NA	NA	NA	NA	NA	NA	0.517341	NA	NA
pgi (O3K_RS23920)	NA	NA	NA	NA	NA	NA	NA	NA	-1.36669	-1.36669	NA	NA
pgk (O3K_RS04800)	NA	NA	NA	NA	NA	NA	NA	NA	-0.676273	-0.676273	NA	NA
pgl (O3K_RS17925)	NA	NA	NA	NA	NA	NA	NA	NA	-1.63063	-1.63063	NA	NA
pgm (O3K_RS18320)	NA	NA	NA	NA	NA	NA	NA	NA	NA	0.760714	NA	NA
pheA (O3K_RS06425)	NA	NA	NA	NA	NA	NA	2.20131	NA	NA	NA	NA	NA
phnC (O3K_RS23530)	NA	NA	NA	NA	NA	-1.72702	NA	NA	NA	NA	NA	NA
phnD (O3K_RS23535)	NA	NA	NA	NA	NA	-1.70901	NA	NA	NA	NA	NA	NA
phnE (O3K_RS23540)	NA	NA	NA	NA	NA	-1.02771	NA	NA	NA	NA	NA	NA
potA (O3K_RS15010)	NA	NA	NA	NA	NA	-0.314941	NA	NA	NA	NA	NA	NA
potB (O3K_RS15015)	NA	NA	NA	NA	NA	-0.851182	NA	NA	NA	NA	NA	NA
potC (O3K_RS15020)	NA	NA	NA	NA	NA	0.356584	NA	NA	NA	NA	NA	NA
potD (O3K_RS15025)	NA	NA	NA	NA	NA	1.06965	NA	NA	NA	NA	NA	NA
potF (O3K_RS17175)	NA	NA	NA	NA	NA	-1.43167	NA	NA	NA	NA	NA	NA
potG (O3K_RS17170)	NA	NA	NA	NA	NA	-1.33495	NA	NA	NA	NA	NA	NA
potH (O3K_RS17165)	NA	NA	NA	NA	NA	-1.84373	NA	NA	NA	NA	NA	NA
potI (O3K_RS17160)	NA	NA	NA	NA	NA	-1.65129	NA	NA	NA	NA	NA	NA
ppa (O3K_RS22685)	NA	NA	NA	NA	NA	NA	NA	NA	NA	NA	0.562177	NA
ppc (O3K_RS24295)	NA	NA	NA	NA	NA	NA	NA	NA	0.561183	0.561183	NA	NA
ppk (O3K_RS06925)	NA	NA	NA	NA	NA	NA	NA	NA	NA	NA	0.030635	NA
ppsA (O3K_RS11750)	NA	NA	NA	NA	NA	NA	NA	NA	1.77098	1.77098	NA	NA
pptA (O3K_RS13235)	NA	NA	NA	NA	NA	NA	NA	NA	NA	-1.01207	NA	NA
prkB (O3K_RS02230)	NA	NA	NA	NA	NA	NA	NA	NA	-0.0020267	-0.0020267	NA	NA
proV (O3K_RS06140)	NA	NA	NA	NA	NA	0.683451	NA	NA	NA	NA	NA	NA
proW (O3K_RS06135)	NA	NA	NA	NA	NA	-0.12296	NA	NA	NA	NA	NA	NA
proX (O3K_RS06130)	NA	NA	NA	NA	NA	1.43762	NA	NA	NA	NA	NA	NA
prr (O3K_RS13325)	NA	NA	NA	NA	NA	NA	NA	NA	NA	-2.40011	NA	NA
prs (O3K_RS14690)	NA	NA	NA	NA	NA	NA	NA	NA	0.236188	0.236188	NA	NA
pssA (O3K_RS06490)	NA	NA	NA	NA	NA	NA	NA	NA	NA	NA	NA	0.129715
pstA (O3K_RS25485)	NA	NA	NA	NA	NA	-0.981628	NA	NA	NA	NA	NA	NA
pstB (O3K_RS25490)	NA	NA	NA	NA	NA	-0.318551	NA	NA	NA	NA	NA	NA
pstC (O3K_RS25480)	NA	NA	NA	NA	NA	-1.23674	NA	NA	NA	NA	NA	NA
pstS (O3K_RS25475)	NA	NA	NA	NA	NA	-0.109017	NA	NA	NA	NA	NA	NA
pta (O3K_RS08050)	NA	NA	NA	NA	NA	NA	NA	NA	0.121502	0.121502	NA	NA
purU (O3K_RS14555)	NA	0.358311	NA	NA	NA	NA	NA	NA	NA	NA	NA	NA
pyk (O3K_RS10715)	NA	NA	NA	NA	NA	NA	NA	NA	0.481662	0.481662	NA	NA
pyk (O3K_RS11885)	NA	NA	NA	NA	NA	NA	NA	NA	-1.85036	-1.85036	NA	NA
rbsA (O3K_RS25350)	NA	NA	NA	NA	NA	1.28372	NA	NA	NA	NA	NA	NA
rbsB (O3K_RS25340)	NA	NA	NA	NA	NA	1.50187	NA	NA	NA	NA	NA	NA
rbsC (O3K_RS25345)	NA	NA	NA	NA	NA	-0.0647316	NA	NA	NA	NA	NA	NA
rbsD (O3K_RS25355)	NA	NA	NA	NA	NA	2.76478	NA	NA	NA	NA	NA	NA
rhaA (O3K_RS24565)	NA	NA	NA	NA	NA	NA	NA	NA	NA	-0.2984	NA	NA
rhaB (O3K_RS24560)	NA	NA	NA	NA	NA	NA	NA	NA	NA	0.606923	NA	NA
rhaD (O3K_RS24570)	NA	NA	NA	NA	NA	NA	NA	NA	NA	-1.57929	NA	NA
rpe (O3K_RS02080)	NA	NA	NA	NA	NA	NA	NA	NA	0.530337	0.530337	NA	NA
rpiA (O3K_RS04855)	NA	NA	NA	NA	NA	NA	NA	NA	-0.00185244	-0.00185244	NA	NA
rpiB (O3K_RS23605)	NA	NA	NA	NA	NA	NA	NA	NA	-0.709948	-0.709948	NA	NA
rplA (O3K_RS24145)	NA	NA	0.699703	NA	NA	NA	NA	NA	NA	NA	NA	NA
rplB (O3K_RS02355)	NA	NA	0.976871	NA	NA	NA	NA	NA	NA	NA	NA	NA
rplC (O3K_RS02340)	NA	NA	1.8926	NA	NA	NA	NA	NA	NA	NA	NA	NA
rplD (O3K_RS02345)	NA	NA	1.6528	NA	NA	NA	NA	NA	NA	NA	NA	NA
rplE (O3K_RS02400)	NA	NA	0.802905	NA	NA	NA	NA	NA	NA	NA	NA	NA
rplF (O3K_RS02415)	NA	NA	0.680068	NA	NA	NA	NA	NA	NA	NA	NA	NA
rplI (O3K_RS22805)	NA	NA	0.510862	NA	NA	NA	NA	NA	NA	NA	NA	NA
rplJ (O3K_RS24140)	NA	NA	1.75101	NA	NA	NA	NA	NA	NA	NA	NA	NA
rplK (O3K_RS24150)	NA	NA	1.4749	NA	NA	NA	NA	NA	NA	NA	NA	NA
rplL (O3K_RS24135)	NA	NA	0.525225	NA	NA	NA	NA	NA	NA	NA	NA	NA
rplM (O3K_RS02775)	NA	NA	1.75498	NA	NA	NA	NA	NA	NA	NA	NA	NA
rplN (O3K_RS02390)	NA	NA	1.24933	NA	NA	NA	NA	NA	NA	NA	NA	NA
rplO (O3K_RS02435)	NA	NA	0.462219	NA	NA	NA	NA	NA	NA	NA	NA	NA
rplP (O3K_RS02375)	NA	NA	2.31028	NA	NA	NA	NA	NA	NA	NA	NA	NA
rplQ (O3K_RS02470)	NA	NA	0.528717	NA	NA	NA	NA	NA	NA	NA	NA	NA
rplR (O3K_RS02420)	NA	NA	0.582237	NA	NA	NA	NA	NA	NA	NA	NA	NA
rplS (O3K_RS06390)	NA	NA	-0.414262	NA	NA	NA	NA	NA	NA	NA	NA	NA
rplT (O3K_RS11430)	NA	NA	0.360977	NA	NA	NA	NA	NA	NA	NA	NA	NA
rplU (O3K_RS02975)	NA	NA	1.40208	NA	NA	NA	NA	NA	NA	NA	NA	NA
rplV (O3K_RS02365)	NA	NA	1.07295	NA	NA	NA	NA	NA	NA	NA	NA	NA
rplW (O3K_RS02350)	NA	NA	1.79756	NA	NA	NA	NA	NA	NA	NA	NA	NA
rplX (O3K_RS02395)	NA	NA	2.1189	NA	NA	NA	NA	NA	NA	NA	NA	NA
rpmA (O3K_RS02980)	NA	NA	1.64203	NA	NA	NA	NA	NA	NA	NA	NA	NA
rpmB (O3K_RS00620)	NA	NA	0.504523	NA	NA	NA	NA	NA	NA	NA	NA	NA
rpmC (O3K_RS02380)	NA	NA	0.85542	NA	NA	NA	NA	NA	NA	NA	NA	NA
rpmD (O3K_RS02430)	NA	NA	0.236402	NA	NA	NA	NA	NA	NA	NA	NA	NA
rpmE (O3K_RS24405)	NA	NA	-0.483675	NA	NA	NA	NA	NA	NA	NA	NA	NA
rpmE2 (O3K_RS20150)	NA	NA	0.134356	NA	NA	NA	NA	NA	NA	NA	NA	NA
rpmF (O3K_RS15195)	NA	NA	0.55532	NA	NA	NA	NA	NA	NA	NA	NA	NA
rpmG (O3K_RS00625)	NA	NA	1.47352	NA	NA	NA	NA	NA	NA	NA	NA	NA
rpmH (O3K_RS25605)	NA	NA	-0.461423	NA	NA	NA	NA	NA	NA	NA	NA	NA
rpmI (O3K_RS11425)	NA	NA	2.36119	NA	NA	NA	NA	NA	NA	NA	NA	NA
rpmJ (O3K_RS02445)	NA	NA	-0.255952	NA	NA	NA	NA	NA	NA	NA	NA	NA
rpmJ (O3K_RS20155)	NA	NA	1.40915	NA	NA	NA	NA	NA	NA	NA	NA	NA
rpsA (O3K_RS16890)	NA	NA	0.871972	NA	NA	NA	NA	NA	NA	NA	NA	NA
rpsB (O3K_RS20905)	NA	NA	1.60162	NA	NA	NA	NA	NA	NA	NA	NA	NA
rpsC (O3K_RS02370)	NA	NA	0.970317	NA	NA	NA	NA	NA	NA	NA	NA	NA
rpsD (O3K_RS02460)	NA	NA	2.17324	NA	NA	NA	NA	NA	NA	NA	NA	NA
rpsE (O3K_RS02425)	NA	NA	0.878948	NA	NA	NA	NA	NA	NA	NA	NA	NA
rpsF (O3K_RS22820)	NA	NA	1.54079	NA	NA	NA	NA	NA	NA	NA	NA	NA
rpsG (O3K_RS02305)	NA	NA	-0.133055	NA	NA	NA	NA	NA	NA	NA	NA	NA
rpsH (O3K_RS02410)	NA	NA	0.96131	NA	NA	NA	NA	NA	NA	NA	NA	NA
rpsI (O3K_RS02780)	NA	NA	1.65253	NA	NA	NA	NA	NA	NA	NA	NA	NA
rpsJ (O3K_RS02335)	NA	NA	1.77288	NA	NA	NA	NA	NA	NA	NA	NA	NA
rpsK (O3K_RS02455)	NA	NA	-0.0435229	NA	NA	NA	NA	NA	NA	NA	NA	NA
rpsL (O3K_RS02300)	NA	NA	0.230315	NA	NA	NA	NA	NA	NA	NA	NA	NA
rpsM (O3K_RS02450)	NA	NA	0.760263	NA	NA	NA	NA	NA	NA	NA	NA	NA
rpsN (O3K_RS02405)	NA	NA	0.410831	NA	NA	NA	NA	NA	NA	NA	NA	NA
rpsO (O3K_RS03080)	NA	NA	0.495978	NA	NA	NA	NA	NA	NA	NA	NA	NA
rpsP (O3K_RS06375)	NA	NA	0.674432	NA	NA	NA	NA	NA	NA	NA	NA	NA
rpsQ (O3K_RS02385)	NA	NA	0.948969	NA	NA	NA	NA	NA	NA	NA	NA	NA
rpsR (O3K_RS22810)	NA	NA	1.34759	NA	NA	NA	NA	NA	NA	NA	NA	NA
rpsS (O3K_RS02360)	NA	NA	-1.40298	NA	NA	NA	NA	NA	NA	NA	NA	NA
rpsT (O3K_RS21615)	NA	NA	1.455	NA	NA	NA	NA	NA	NA	NA	NA	NA
rpsU (O3K_RS03605)	NA	NA	0.474858	NA	NA	NA	NA	NA	NA	NA	NA	NA
sapA (O3K_RS13910)	NA	NA	NA	NA	NA	-2.02183	NA	NA	NA	NA	NA	NA
sapB (O3K_RS13915)	NA	NA	NA	NA	NA	-1.64447	NA	NA	NA	NA	NA	NA
sapC (O3K_RS13920)	NA	NA	NA	NA	NA	-1.36561	NA	NA	NA	NA	NA	NA
sapD (O3K_RS13925)	NA	NA	NA	NA	NA	-0.556474	NA	NA	NA	NA	NA	NA
sapF (O3K_RS13930)	NA	NA	NA	NA	NA	-0.636537	NA	NA	NA	NA	NA	NA
sbp (O3K_RS24500)	NA	NA	NA	NA	NA	-0.199453	NA	NA	NA	NA	NA	NA
sdaA (O3K_RS03360)	NA	NA	NA	NA	NA	NA	NA	NA	0.697503	NA	NA	0.697503
sdaA (O3K_RS05495)	NA	NA	NA	NA	NA	NA	NA	NA	0.161355	NA	NA	0.161355
sdaA (O3K_RS10920)	NA	NA	NA	NA	NA	NA	NA	NA	-0.699616	NA	NA	-0.699616
sdhA (O3K_RS18150)	NA	NA	NA	1.61033	NA	NA	NA	NA	1.61033	1.61033	1.61033	NA
sdhB (O3K_RS18145)	NA	NA	NA	2.06111	NA	NA	NA	NA	2.06111	2.06111	2.06111	NA
sdhC (O3K_RS18160)	NA	NA	NA	1.97265	NA	NA	NA	NA	1.97265	1.97265	1.97265	NA
sdhD (O3K_RS18155)	NA	NA	NA	2.98385	NA	NA	NA	NA	2.98385	2.98385	2.98385	NA
serA (O3K_RS04860)	NA	NA	NA	NA	NA	NA	NA	NA	0.345551	0.345551	NA	0.345551
serB (O3K_RS21795)	NA	NA	NA	NA	NA	NA	NA	NA	0.617291	0.617291	NA	0.617291
serC (O3K_RS16910)	NA	NA	NA	NA	NA	NA	NA	NA	0.343076	0.343076	NA	0.343076
sgbH (O3K_RS00915)	NA	NA	NA	NA	NA	NA	NA	NA	NA	1.6186	NA	NA
sgbU (O3K_RS00910)	NA	NA	NA	NA	NA	NA	NA	NA	NA	1.45641	NA	NA
sseA (O3K_RS06820)	NA	NA	NA	NA	NA	NA	NA	NA	NA	-0.0623206	NA	NA
ssuA (O3K_RS16760)	NA	NA	NA	NA	NA	-0.773344	NA	NA	NA	NA	NA	NA
ssuB (O3K_RS16775)	NA	NA	NA	NA	NA	0.646453	NA	NA	NA	NA	NA	NA
ssuC (O3K_RS16770)	NA	NA	NA	NA	NA	-0.905585	NA	NA	NA	NA	NA	NA
sucA (O3K_RS18140)	NA	NA	NA	2.14649	NA	NA	NA	2.14649	2.14649	2.14649	NA	NA
sucB (O3K_RS18135)	NA	NA	NA	2.04856	NA	NA	NA	2.04856	2.04856	2.04856	NA	NA
sucC (O3K_RS18130)	NA	NA	NA	2.65427	NA	NA	NA	NA	2.65427	2.65427	NA	NA
sucD (O3K_RS18125)	NA	NA	NA	3.17384	NA	NA	NA	NA	3.17384	3.17384	NA	NA
tal (O3K_RS07135)	NA	NA	NA	NA	NA	NA	NA	NA	-3.23132	-3.23132	NA	NA
tal (O3K_RS21680)	NA	NA	NA	NA	NA	NA	NA	NA	1.96076	1.96076	NA	NA
tauA (O3K_RS19805)	NA	NA	NA	NA	NA	0.123185	NA	NA	NA	NA	NA	NA
tauB (O3K_RS19800)	NA	NA	NA	NA	NA	-0.787402	NA	NA	NA	NA	NA	NA
tauC (O3K_RS19795)	NA	NA	NA	NA	NA	-1.10685	NA	NA	NA	NA	NA	NA
tbpA (O3K_RS21400)	NA	NA	NA	NA	NA	-1.84355	NA	NA	NA	NA	NA	NA
tdcB (O3K_RS03335)	NA	NA	NA	NA	NA	NA	NA	NA	3.51761	NA	NA	3.51761
tdh (O3K_RS00710)	NA	NA	NA	NA	NA	NA	NA	NA	NA	NA	NA	1.00725
thiP (O3K_RS21405)	NA	NA	NA	NA	NA	-2.0709	NA	NA	NA	NA	NA	NA
thiQ (O3K_RS21410)	NA	NA	NA	NA	NA	-2.48462	NA	NA	NA	NA	NA	NA
thrA (O3K_RS21710)	NA	NA	NA	NA	NA	NA	NA	NA	NA	2.7594	NA	2.7594
thrB (O3K_RS21705)	NA	NA	NA	NA	NA	NA	NA	NA	NA	0.318825	NA	0.318825
thrC (O3K_RS21700)	NA	NA	NA	NA	NA	NA	NA	NA	NA	0.0389659	NA	0.0389659
tkt (O3K_RS04735)	NA	NA	NA	NA	NA	NA	NA	NA	1.88567	1.88567	NA	NA
tkt (O3K_RS07130)	NA	NA	NA	NA	NA	NA	NA	NA	-2.86653	-2.86653	NA	NA
torA (O3K_RS16445)	NA	NA	NA	NA	NA	NA	NA	NA	NA	0.156934	NA	NA
torC (O3K_RS16450)	NA	NA	NA	NA	NA	NA	NA	NA	NA	-1.68353	NA	NA
torD (O3K_RS16440)	NA	NA	NA	NA	NA	NA	NA	NA	NA	0.300457	NA	NA
torY (O3K_RS10275)	NA	NA	NA	NA	NA	NA	NA	NA	NA	0.631155	NA	NA
torZ (O3K_RS10280)	NA	NA	NA	NA	NA	NA	NA	NA	NA	0.822689	NA	NA
tpiA (O3K_RS24490)	NA	NA	NA	NA	NA	NA	NA	NA	-0.201561	-0.201561	NA	NA
trpA (O3K_RS14100)	NA	NA	NA	NA	NA	NA	3.93967	NA	NA	NA	NA	3.93967
trpB (O3K_RS14095)	NA	NA	NA	NA	NA	NA	4.60143	NA	NA	NA	NA	4.60143
trpD (O3K_RS14085)	NA	NA	NA	NA	NA	NA	3.1095	NA	NA	NA	NA	NA
trpE (O3K_RS14080)	NA	NA	NA	NA	NA	NA	3.57822	NA	NA	NA	NA	NA
trpF (O3K_RS14090)	NA	NA	NA	NA	NA	NA	4.52222	NA	NA	NA	NA	NA
ttdA (O3K_RS03625)	NA	8.00684	NA	NA	NA	NA	NA	NA	NA	NA	NA	NA
ttdB (O3K_RS03620)	NA	10.4169	NA	NA	NA	NA	NA	NA	NA	NA	NA	NA
tynA (O3K_RS13585)	2.48302	NA	NA	NA	NA	NA	NA	NA	NA	NA	NA	2.48302
tyrA (O3K_RS06420)	NA	NA	NA	NA	NA	NA	0.477846	NA	NA	NA	NA	NA
tyrB (O3K_RS23770)	1.02915	NA	NA	NA	NA	NA	1.02915	NA	NA	NA	NA	NA
ubiX (O3K_RS05800)	NA	NA	NA	NA	NA	NA	NA	NA	NA	-0.0208423	NA	NA
ubiX (O3K_RS07980)	NA	NA	NA	NA	NA	NA	NA	NA	NA	-0.434285	NA	NA
ugpA (O3K_RS01740)	NA	NA	NA	NA	NA	-3.46567	NA	NA	NA	NA	NA	NA
ugpB (O3K_RS01735)	NA	NA	NA	NA	NA	-0.934918	NA	NA	NA	NA	NA	NA
ugpC (O3K_RS01750)	NA	NA	NA	NA	NA	-1.83524	NA	NA	NA	NA	NA	NA
ugpE (O3K_RS01745)	NA	NA	NA	NA	NA	-2.53079	NA	NA	NA	NA	NA	NA
ulaA (O3K_RS22360)	NA	NA	NA	NA	NA	NA	NA	NA	NA	0.42101	NA	NA
ulaA (O3K_RS22860)	NA	NA	NA	NA	NA	NA	NA	NA	NA	0.332048	NA	NA
ulaB (O3K_RS22365)	NA	NA	NA	NA	NA	NA	NA	NA	NA	2.2888	NA	NA
ulaB (O3K_RS22855)	NA	NA	NA	NA	NA	NA	NA	NA	NA	1.40194	NA	NA
ulaC (O3K_RS22850)	NA	NA	NA	NA	NA	NA	NA	NA	NA	0.733837	NA	NA
ulaD (O3K_RS22845)	NA	NA	NA	NA	NA	NA	NA	NA	NA	0.455199	NA	NA
ulaE (O3K_RS22840)	NA	NA	NA	NA	NA	NA	NA	NA	NA	0.735276	NA	NA
ulaF (O3K_RS22835)	NA	NA	NA	NA	NA	NA	NA	NA	NA	0.601957	NA	NA
ulaG (O3K_RS22865)	NA	NA	NA	NA	NA	NA	NA	NA	NA	-0.778852	NA	NA
xdhA (O3K_RS05115)	NA	NA	NA	NA	NA	NA	NA	NA	NA	0.60561	NA	NA
xdhB (O3K_RS05110)	NA	NA	NA	NA	NA	NA	NA	NA	NA	1.49763	NA	NA
xdhC (O3K_RS05105)	NA	NA	NA	NA	NA	NA	NA	NA	NA	2.43382	NA	NA
xylF (O3K_RS00990)	NA	NA	NA	NA	NA	2.8663	NA	NA	NA	NA	NA	NA
xylG (O3K_RS00985)	NA	NA	NA	NA	NA	1.66172	NA	NA	NA	NA	NA	NA
xylH (O3K_RS00980)	NA	NA	NA	NA	NA	0.481711	NA	NA	NA	NA	NA	NA
yagR (O3K_RS20215)	NA	NA	NA	NA	NA	NA	NA	NA	NA	-3.33581	NA	NA
yagS (O3K_RS20210)	NA	NA	NA	NA	NA	NA	NA	NA	NA	-3.68194	NA	NA
yagT (O3K_RS20205)	NA	NA	NA	NA	NA	NA	NA	NA	NA	-2.11132	NA	NA
yahI (O3K_RS20020)	NA	NA	NA	NA	-1.33286	NA	NA	NA	-1.33286	-1.33286	NA	NA
yahK (O3K_RS19985)	NA	NA	NA	NA	NA	NA	NA	NA	NA	-2.59792	NA	NA
ybgT (O3K_RS18095)	NA	NA	NA	NA	NA	NA	NA	NA	NA	NA	0.447993	NA
ybhJ (O3K_RS17905)	NA	-0.367462	NA	-0.367462	NA	NA	NA	NA	-0.367462	-0.367462	NA	NA
ybiC (O3K_RS17450)	2.66196	NA	NA	NA	NA	NA	NA	NA	NA	NA	NA	NA
ybtQ (O3K_RS09740)	NA	NA	NA	NA	NA	-2.39416	NA	NA	NA	NA	NA	NA
yclC (O3K_RS05805)	NA	NA	NA	NA	NA	NA	NA	NA	NA	-0.455455	NA	NA
ydbC (O3K_RS13510)	NA	NA	NA	NA	NA	NA	NA	NA	NA	1.21346	NA	NA
ydcJ (O3K_RS13430)	NA	NA	NA	NA	NA	NA	NA	NA	NA	-3.07031	NA	NA
yddA (O3K_RS13065)	NA	NA	NA	NA	NA	0.41138	NA	NA	NA	NA	NA	NA
ydfG (O3K_RS12795)	NA	NA	NA	NA	NA	NA	NA	NA	NA	NA	NA	0.54887
ydhU (O3K_RS11915)	NA	NA	NA	NA	NA	NA	NA	NA	NA	1.43685	NA	NA
ydhZ (O3K_RS11890)	NA	NA	NA	0.788245	NA	NA	NA	NA	NA	0.788245	NA	NA
ydiF (O3K_RS11790)	NA	NA	NA	NA	NA	NA	NA	NA	NA	-0.0672969	NA	NA
ydiJ (O3K_RS11830)	NA	NA	NA	NA	NA	NA	NA	NA	NA	1.32668	NA	NA
yeaD (O3K_RS11100)	NA	NA	NA	NA	NA	NA	NA	NA	NA	-0.0200152	NA	NA
yeaU (O3K_RS10990)	NA	4.78472	NA	NA	NA	NA	NA	NA	NA	NA	NA	NA
yecC (O3K_RS10060)	NA	NA	NA	NA	NA	-1.61503	NA	NA	NA	NA	NA	NA
yecS (O3K_RS10055)	NA	NA	NA	NA	NA	-1.52078	NA	NA	NA	NA	NA	NA
yehW (O3K_RS08835)	NA	NA	NA	NA	NA	-4.12551	NA	NA	NA	NA	NA	NA
yehX (O3K_RS08830)	NA	NA	NA	NA	NA	-2.75236	NA	NA	NA	NA	NA	NA
yehY (O3K_RS08825)	NA	NA	NA	NA	NA	-3.36556	NA	NA	NA	NA	NA	NA
yehZ (O3K_RS08820)	NA	NA	NA	NA	NA	-3.69384	NA	NA	NA	NA	NA	NA
yeiG (O3K_RS08705)	NA	NA	NA	NA	NA	NA	NA	NA	1.80526	1.80526	NA	NA
yejA (O3K_RS08585)	NA	NA	NA	NA	NA	-2.11765	NA	NA	NA	NA	NA	NA
yejB (O3K_RS08580)	NA	NA	NA	NA	NA	-0.997748	NA	NA	NA	NA	NA	NA
yejE (O3K_RS08575)	NA	NA	NA	NA	NA	-0.496183	NA	NA	NA	NA	NA	NA
yejF (O3K_RS08570)	NA	NA	NA	NA	NA	-0.602108	NA	NA	NA	NA	NA	NA
ygeA (O3K_RS05290)	NA	NA	NA	NA	NA	NA	NA	NA	NA	0.560584	NA	0.560584
yggD (O3K_RS04760)	NA	NA	NA	0.0697328	NA	NA	NA	NA	NA	0.0697328	NA	NA
yghX (O3K_RS03900)	NA	NA	NA	NA	NA	NA	NA	NA	NA	-3.28975	NA	NA
yhdY (O3K_RS02590)	NA	NA	NA	NA	NA	-2.91429	NA	NA	NA	NA	NA	NA
yhdZ (O3K_RS02585)	NA	NA	NA	NA	NA	-2.02859	NA	NA	NA	NA	NA	NA
yhhY (O3K_RS01790)	0.957938	NA	NA	NA	NA	NA	NA	NA	NA	NA	NA	NA
yihU (O3K_RS24700)	NA	NA	NA	NA	NA	NA	NA	NA	0.744084	NA	NA	NA
yihX (O3K_RS24670)	NA	NA	NA	NA	NA	NA	NA	NA	NA	-2.51295	NA	NA
yjfF (O3K_RS22665)	NA	NA	NA	NA	NA	-2.20697	NA	NA	NA	NA	NA	NA
yjgB (O3K_RS22470)	NA	NA	NA	NA	NA	NA	NA	NA	NA	-2.71953	NA	NA
ylbA (O3K_RS19070)	NA	NA	NA	NA	NA	NA	NA	NA	NA	1.47366	NA	NA
yneI (O3K_RS12905)	NA	NA	NA	NA	NA	NA	NA	NA	NA	1.08243	NA	NA
yojI (O3K_RS08420)	NA	NA	NA	NA	NA	-1.51678	NA	NA	NA	NA	NA	NA
yphD (O3K_RS06695)	NA	NA	NA	NA	NA	0.296609	NA	NA	NA	NA	NA	NA
yphE (O3K_RS06690)	NA	NA	NA	NA	NA	0.806767	NA	NA	NA	NA	NA	NA
yphF (O3K_RS06685)	NA	NA	NA	NA	NA	1.86244	NA	NA	NA	NA	NA	NA
yqeF (O3K_RS05270)	NA	1.89432	NA	NA	NA	NA	NA	NA	1.89432	1.89432	NA	NA
ysgA (O3K_RS24930)	NA	NA	NA	NA	NA	NA	NA	NA	NA	-0.373332	NA	NA
ytfQ (O3K_RS22680)	NA	NA	NA	NA	NA	-0.498951	NA	NA	NA	NA	NA	NA
ytfR (O3K_RS22675)	NA	NA	NA	NA	NA	-1.60024	NA	NA	NA	NA	NA	NA
ytfT (O3K_RS22670)	NA	NA	NA	NA	NA	-2.61392	NA	NA	NA	NA	NA	NA
znuA (O3K_RS10700)	NA	NA	NA	NA	NA	0.489012	NA	NA	NA	NA	NA	NA
znuB (O3K_RS10690)	NA	NA	NA	NA	NA	-0.817609	NA	NA	NA	NA	NA	NA
znuC (O3K_RS10695)	NA	NA	NA	NA	NA	0.0150231	NA	NA	NA	NA	NA	NA
zwf (O3K_RS10725)	NA	NA	NA	NA	NA	NA	NA	NA	-0.054117	-0.054117	NA	NA
