# Supplementary material for: RpoS impacts global gene expression and carbon source utilization in Escherichia coli O104:H4
Source: Front Microbiol. 2026 Jan 20;16:1758449. doi: 10.3389/fmicb.2025.1758449 (PMC12864459; doi:10.3389/fmicb.2025.1758449)
Supplement: Supplementary file 6 [file Data_Sheet_6.xlsx]

## Sheet: Tabelle1
Dataset 6. Expression values of genes belonging to enriched GO terms during transition. DESeq2 expression values (log2FoldChange) were generated using E. coli O104:H4 wild type as the reference librabry (divisor) and rpoS ATG>ATA as the comparison library (numerator).
ID	aromatic compound catabolic process	carboxylic acid metabolic process	cellular response to stress	fatty acid oxidation	hyperosmotic response	monoatomic ion transport	organic acid metabolic process	organic phosphonate metabolic process	peptide biosynthetic process	phenylacetate catabolic process	response to osmotic stress	response to oxygen levels	response to pH	response to xenobiotic stimulus	thiamine biosynthetic process	thiamine metabolic process	toxin catabolic process	translation	transport	xenobiotic metabolic process
paaC (O3K_RS13565)	6.67342	6.67342	NA	NA	NA	NA	6.67342	NA	NA	6.67342	NA	NA	NA	6.67342	NA	NA	6.67342	NA	NA	6.67342
paaB (O3K_RS13570)	6.33328	6.33328	NA	NA	NA	NA	6.33328	NA	NA	6.33328	NA	NA	NA	6.33328	NA	NA	6.33328	NA	NA	6.33328
paaG (O3K_RS13545)	6.27128	6.27128	NA	6.27128	NA	NA	6.27128	NA	NA	6.27128	NA	NA	NA	6.27128	NA	NA	6.27128	NA	NA	6.27128
paaD (O3K_RS13560)	5.95287	5.95287	NA	NA	NA	NA	5.95287	NA	NA	5.95287	NA	NA	NA	5.95287	NA	NA	5.95287	NA	NA	5.95287
paaA (O3K_RS13575)	5.94428	5.94428	NA	NA	NA	NA	5.94428	NA	NA	5.94428	NA	NA	NA	5.94428	NA	NA	5.94428	NA	NA	5.94428
ttdT (O3K_RS03615)	NA	NA	NA	NA	NA	NA	NA	NA	NA	NA	NA	NA	NA	NA	NA	NA	NA	NA	5.61677	NA
paaN (O3K_RS13580)	5.39213	5.39213	NA	NA	NA	NA	5.39213	NA	NA	5.39213	NA	NA	NA	5.39213	NA	NA	5.39213	NA	NA	5.39213
paaH (O3K_RS13540)	5.37347	5.37347	NA	5.37347	NA	NA	5.37347	NA	NA	5.37347	NA	NA	NA	5.37347	NA	NA	5.37347	NA	NA	5.37347
paaF (O3K_RS13550)	5.34512	5.34512	NA	5.34512	NA	NA	5.34512	NA	NA	5.34512	NA	NA	NA	5.34512	NA	NA	5.34512	NA	NA	5.34512
paaE (O3K_RS13555)	5.32461	5.32461	NA	NA	NA	NA	5.32461	NA	NA	5.32461	NA	NA	NA	5.32461	NA	NA	5.32461	NA	NA	5.32461
mdtJ (O3K_RS12275)	NA	NA	NA	NA	NA	4.79759	NA	NA	NA	NA	NA	NA	NA	NA	NA	NA	NA	NA	4.79759	NA
yeaU (O3K_RS10990)	NA	4.78472	NA	NA	NA	NA	4.78472	NA	NA	NA	NA	NA	NA	NA	NA	NA	NA	NA	NA	NA
safC (O3K_RS26235)	NA	NA	NA	NA	NA	NA	NA	NA	NA	NA	NA	NA	NA	NA	NA	NA	NA	NA	4.72037	NA
ttdR (O3K_RS03630)	NA	4.71957	NA	NA	NA	NA	4.71957	NA	NA	NA	NA	NA	NA	NA	NA	NA	NA	NA	NA	NA
trpB (O3K_RS14095)	NA	4.60143	NA	NA	NA	NA	4.60143	NA	NA	NA	NA	NA	NA	NA	NA	NA	NA	NA	NA	NA
ompF (O3K_RS16795)	NA	NA	4.58945	NA	NA	4.58945	NA	NA	NA	NA	NA	NA	NA	NA	NA	NA	NA	NA	4.58945	NA
mtr (O3K_RS03105)	NA	NA	NA	NA	NA	4.56358	NA	NA	NA	NA	NA	NA	NA	NA	NA	NA	NA	NA	4.56358	NA
trpF (O3K_RS14090)	NA	4.52222	NA	NA	NA	NA	4.52222	NA	NA	NA	NA	NA	NA	NA	NA	NA	NA	NA	NA	NA
paaK (O3K_RS13525)	4.34223	4.34223	NA	NA	NA	NA	4.34223	NA	NA	4.34223	NA	NA	NA	4.34223	NA	NA	4.34223	NA	NA	4.34223
rmf (O3K_RS16675)	NA	NA	4.1458	NA	NA	NA	NA	NA	4.1458	NA	NA	NA	NA	NA	NA	NA	NA	4.1458	NA	NA
paaJ (O3K_RS13530)	3.96939	3.96939	3.96939	NA	NA	NA	3.96939	NA	NA	3.96939	NA	NA	NA	3.96939	NA	NA	3.96939	NA	NA	3.96939
ansB (O3K_RS04625)	NA	3.94619	NA	NA	NA	NA	3.94619	NA	NA	NA	NA	NA	NA	NA	NA	NA	NA	NA	NA	NA
trpA (O3K_RS14100)	NA	3.93967	NA	NA	NA	NA	3.93967	NA	NA	NA	NA	NA	NA	NA	NA	NA	NA	NA	NA	NA
yjiE (O3K_RS15680)	NA	NA	NA	NA	NA	NA	NA	NA	NA	NA	NA	NA	NA	NA	NA	NA	NA	NA	NA	NA
trpE (O3K_RS14080)	NA	3.57822	NA	NA	NA	NA	3.57822	NA	NA	NA	NA	NA	NA	NA	NA	NA	NA	NA	NA	NA
tdcB (O3K_RS03335)	NA	3.51761	NA	NA	NA	NA	3.51761	NA	NA	NA	NA	NA	NA	NA	NA	NA	NA	NA	NA	NA
fumA (O3K_RS12215)	NA	3.45601	NA	NA	NA	NA	3.45601	NA	NA	NA	NA	NA	NA	NA	NA	NA	NA	NA	NA	NA
garR (O3K_RS03295)	NA	3.36564	NA	NA	NA	NA	3.36564	NA	NA	NA	NA	NA	NA	NA	NA	NA	NA	NA	NA	NA
mdtI (O3K_RS12280)	NA	NA	NA	NA	NA	3.32116	NA	NA	NA	NA	NA	NA	NA	NA	NA	NA	NA	NA	3.32116	NA
icd (O3K_RS14960)	NA	3.27938	NA	NA	NA	NA	3.27938	NA	NA	NA	NA	NA	NA	NA	NA	NA	NA	NA	NA	NA
ackA (O3K_RS03345)	NA	3.25912	NA	NA	NA	NA	3.25912	NA	NA	NA	NA	NA	NA	NA	NA	NA	NA	NA	NA	NA
ygeW (O3K_RS05095)	NA	NA	NA	NA	NA	NA	NA	NA	NA	NA	NA	NA	NA	NA	NA	NA	NA	NA	NA	NA
tatE (O3K_RS18610)	NA	NA	NA	NA	NA	NA	NA	NA	NA	NA	NA	NA	NA	NA	NA	NA	NA	NA	3.16655	NA
glnH (O3K_RS17400)	NA	NA	NA	NA	NA	3.14383	NA	NA	NA	NA	NA	NA	NA	NA	NA	NA	NA	NA	3.14383	NA
hupB (O3K_RS19435)	NA	NA	NA	NA	NA	NA	NA	NA	NA	NA	NA	NA	NA	NA	NA	NA	NA	NA	NA	NA
trpD (O3K_RS14085)	NA	3.1095	NA	NA	NA	NA	3.1095	NA	NA	NA	NA	NA	NA	NA	NA	NA	NA	NA	NA	NA
ybbW (O3K_RS19090)	NA	NA	NA	NA	NA	NA	NA	NA	NA	NA	NA	NA	NA	NA	NA	NA	NA	NA	3.0824	NA
lysA (O3K_RS05300)	NA	3.05106	NA	NA	NA	NA	3.05106	NA	NA	NA	NA	NA	NA	NA	NA	NA	NA	NA	NA	NA
ftnA (O3K_RS10125)	NA	NA	3.0035	NA	NA	NA	NA	NA	NA	NA	NA	NA	NA	NA	NA	NA	NA	NA	NA	NA
sdhD (O3K_RS18155)	NA	2.98385	NA	NA	NA	NA	2.98385	NA	NA	NA	NA	NA	NA	NA	NA	NA	NA	NA	NA	NA
yeaV (O3K_RS10985)	NA	NA	NA	NA	NA	NA	NA	NA	NA	NA	NA	NA	NA	NA	NA	NA	NA	NA	2.98097	NA
yggX (O3K_RS04600)	NA	NA	2.96597	NA	NA	NA	NA	NA	NA	NA	NA	NA	NA	NA	NA	NA	NA	NA	NA	NA
mdh (O3K_RS02750)	2.96446	2.96446	NA	NA	NA	NA	2.96446	NA	NA	NA	NA	NA	NA	NA	NA	NA	NA	NA	NA	NA
sodB (O3K_RS11990)	NA	NA	2.95334	NA	NA	NA	NA	NA	NA	NA	NA	NA	NA	NA	NA	NA	NA	NA	NA	NA
oppA (O3K_RS14505)	NA	NA	NA	NA	NA	NA	NA	NA	NA	NA	NA	NA	NA	NA	NA	NA	NA	NA	2.94595	NA
dpaL (O3K_RS05090)	NA	2.89708	NA	NA	NA	NA	2.89708	NA	NA	NA	NA	NA	NA	NA	NA	NA	NA	NA	NA	NA
xylF (O3K_RS00990)	NA	NA	NA	NA	NA	NA	NA	NA	NA	NA	NA	NA	NA	NA	NA	NA	NA	NA	2.8663	NA
mglA (O3K_RS08730)	NA	NA	2.84736	NA	NA	NA	NA	NA	NA	NA	NA	NA	NA	NA	NA	NA	NA	NA	2.84736	NA
lpdA (O3K_RS21165)	NA	2.84489	NA	NA	NA	NA	2.84489	NA	NA	NA	NA	NA	NA	NA	NA	NA	NA	NA	NA	NA
aroK (O3K_RS19705)	NA	2.82269	NA	NA	NA	NA	2.82269	NA	NA	NA	NA	NA	NA	NA	NA	NA	NA	NA	NA	NA
katG (O3K_RS24360)	NA	NA	2.82117	NA	NA	NA	NA	NA	NA	NA	NA	NA	NA	NA	NA	NA	NA	NA	NA	NA
acnB (O3K_RS21155)	NA	2.81943	NA	NA	NA	NA	2.81943	NA	NA	NA	NA	NA	NA	NA	NA	NA	NA	NA	NA	NA
iscA (O3K_RS06785)	NA	NA	NA	NA	NA	NA	NA	NA	NA	NA	NA	NA	NA	NA	NA	NA	NA	NA	NA	NA
ctc (O3K_RS08545)	NA	NA	NA	NA	NA	NA	NA	NA	2.81091	NA	NA	NA	NA	NA	NA	NA	NA	2.81091	NA	NA
dctA (O3K_RS01220)	NA	NA	2.78575	NA	NA	2.78575	NA	NA	NA	NA	NA	NA	NA	NA	NA	NA	NA	NA	2.78575	NA
rbsD (O3K_RS25355)	NA	NA	NA	NA	NA	NA	NA	NA	NA	NA	NA	NA	NA	NA	NA	NA	NA	NA	2.76478	NA
thrA (O3K_RS21710)	NA	2.7594	NA	NA	NA	NA	2.7594	NA	NA	NA	NA	NA	NA	NA	NA	NA	NA	NA	NA	NA
ynfF (O3K_RS12730)	NA	NA	NA	NA	NA	NA	NA	NA	NA	NA	NA	NA	NA	NA	NA	NA	NA	NA	NA	NA
mglB (O3K_RS08725)	NA	NA	NA	NA	NA	NA	NA	NA	NA	NA	NA	NA	NA	NA	NA	NA	NA	NA	2.74034	NA
glgS (O3K_RS03695)	NA	NA	NA	NA	NA	NA	NA	NA	NA	NA	NA	NA	NA	NA	NA	NA	NA	NA	NA	NA
hyi (O3K_RS19100)	NA	2.72111	NA	NA	NA	NA	2.72111	NA	NA	NA	NA	NA	NA	NA	NA	NA	NA	NA	NA	NA
fadB (O3K_RS24860)	NA	2.70712	NA	2.70712	NA	NA	2.70712	NA	NA	NA	NA	NA	NA	NA	NA	NA	NA	NA	NA	NA
ilvH (O3K_RS21345)	NA	2.66166	NA	NA	NA	NA	2.66166	NA	NA	NA	NA	NA	NA	NA	NA	NA	NA	NA	NA	NA
sucC (O3K_RS18130)	NA	2.65427	NA	NA	NA	NA	2.65427	NA	NA	NA	NA	NA	NA	NA	NA	NA	NA	NA	NA	NA
cpdB (O3K_RS22740)	2.49608	NA	2.49608	NA	NA	NA	NA	NA	NA	NA	NA	NA	NA	NA	NA	NA	NA	NA	NA	NA
malI (O3K_RS12175)	NA	NA	NA	NA	NA	NA	NA	NA	NA	NA	NA	NA	NA	NA	NA	NA	NA	NA	NA	NA
lacR (O3K_RS05840)	NA	NA	NA	NA	NA	NA	NA	NA	NA	NA	NA	NA	NA	NA	NA	NA	NA	NA	NA	NA
glxR (O3K_RS19095)	NA	2.44906	2.44906	NA	NA	NA	2.44906	NA	NA	NA	NA	NA	NA	NA	NA	NA	NA	NA	NA	NA
lipA (O3K_RS18605)	NA	2.43394	NA	NA	NA	NA	2.43394	NA	NA	NA	NA	NA	NA	NA	NA	NA	NA	NA	NA	NA
gdhA (O3K_RS11195)	NA	2.4256	NA	NA	NA	NA	2.4256	NA	NA	NA	NA	NA	NA	NA	NA	NA	NA	NA	NA	NA
garP (O3K_RS03285)	NA	NA	NA	NA	NA	2.40445	NA	NA	NA	NA	NA	NA	NA	NA	NA	NA	NA	NA	2.40445	NA
yciH (O3K_RS13980)	NA	NA	NA	NA	NA	NA	NA	NA	2.39894	NA	NA	NA	NA	NA	NA	NA	NA	2.39894	NA	NA
ydeH (O3K_RS12815)	NA	NA	NA	NA	NA	NA	NA	NA	NA	NA	NA	NA	NA	NA	NA	NA	NA	NA	NA	NA
hcaR (O3K_RS06740)	NA	NA	NA	NA	NA	NA	NA	NA	NA	NA	NA	NA	NA	NA	NA	NA	NA	NA	NA	NA
aldA (O3K_RS13465)	NA	2.37107	NA	NA	NA	NA	2.37107	NA	NA	NA	NA	NA	NA	NA	NA	NA	NA	NA	NA	NA
cyoA (O3K_RS19475)	NA	NA	NA	NA	NA	2.32214	NA	NA	NA	NA	NA	NA	NA	NA	NA	NA	NA	NA	2.32214	NA
kduI (O3K_RS05275)	NA	2.31047	NA	NA	NA	NA	2.31047	NA	NA	NA	NA	NA	NA	NA	NA	NA	NA	NA	NA	NA
rplP (O3K_RS02375)	NA	NA	NA	NA	NA	NA	NA	NA	2.31028	NA	NA	NA	NA	NA	NA	NA	NA	2.31028	NA	NA
allD (O3K_RS19060)	NA	NA	NA	NA	NA	NA	NA	NA	NA	NA	NA	NA	NA	NA	NA	NA	NA	NA	NA	NA
tdcF (O3K_RS03355)	NA	2.30092	NA	NA	NA	NA	2.30092	NA	NA	NA	NA	NA	NA	NA	NA	NA	NA	NA	NA	NA
alaS (O3K_RS06050)	NA	2.28519	NA	NA	NA	NA	2.28519	NA	2.28519	NA	NA	NA	NA	NA	NA	NA	NA	2.28519	NA	NA
ygeV (O3K_RS05100)	NA	NA	NA	NA	NA	NA	NA	NA	NA	NA	NA	NA	NA	NA	NA	NA	NA	NA	NA	NA
garD (O3K_RS03280)	NA	2.23893	NA	NA	NA	NA	2.23893	NA	NA	NA	NA	NA	NA	NA	NA	NA	NA	NA	NA	NA
hmp (O3K_RS06665)	NA	NA	2.23	NA	NA	NA	NA	NA	NA	NA	NA	NA	NA	NA	NA	NA	NA	NA	NA	NA
purA (O3K_RS22940)	NA	NA	2.22977	NA	NA	NA	NA	NA	NA	NA	NA	NA	NA	NA	NA	NA	NA	NA	NA	NA
treC (O3K_RS22625)	NA	NA	2.22838	NA	NA	NA	NA	NA	NA	NA	NA	NA	NA	NA	NA	NA	NA	NA	NA	NA
cmtA (O3K_RS04745)	NA	NA	NA	NA	NA	NA	NA	NA	NA	NA	NA	NA	NA	NA	NA	NA	NA	NA	2.20483	NA
chiP (O3K_RS18360)	NA	NA	NA	NA	NA	NA	NA	NA	NA	NA	NA	NA	NA	NA	NA	NA	NA	NA	2.20315	NA
pheA (O3K_RS06425)	NA	2.20131	NA	NA	NA	NA	2.20131	NA	NA	NA	NA	NA	NA	NA	NA	NA	NA	NA	NA	NA
treB (O3K_RS22620)	NA	NA	NA	NA	NA	NA	NA	NA	NA	NA	NA	NA	NA	NA	NA	NA	NA	NA	2.18822	NA
hupA (O3K_RS24060)	NA	NA	2.18053	NA	NA	NA	NA	NA	NA	NA	NA	NA	NA	NA	NA	NA	NA	NA	NA	NA
rpsD (O3K_RS02460)	NA	NA	NA	NA	NA	NA	NA	NA	2.17324	NA	NA	NA	NA	NA	NA	NA	NA	2.17324	NA	NA
fis (O3K_RS02635)	NA	NA	NA	NA	NA	NA	NA	NA	NA	NA	NA	NA	NA	NA	NA	NA	NA	NA	NA	NA
sucA (O3K_RS18140)	NA	2.14649	NA	NA	NA	NA	2.14649	NA	NA	NA	NA	NA	NA	NA	NA	NA	NA	NA	NA	NA
pcaQ (O3K_RS13435)	NA	NA	NA	NA	NA	NA	NA	NA	NA	NA	NA	NA	NA	NA	NA	NA	NA	NA	NA	NA
cstA (O3K_RS18750)	NA	NA	2.13838	NA	NA	NA	NA	NA	NA	NA	NA	NA	NA	NA	NA	NA	NA	NA	NA	NA
priB (O3K_RS22815)	NA	NA	NA	NA	NA	NA	NA	NA	NA	NA	NA	NA	NA	NA	NA	NA	NA	NA	NA	NA
chbR (O3K_RS11325)	NA	NA	NA	NA	NA	NA	NA	NA	NA	NA	NA	NA	NA	NA	NA	NA	NA	NA	NA	NA
rplX (O3K_RS02395)	NA	NA	NA	NA	NA	NA	NA	NA	2.1189	NA	NA	NA	NA	NA	NA	NA	NA	2.1189	NA	NA
glyA (O3K_RS06670)	NA	2.1141	NA	NA	NA	NA	2.1141	NA	NA	NA	NA	NA	NA	NA	NA	NA	NA	NA	NA	NA
acpS (O3K_RS06605)	NA	2.0727	NA	NA	NA	NA	2.0727	NA	NA	NA	NA	NA	NA	NA	NA	NA	NA	NA	NA	NA
sdhB (O3K_RS18145)	NA	2.06111	NA	NA	NA	NA	2.06111	NA	NA	NA	NA	NA	NA	NA	NA	NA	NA	NA	NA	NA
glpT (O3K_RS08305)	NA	NA	NA	NA	NA	2.05691	NA	NA	NA	NA	NA	NA	NA	NA	NA	NA	NA	NA	2.05691	NA
dhaK (O3K_RS14725)	NA	NA	2.05499	NA	NA	NA	NA	NA	NA	NA	NA	NA	NA	NA	NA	NA	NA	NA	NA	NA
sucB (O3K_RS18135)	NA	2.04856	NA	NA	NA	NA	2.04856	NA	NA	NA	NA	NA	NA	NA	NA	NA	NA	NA	NA	NA
coaA (O3K_RS24190)	NA	NA	NA	NA	NA	NA	NA	NA	NA	NA	NA	NA	NA	NA	NA	NA	NA	NA	NA	NA
rihA (O3K_RS18490)	2.04247	NA	NA	NA	NA	NA	NA	NA	NA	NA	NA	NA	NA	NA	NA	NA	NA	NA	NA	NA
yiaO (O3K_RS00925)	NA	NA	2.03843	NA	NA	NA	NA	NA	NA	NA	NA	NA	NA	NA	NA	NA	NA	NA	2.03843	NA
hybA (O3K_RS03915)	NA	NA	NA	NA	NA	NA	NA	NA	NA	NA	NA	NA	NA	NA	NA	NA	NA	NA	NA	NA
feaR (O3K_RS13595)	NA	2.02613	NA	NA	NA	NA	2.02613	NA	NA	NA	NA	NA	NA	NA	NA	NA	NA	NA	NA	NA
yedV (O3K_RS09800)	NA	NA	2.01724	NA	NA	NA	NA	NA	NA	NA	NA	NA	NA	NA	NA	NA	NA	NA	NA	NA
efeO (O3K_RS15970)	NA	NA	NA	NA	NA	1.98941	NA	NA	NA	NA	NA	NA	NA	NA	NA	NA	NA	NA	1.98941	NA
eutN (O3K_RS07175)	NA	NA	1.98708	NA	NA	NA	NA	NA	NA	NA	NA	NA	NA	NA	NA	NA	NA	NA	NA	NA
sdhC (O3K_RS18160)	NA	NA	NA	NA	NA	NA	NA	NA	NA	NA	NA	NA	NA	NA	NA	NA	NA	NA	NA	NA
tsf (O3K_RS20900)	NA	NA	NA	NA	NA	NA	NA	NA	1.97215	NA	NA	NA	NA	NA	NA	NA	NA	1.97215	NA	NA
ybdG (O3K_RS18875)	NA	NA	1.96349	NA	NA	NA	NA	NA	NA	NA	1.96349	NA	NA	NA	NA	NA	NA	NA	1.96349	NA
aspA (O3K_RS23135)	NA	1.95688	NA	NA	NA	NA	1.95688	NA	NA	NA	NA	NA	NA	NA	NA	NA	NA	NA	NA	NA
tgt (O3K_RS19620)	NA	NA	NA	NA	NA	NA	NA	NA	NA	NA	NA	NA	NA	NA	NA	NA	NA	NA	NA	NA
rihC (O3K_RS21580)	1.9199	NA	1.9199	NA	NA	NA	NA	NA	NA	NA	NA	NA	NA	NA	NA	NA	NA	NA	NA	NA
slyA (O3K_RS12060)	NA	NA	NA	NA	NA	NA	NA	NA	NA	NA	NA	NA	NA	NA	NA	NA	NA	NA	NA	NA
atpB (O3K_RS25405)	NA	NA	NA	NA	NA	1.90885	NA	NA	NA	NA	NA	NA	NA	NA	NA	NA	NA	NA	1.90885	NA
atpD (O3K_RS25435)	NA	NA	NA	NA	NA	1.90796	NA	NA	NA	NA	NA	NA	NA	NA	NA	NA	NA	NA	1.90796	NA
hns (O3K_RS14530)	NA	NA	NA	NA	NA	NA	NA	NA	NA	NA	NA	NA	NA	NA	NA	NA	NA	NA	NA	NA
yqeF (O3K_RS05270)	NA	1.89432	NA	1.89432	NA	NA	1.89432	NA	NA	NA	NA	NA	NA	NA	NA	NA	NA	NA	NA	NA
rplC (O3K_RS02340)	NA	NA	NA	NA	NA	NA	NA	NA	1.8926	NA	NA	NA	NA	NA	NA	NA	NA	1.8926	NA	NA
tkt (O3K_RS04735)	NA	NA	1.88567	NA	NA	NA	NA	NA	NA	NA	NA	NA	NA	NA	NA	NA	NA	NA	NA	NA
yedW (O3K_RS09795)	NA	NA	NA	NA	NA	NA	NA	NA	NA	NA	NA	NA	NA	NA	NA	NA	NA	NA	NA	NA
ribB (O3K_RS03725)	NA	NA	NA	NA	NA	NA	NA	NA	NA	NA	NA	NA	NA	NA	NA	NA	NA	NA	NA	NA
prfB (O3K_RS04985)	NA	NA	NA	NA	NA	NA	NA	NA	1.86125	NA	NA	NA	NA	NA	NA	NA	NA	1.86125	NA	NA
yehC (O3K_RS08925)	NA	NA	1.86042	NA	NA	NA	NA	NA	NA	NA	NA	NA	NA	NA	NA	NA	NA	NA	NA	NA
gltD (O3K_RS05015)	NA	1.85503	NA	NA	NA	NA	1.85503	NA	NA	NA	NA	NA	NA	NA	NA	NA	NA	NA	NA	NA
atpE (O3K_RS25410)	NA	NA	NA	NA	NA	1.85207	NA	NA	NA	NA	NA	NA	NA	NA	NA	NA	NA	NA	1.85207	NA
ycgZ (O3K_RS14930)	NA	NA	NA	NA	NA	NA	NA	NA	NA	NA	NA	NA	NA	NA	NA	NA	NA	NA	NA	NA
tdcC (O3K_RS03340)	NA	NA	NA	NA	NA	1.83123	NA	NA	NA	NA	NA	NA	NA	NA	NA	NA	NA	NA	1.83123	NA
lrp (O3K_RS17000)	NA	1.8274	NA	NA	NA	NA	1.8274	NA	NA	NA	NA	NA	NA	NA	NA	NA	NA	NA	NA	NA
thrS (O3K_RS11415)	NA	1.81934	NA	NA	NA	NA	1.81934	NA	1.81934	NA	NA	NA	NA	NA	NA	NA	NA	1.81934	NA	NA
menI (O3K_RS11835)	NA	NA	NA	NA	NA	NA	NA	NA	1.81521	NA	NA	NA	NA	NA	NA	NA	NA	NA	NA	NA
pdxJ (O3K_RS06600)	NA	NA	NA	NA	NA	NA	NA	NA	NA	NA	NA	NA	NA	NA	NA	NA	NA	NA	NA	NA
ssb (O3K_RS25945)	NA	NA	1.81333	NA	NA	NA	NA	NA	NA	NA	NA	NA	NA	NA	NA	NA	NA	NA	NA	NA
yeiG (O3K_RS08705)	NA	NA	NA	NA	NA	NA	NA	NA	NA	NA	NA	NA	NA	NA	NA	NA	NA	NA	NA	NA
yedF (O3K_RS09995)	NA	NA	1.80396	NA	NA	NA	NA	NA	NA	NA	NA	NA	NA	NA	NA	NA	NA	NA	NA	NA
hpt (O3K_RS21120)	NA	NA	NA	NA	NA	NA	NA	NA	NA	NA	NA	NA	NA	NA	NA	NA	NA	NA	NA	NA
rplW (O3K_RS02350)	NA	NA	NA	NA	NA	NA	NA	NA	1.79756	NA	NA	NA	NA	NA	NA	NA	NA	1.79756	NA	NA
trxB (O3K_RS17005)	NA	NA	NA	NA	NA	NA	NA	NA	NA	NA	NA	1.79503	NA	NA	NA	NA	NA	NA	NA	NA
eco (O3K_RS08430)	NA	NA	NA	NA	NA	NA	NA	NA	NA	NA	NA	NA	NA	NA	NA	NA	NA	NA	NA	NA
bglA (O3K_RS04935)	NA	NA	NA	NA	NA	NA	NA	NA	NA	NA	NA	NA	NA	NA	NA	NA	NA	NA	NA	NA
hofP (O3K_RS02050)	1.77628	NA	NA	NA	NA	NA	NA	NA	NA	NA	NA	NA	NA	NA	NA	NA	NA	NA	NA	NA
rpsJ (O3K_RS02335)	NA	NA	NA	NA	NA	NA	NA	NA	1.77288	NA	NA	NA	NA	NA	NA	NA	NA	1.77288	NA	NA
aroE (O3K_RS11800)	NA	1.76697	NA	NA	NA	NA	1.76697	NA	NA	NA	NA	NA	NA	NA	NA	NA	NA	NA	NA	NA
rplM (O3K_RS02775)	NA	NA	NA	NA	NA	NA	NA	NA	1.75498	NA	NA	NA	NA	NA	NA	NA	NA	1.75498	NA	NA
argT (O3K_RS07985)	NA	NA	1.75363	NA	NA	1.75363	NA	NA	NA	NA	NA	NA	NA	NA	NA	NA	NA	NA	1.75363	NA
mutS (O3K_RS05850)	NA	NA	1.75217	NA	NA	NA	NA	NA	NA	NA	NA	NA	NA	NA	NA	NA	NA	NA	NA	NA
rplJ (O3K_RS24140)	NA	NA	NA	NA	NA	NA	NA	NA	1.75101	NA	NA	NA	NA	NA	NA	NA	NA	1.75101	NA	NA
flhD (O3K_RS10180)	NA	NA	NA	NA	NA	NA	NA	NA	NA	NA	NA	NA	NA	NA	NA	NA	NA	NA	NA	NA
secG (O3K_RS03030)	NA	NA	NA	NA	NA	NA	NA	NA	NA	NA	NA	NA	NA	NA	NA	NA	NA	NA	1.74929	NA
yceO (O3K_RS15340)	NA	NA	NA	NA	NA	NA	NA	NA	NA	NA	NA	NA	1.74904	NA	NA	NA	NA	NA	NA	NA
dmsA (O3K_RS16975)	NA	NA	NA	NA	NA	NA	NA	NA	NA	NA	NA	NA	NA	NA	NA	NA	NA	NA	NA	NA
rcsA (O3K_RS09890)	NA	NA	NA	NA	NA	NA	NA	NA	NA	NA	NA	NA	NA	NA	NA	NA	NA	NA	NA	NA
lolD (O3K_RS15055)	NA	NA	NA	NA	NA	NA	NA	NA	NA	NA	NA	NA	NA	NA	NA	NA	NA	NA	1.74048	NA
glnP (O3K_RS17405)	NA	NA	NA	NA	NA	1.72946	NA	NA	NA	NA	NA	NA	NA	NA	NA	NA	NA	NA	1.72946	NA
acpP (O3K_RS15170)	NA	1.72686	NA	NA	NA	NA	1.72686	NA	NA	NA	NA	NA	NA	NA	NA	NA	NA	NA	NA	NA
atpG (O3K_RS25430)	NA	NA	NA	NA	NA	1.72539	NA	NA	NA	NA	NA	NA	NA	NA	NA	NA	NA	NA	1.72539	NA
speE (O3K_RS21140)	NA	NA	NA	NA	NA	NA	NA	NA	NA	NA	NA	NA	NA	NA	NA	NA	NA	NA	NA	NA
gyrA (O3K_RS08355)	NA	NA	NA	NA	NA	NA	NA	NA	NA	NA	NA	NA	NA	NA	NA	NA	NA	NA	NA	NA
efp (O3K_RS08615)	NA	NA	NA	NA	NA	NA	NA	NA	1.69909	NA	NA	NA	NA	NA	NA	NA	NA	1.69909	NA	NA
grpE (O3K_RS06355)	NA	NA	1.69678	NA	NA	NA	NA	NA	NA	NA	NA	NA	NA	NA	NA	NA	NA	NA	NA	NA
gcvT (O3K_RS04915)	NA	1.69657	NA	NA	NA	NA	1.69657	NA	NA	NA	NA	NA	NA	NA	NA	NA	NA	NA	NA	NA
rph (O3K_RS00590)	1.68767	NA	NA	NA	NA	NA	NA	NA	NA	NA	NA	NA	NA	NA	NA	NA	NA	NA	NA	NA
atpC (O3K_RS25440)	NA	NA	NA	NA	NA	1.6863	NA	NA	NA	NA	NA	NA	NA	NA	NA	NA	NA	NA	1.6863	NA
ribE (O3K_RS11955)	NA	NA	NA	NA	NA	NA	NA	NA	NA	NA	NA	NA	NA	NA	NA	NA	NA	NA	NA	NA
ribH (O3K_RS19575)	NA	NA	NA	NA	NA	NA	NA	NA	NA	NA	NA	NA	NA	NA	NA	NA	NA	NA	NA	NA
xylG (O3K_RS00985)	NA	NA	NA	NA	NA	NA	NA	NA	NA	NA	NA	NA	NA	NA	NA	NA	NA	NA	1.66172	NA
ilvM (O3K_RS25250)	NA	1.65789	NA	NA	NA	NA	1.65789	NA	NA	NA	NA	NA	NA	NA	NA	NA	NA	NA	NA	NA
yefM (O3K_RS09370)	NA	NA	NA	NA	NA	NA	NA	NA	NA	NA	NA	NA	NA	NA	NA	NA	NA	NA	NA	NA
rplD (O3K_RS02345)	NA	NA	NA	NA	NA	NA	NA	NA	1.6528	NA	NA	NA	NA	NA	NA	NA	NA	1.6528	NA	NA
rpsI (O3K_RS02780)	NA	NA	NA	NA	NA	NA	NA	NA	1.65253	NA	NA	NA	NA	NA	NA	NA	NA	1.65253	NA	NA
cas3 (O3K_RS05690)	1.64598	NA	NA	NA	NA	NA	NA	NA	NA	NA	NA	NA	NA	NA	NA	NA	NA	NA	NA	NA
ydeM (O3K_RS13055)	NA	NA	1.64287	NA	NA	NA	NA	NA	NA	NA	NA	NA	NA	NA	NA	NA	NA	NA	NA	NA
rpmA (O3K_RS02980)	NA	NA	NA	NA	NA	NA	NA	NA	1.64203	NA	NA	NA	NA	NA	NA	NA	NA	1.64203	NA	NA
fadR (O3K_RS14790)	NA	1.63478	NA	1.63478	NA	NA	1.63478	NA	NA	NA	NA	NA	NA	NA	NA	NA	NA	NA	NA	NA
hofN (O3K_RS02040)	1.63287	NA	NA	NA	NA	NA	NA	NA	NA	NA	NA	NA	NA	NA	NA	NA	NA	NA	NA	NA
tsx (O3K_RS19595)	NA	NA	NA	NA	NA	NA	NA	NA	NA	NA	NA	NA	NA	NA	NA	NA	NA	NA	1.63227	NA
nfuA (O3K_RS01930)	NA	NA	1.6207	NA	NA	NA	NA	NA	NA	NA	NA	NA	NA	NA	NA	NA	NA	NA	NA	NA
gcvH (O3K_RS04920)	NA	1.61983	NA	NA	NA	NA	1.61983	NA	NA	NA	NA	NA	NA	NA	NA	NA	NA	NA	NA	NA
upp (O3K_RS06940)	NA	NA	NA	NA	NA	NA	NA	NA	NA	NA	NA	NA	NA	NA	NA	NA	NA	NA	NA	NA
alaE (O3K_RS06175)	NA	NA	NA	NA	NA	1.61655	NA	NA	NA	NA	NA	NA	NA	NA	NA	NA	NA	NA	1.61655	NA
yghG (O3K_RS04080)	NA	NA	1.61121	NA	NA	NA	NA	NA	NA	NA	NA	NA	NA	NA	NA	NA	NA	NA	NA	NA
sdhA (O3K_RS18150)	NA	1.61033	1.61033	NA	NA	NA	1.61033	NA	NA	NA	NA	NA	NA	NA	NA	NA	NA	NA	NA	NA
gcl (O3K_RS19105)	NA	1.60514	NA	NA	NA	NA	1.60514	NA	NA	NA	NA	NA	NA	NA	NA	NA	NA	NA	NA	NA
rpsB (O3K_RS20905)	NA	NA	NA	NA	NA	NA	NA	NA	1.60162	NA	NA	NA	NA	NA	NA	NA	NA	1.60162	NA	NA
cobU (O3K_RS09615)	NA	NA	1.58575	NA	NA	NA	NA	NA	NA	NA	NA	NA	NA	NA	NA	NA	NA	NA	NA	NA
pflB (O3K_RS03350)	NA	1.58247	NA	NA	NA	NA	1.58247	NA	NA	NA	NA	NA	NA	NA	NA	NA	NA	NA	NA	NA
adk (O3K_RS19265)	NA	NA	NA	NA	NA	NA	NA	NA	1.57153	NA	NA	NA	NA	NA	NA	NA	NA	1.57153	NA	NA
amtB (O3K_RS19380)	NA	NA	NA	NA	NA	1.57004	NA	NA	NA	NA	NA	NA	NA	NA	NA	NA	NA	NA	1.57004	NA
qseB (O3K_RS03805)	NA	NA	NA	NA	NA	NA	NA	NA	NA	NA	NA	NA	NA	NA	NA	NA	NA	NA	NA	NA
cmtB (O3K_RS04740)	NA	NA	NA	NA	NA	NA	NA	NA	NA	NA	NA	NA	NA	NA	NA	NA	NA	NA	1.56846	NA
cspD (O3K_RS17045)	NA	NA	NA	NA	NA	NA	NA	NA	NA	NA	NA	NA	NA	NA	NA	NA	NA	NA	NA	NA
mgrB (O3K_RS10860)	NA	NA	NA	NA	NA	NA	NA	NA	NA	NA	NA	NA	1.5665	NA	NA	NA	NA	NA	NA	NA
ydiP (O3K_RS11780)	NA	NA	NA	NA	NA	NA	NA	NA	NA	NA	NA	NA	NA	NA	NA	NA	NA	NA	NA	NA
infA (O3K_RS17025)	NA	NA	NA	NA	NA	NA	NA	NA	1.56117	NA	NA	NA	NA	NA	NA	NA	NA	1.56117	NA	NA
nadC (O3K_RS21200)	NA	1.56024	NA	NA	NA	NA	1.56024	NA	NA	NA	NA	NA	NA	NA	NA	NA	NA	NA	NA	NA
phoU (O3K_RS25495)	NA	NA	1.55989	NA	NA	NA	NA	NA	NA	NA	NA	NA	1.55989	NA	NA	NA	NA	NA	NA	NA
tpx (O3K_RS13755)	NA	NA	1.55598	NA	NA	NA	NA	NA	NA	NA	NA	NA	NA	NA	NA	NA	NA	NA	NA	NA
ratA (O3K_RS06330)	NA	NA	NA	NA	NA	NA	NA	NA	NA	NA	NA	NA	NA	NA	NA	NA	NA	NA	NA	NA
fadD (O3K_RS10965)	NA	1.54696	NA	1.54696	NA	NA	1.54696	NA	NA	NA	NA	NA	NA	NA	NA	NA	NA	NA	NA	NA
rihB (O3K_RS08665)	1.54663	NA	1.54663	NA	NA	NA	NA	NA	NA	NA	NA	NA	NA	NA	NA	NA	NA	NA	NA	NA
uxuA (O3K_RS22115)	NA	1.54246	1.54246	NA	NA	NA	1.54246	NA	NA	NA	NA	NA	NA	NA	NA	NA	NA	NA	NA	NA
hisQ (O3K_RS07995)	NA	NA	NA	NA	NA	1.54233	NA	NA	NA	NA	NA	NA	NA	NA	NA	NA	NA	NA	1.54233	NA
rpsF (O3K_RS22820)	NA	NA	NA	NA	NA	NA	NA	NA	1.54079	NA	NA	NA	NA	NA	NA	NA	NA	1.54079	NA	NA
yjiM (O3K_RS22040)	NA	NA	1.53887	NA	NA	NA	NA	NA	NA	NA	NA	NA	NA	NA	NA	NA	NA	NA	NA	NA
fruR (O3K_RS21335)	1.52464	1.52464	NA	NA	NA	NA	1.52464	NA	NA	NA	NA	NA	NA	NA	NA	NA	NA	NA	NA	NA
yoeB (O3K_RS09375)	1.52047	NA	NA	NA	NA	NA	NA	NA	NA	NA	NA	NA	NA	NA	NA	NA	NA	NA	NA	NA
kduD (O3K_RS05280)	NA	1.5204	NA	NA	NA	NA	1.5204	NA	NA	NA	NA	NA	NA	NA	NA	NA	NA	NA	NA	NA
mntR (O3K_RS17365)	NA	NA	NA	NA	NA	NA	NA	NA	NA	NA	NA	NA	NA	NA	NA	NA	NA	NA	NA	NA
argF (O3K_RS22545)	NA	1.51228	NA	NA	NA	NA	1.51228	NA	NA	NA	NA	NA	NA	NA	NA	NA	NA	NA	NA	NA
lysS (O3K_RS04990)	NA	1.5083	NA	NA	NA	NA	1.5083	NA	1.5083	NA	NA	NA	NA	NA	NA	NA	NA	1.5083	NA	NA
hpf (O3K_RS02890)	NA	NA	NA	NA	NA	NA	NA	NA	NA	NA	NA	NA	NA	NA	NA	NA	NA	NA	NA	NA
preA (O3K_RS08740)	NA	NA	NA	NA	NA	NA	NA	NA	NA	NA	NA	NA	NA	NA	NA	NA	NA	NA	NA	NA
ynfE (O3K_RS12735)	NA	NA	NA	NA	NA	NA	NA	NA	NA	NA	NA	NA	NA	NA	NA	NA	NA	NA	NA	NA
rbsB (O3K_RS25340)	NA	NA	NA	NA	NA	NA	NA	NA	NA	NA	NA	NA	NA	NA	NA	NA	NA	NA	1.50187	NA
lysS (O3K_RS23405)	NA	1.50113	NA	NA	NA	NA	1.50113	NA	1.50113	NA	NA	NA	NA	NA	NA	NA	NA	1.50113	NA	NA
xdhB (O3K_RS05110)	1.49763	NA	NA	NA	NA	NA	NA	NA	NA	NA	NA	NA	NA	NA	NA	NA	NA	NA	NA	NA
dcuR (O3K_RS23435)	NA	NA	NA	NA	NA	NA	NA	NA	NA	NA	NA	NA	NA	NA	NA	NA	NA	NA	NA	NA
atpF (O3K_RS25415)	NA	NA	NA	NA	NA	1.49379	NA	NA	NA	NA	NA	NA	NA	NA	NA	NA	NA	NA	1.49379	NA
apt (O3K_RS19290)	NA	NA	NA	NA	NA	NA	NA	NA	NA	NA	NA	NA	NA	NA	NA	NA	NA	NA	1.48375	NA
gpt (O3K_RS20430)	NA	NA	NA	NA	NA	NA	NA	NA	NA	NA	NA	NA	NA	NA	NA	NA	NA	NA	NA	NA
putP (O3K_RS15980)	NA	NA	NA	NA	NA	1.47981	NA	NA	NA	NA	NA	NA	NA	NA	NA	NA	NA	NA	1.47981	NA
yfcV (O3K_RS07840)	NA	NA	NA	NA	NA	NA	NA	NA	NA	NA	NA	NA	NA	NA	NA	NA	NA	NA	1.47818	NA
rplK (O3K_RS24150)	NA	NA	1.4749	NA	NA	NA	NA	NA	1.4749	NA	NA	NA	NA	NA	NA	NA	NA	1.4749	NA	NA
rpmG (O3K_RS00625)	NA	NA	NA	NA	NA	NA	NA	NA	1.47352	NA	NA	NA	NA	NA	NA	NA	NA	1.47352	NA	NA
glmM (O3K_RS03025)	NA	NA	NA	NA	NA	NA	NA	NA	NA	NA	NA	NA	NA	NA	NA	NA	NA	NA	NA	NA
ydiV (O3K_RS11725)	NA	NA	NA	NA	NA	NA	NA	NA	NA	NA	NA	NA	NA	NA	NA	NA	NA	NA	NA	NA
rpsT (O3K_RS21615)	NA	NA	NA	NA	NA	NA	NA	NA	1.455	NA	NA	NA	NA	NA	NA	NA	NA	1.455	NA	NA
oppC (O3K_RS14495)	NA	NA	NA	NA	NA	1.45034	NA	NA	NA	NA	NA	NA	NA	NA	NA	NA	NA	NA	1.45034	NA
dapA (O3K_RS07045)	NA	1.44782	NA	NA	NA	NA	1.44782	NA	NA	NA	NA	NA	NA	NA	NA	NA	NA	NA	NA	NA
nupG (O3K_RS04590)	NA	NA	NA	NA	NA	NA	NA	NA	NA	NA	NA	NA	NA	NA	NA	NA	NA	NA	1.44637	NA
speD (O3K_RS21145)	NA	NA	NA	NA	NA	NA	NA	NA	NA	NA	NA	NA	NA	NA	NA	NA	NA	NA	NA	NA
lacD (O3K_RS24695)	NA	NA	NA	NA	NA	NA	1.43769	NA	NA	NA	NA	NA	NA	NA	NA	NA	NA	NA	NA	NA
proX (O3K_RS06130)	NA	NA	NA	NA	1.43762	1.43762	NA	NA	NA	NA	1.43762	NA	NA	NA	NA	NA	NA	NA	1.43762	NA
rcnR (O3K_RS08950)	NA	NA	NA	NA	NA	NA	NA	NA	NA	NA	NA	NA	NA	NA	NA	NA	NA	NA	NA	NA
ykgA (O3K_RS20130)	NA	1.43497	NA	NA	NA	NA	1.43497	NA	NA	NA	NA	NA	NA	NA	NA	NA	NA	NA	NA	NA
bioH (O3K_RS01940)	NA	1.43379	NA	NA	NA	NA	1.43379	NA	NA	NA	NA	NA	NA	NA	NA	NA	NA	NA	NA	NA
accB (O3K_RS02665)	NA	1.42911	NA	NA	NA	NA	1.42911	NA	NA	NA	NA	NA	NA	NA	NA	NA	NA	NA	NA	NA
dapD (O3K_RS20920)	NA	1.42837	NA	NA	NA	NA	1.42837	NA	NA	NA	NA	NA	NA	NA	NA	NA	NA	NA	NA	NA
fadA (O3K_RS24865)	NA	1.42475	NA	1.42475	NA	NA	1.42475	NA	NA	NA	NA	NA	NA	NA	NA	NA	NA	NA	NA	NA
alr (O3K_RS14775)	NA	1.42322	NA	NA	NA	NA	1.42322	NA	NA	NA	NA	NA	NA	NA	NA	NA	NA	NA	NA	NA
pheS (O3K_RS11440)	NA	1.42265	NA	NA	NA	NA	1.42265	NA	1.42265	NA	NA	NA	NA	NA	NA	NA	NA	1.42265	NA	NA
tyrS (O3K_RS12085)	NA	1.4215	NA	NA	NA	NA	1.4215	NA	1.4215	NA	NA	NA	NA	NA	NA	NA	NA	1.4215	NA	NA
mutT (O3K_RS21240)	NA	NA	1.42077	NA	NA	NA	NA	NA	NA	NA	NA	NA	NA	NA	NA	NA	NA	NA	NA	NA
panZ (O3K_RS01705)	NA	1.42005	NA	NA	NA	NA	1.42005	NA	NA	NA	NA	NA	NA	NA	NA	NA	NA	NA	NA	NA
fumC (O3K_RS12220)	NA	1.41906	NA	NA	NA	NA	1.41906	NA	NA	NA	NA	NA	NA	NA	NA	NA	NA	NA	NA	NA
glcE (O3K_RS04045)	NA	1.41607	NA	NA	NA	NA	1.41607	NA	NA	NA	NA	NA	NA	NA	NA	NA	NA	NA	NA	NA
hokE (O3K_RS05680)	NA	NA	1.41549	NA	NA	NA	NA	NA	NA	NA	NA	NA	NA	NA	NA	NA	NA	NA	NA	NA
cyoD (O3K_RS19490)	NA	NA	NA	NA	NA	1.41094	NA	NA	NA	NA	NA	NA	NA	NA	NA	NA	NA	NA	1.41094	NA
rpmJ (O3K_RS20155)	NA	NA	NA	NA	NA	NA	NA	NA	1.40915	NA	NA	NA	NA	NA	NA	NA	NA	1.40915	NA	NA
glcD (O3K_RS04040)	NA	1.40877	1.40877	NA	NA	NA	1.40877	NA	NA	NA	NA	NA	NA	NA	NA	NA	NA	NA	NA	NA
aroD (O3K_RS11795)	NA	1.40398	NA	NA	NA	NA	1.40398	NA	NA	NA	NA	NA	NA	NA	NA	NA	NA	NA	NA	NA
nrdR (O3K_RS19585)	NA	NA	NA	NA	NA	NA	NA	NA	NA	NA	NA	NA	NA	NA	NA	NA	NA	NA	NA	NA
rplU (O3K_RS02975)	NA	NA	NA	NA	NA	NA	NA	NA	1.40208	NA	NA	NA	NA	NA	NA	NA	NA	1.40208	NA	NA
ulaB (O3K_RS22855)	NA	NA	NA	NA	NA	1.40194	NA	NA	NA	NA	NA	NA	NA	NA	NA	NA	NA	NA	1.40194	NA
aceB (O3K_RS23990)	NA	1.40057	NA	NA	NA	NA	1.40057	NA	NA	NA	NA	NA	NA	NA	NA	NA	NA	NA	NA	NA
mprA (O3K_RS06105)	NA	NA	NA	NA	NA	NA	NA	NA	NA	NA	NA	NA	NA	NA	NA	NA	NA	NA	NA	NA
kdgK (O3K_RS01230)	NA	1.38835	1.38835	NA	NA	NA	1.38835	NA	NA	NA	NA	NA	NA	NA	NA	NA	NA	NA	NA	NA
idnD (O3K_RS22480)	NA	1.38802	NA	NA	NA	NA	1.38802	NA	NA	NA	NA	NA	NA	NA	NA	NA	NA	NA	NA	NA
selD (O3K_RS11180)	NA	1.38734	NA	NA	NA	NA	1.38734	NA	NA	NA	NA	NA	NA	NA	NA	NA	NA	NA	NA	NA
aceF (O3K_RS21170)	NA	1.37819	NA	NA	NA	NA	1.37819	NA	NA	NA	NA	NA	NA	NA	NA	NA	NA	NA	NA	NA
yiaM (O3K_RS00935)	NA	NA	NA	NA	NA	NA	NA	NA	NA	NA	NA	NA	NA	NA	NA	NA	NA	NA	1.37536	NA
mntP (O3K_RS10885)	NA	NA	NA	NA	NA	1.37476	NA	NA	NA	NA	NA	NA	NA	NA	NA	NA	NA	NA	1.37476	NA
yiaA (O3K_RS01010)	NA	NA	1.368	NA	NA	NA	NA	NA	NA	NA	NA	NA	NA	NA	NA	NA	NA	NA	NA	NA
lplA (O3K_RS21805)	NA	1.36671	NA	NA	NA	NA	1.36671	NA	NA	NA	NA	NA	NA	NA	NA	NA	NA	NA	NA	NA
entH (O3K_RS18755)	NA	NA	NA	NA	NA	NA	NA	NA	1.36542	NA	NA	NA	NA	NA	NA	NA	NA	NA	NA	NA
pyrC (O3K_RS15320)	NA	NA	NA	NA	NA	NA	NA	NA	NA	NA	NA	NA	NA	NA	NA	NA	NA	NA	NA	NA
atpA (O3K_RS25425)	NA	NA	NA	NA	NA	1.36177	NA	NA	NA	NA	NA	NA	NA	NA	NA	NA	NA	NA	1.36177	NA
setA (O3K_RS21385)	NA	NA	1.35521	NA	NA	NA	NA	NA	NA	NA	NA	NA	NA	NA	NA	NA	NA	NA	1.35521	NA
ilvI (O3K_RS21350)	NA	1.3537	NA	NA	NA	NA	1.3537	NA	NA	NA	NA	NA	NA	NA	NA	NA	NA	NA	NA	NA
rpsR (O3K_RS22810)	NA	NA	NA	NA	NA	NA	NA	NA	1.34759	NA	NA	NA	NA	NA	NA	NA	NA	1.34759	NA	NA
cdh (O3K_RS24495)	1.3467	NA	NA	NA	NA	NA	NA	NA	NA	NA	NA	NA	NA	NA	NA	NA	NA	NA	NA	NA
yjjL (O3K_RS24265)	NA	NA	NA	NA	NA	1.34579	NA	NA	NA	NA	NA	NA	NA	NA	NA	NA	NA	NA	1.34579	NA
tatB (O3K_RS24895)	NA	NA	NA	NA	NA	NA	NA	NA	NA	NA	NA	NA	NA	NA	NA	NA	NA	NA	1.34293	NA
purC (O3K_RS07055)	NA	NA	NA	NA	NA	NA	NA	NA	NA	NA	NA	NA	NA	NA	NA	NA	NA	NA	NA	NA
ulaR (O3K_RS22870)	NA	NA	NA	NA	NA	NA	NA	NA	NA	NA	NA	NA	NA	NA	NA	NA	NA	NA	NA	NA
atpH (O3K_RS25420)	NA	NA	NA	NA	NA	1.33563	NA	NA	NA	NA	NA	NA	NA	NA	NA	NA	NA	NA	1.33563	NA
lldR (O3K_RS00770)	NA	NA	1.33159	NA	NA	NA	NA	NA	NA	NA	NA	NA	NA	NA	NA	NA	NA	NA	NA	NA
accC (O3K_RS02660)	NA	1.32745	NA	NA	NA	NA	1.32745	NA	NA	NA	NA	NA	NA	NA	NA	NA	NA	NA	NA	NA
pyrH (O3K_RS20895)	NA	NA	NA	NA	NA	NA	NA	NA	NA	NA	NA	NA	NA	NA	NA	NA	NA	NA	NA	NA
abgA (O3K_RS13680)	1.31638	1.31638	NA	NA	NA	NA	1.31638	NA	NA	NA	NA	NA	NA	NA	NA	NA	NA	NA	NA	NA
yfeX (O3K_RS07255)	NA	NA	NA	NA	NA	NA	NA	NA	NA	NA	NA	NA	NA	NA	NA	NA	NA	NA	NA	NA
ebgR (O3K_RS03555)	NA	NA	NA	NA	NA	NA	NA	NA	NA	NA	NA	NA	NA	NA	NA	NA	NA	NA	NA	NA
hisF (O3K_RS09330)	NA	1.30629	NA	NA	NA	NA	1.30629	NA	NA	NA	NA	NA	NA	NA	NA	NA	NA	NA	NA	NA
gltP (O3K_RS23645)	NA	NA	NA	NA	NA	1.29815	NA	NA	NA	NA	NA	NA	NA	NA	NA	NA	NA	NA	1.29815	NA
secA (O3K_RS21245)	NA	NA	NA	NA	NA	NA	NA	NA	NA	NA	NA	NA	NA	NA	NA	NA	NA	NA	1.29592	NA
yciT (O3K_RS13970)	NA	NA	1.29396	NA	NA	NA	NA	NA	NA	NA	NA	NA	NA	NA	NA	NA	NA	NA	NA	NA
pspF (O3K_RS13860)	NA	NA	NA	NA	NA	NA	NA	NA	NA	NA	NA	NA	NA	NA	NA	NA	NA	NA	NA	NA
sstT (O3K_RS03485)	NA	NA	NA	NA	NA	1.28885	NA	NA	NA	NA	NA	NA	NA	NA	NA	NA	NA	NA	1.28885	NA
rbsA (O3K_RS25350)	NA	NA	NA	NA	NA	NA	NA	NA	NA	NA	NA	NA	NA	NA	NA	NA	NA	NA	1.28372	NA
greA (O3K_RS03000)	NA	NA	NA	NA	NA	NA	NA	NA	NA	NA	NA	NA	NA	NA	NA	NA	NA	NA	NA	NA
aroH (O3K_RS11740)	NA	1.27874	NA	NA	NA	NA	1.27874	NA	NA	NA	NA	NA	NA	NA	NA	NA	NA	NA	NA	NA
pyrF (O3K_RS13985)	NA	NA	NA	NA	NA	NA	NA	NA	NA	NA	NA	NA	NA	NA	NA	NA	NA	NA	NA	NA
kbl (O3K_RS00705)	NA	1.27583	NA	NA	NA	NA	1.27583	NA	NA	NA	NA	NA	NA	NA	NA	NA	NA	NA	NA	NA
lon (O3K_RS19440)	NA	NA	NA	NA	NA	NA	NA	NA	NA	NA	NA	NA	NA	NA	NA	NA	NA	NA	NA	NA
iraM (O3K_RS14955)	NA	NA	1.26568	NA	NA	NA	NA	NA	NA	NA	NA	NA	1.26568	NA	NA	NA	NA	NA	NA	NA
fur (O3K_RS18350)	NA	NA	NA	NA	NA	NA	NA	NA	NA	NA	NA	NA	NA	NA	NA	NA	NA	NA	NA	NA
rraB (O3K_RS22540)	1.25887	NA	NA	NA	NA	NA	NA	NA	NA	NA	NA	NA	NA	NA	NA	NA	NA	NA	NA	NA
yeeF (O3K_RS09395)	NA	NA	NA	NA	NA	1.24964	NA	NA	NA	NA	NA	NA	NA	NA	NA	NA	NA	NA	1.24964	NA
rplN (O3K_RS02390)	NA	NA	NA	NA	NA	NA	NA	NA	1.24933	NA	NA	NA	NA	NA	NA	NA	NA	1.24933	NA	NA
pdxY (O3K_RS12090)	NA	NA	NA	NA	NA	NA	NA	NA	NA	NA	NA	NA	NA	NA	NA	NA	NA	NA	NA	NA
yieG (O3K_RS00195)	NA	NA	NA	NA	NA	NA	NA	NA	NA	NA	NA	NA	NA	NA	NA	NA	NA	NA	1.24295	NA
ycbL (O3K_RS16810)	NA	1.23922	NA	NA	NA	NA	1.23922	NA	NA	NA	NA	NA	NA	NA	NA	NA	NA	NA	NA	NA
ycjW (O3K_RS13775)	NA	NA	1.23793	NA	NA	NA	NA	NA	NA	NA	NA	NA	NA	NA	NA	NA	NA	NA	NA	NA
ispH (O3K_RS21585)	NA	1.23345	NA	NA	NA	NA	1.23345	NA	NA	NA	NA	NA	NA	NA	NA	NA	NA	NA	NA	NA
frwB (O3K_RS24325)	NA	NA	NA	NA	NA	NA	NA	NA	NA	NA	NA	NA	NA	NA	NA	NA	NA	NA	1.23282	NA
pyrD (O3K_RS16715)	NA	NA	NA	NA	NA	NA	NA	NA	NA	NA	NA	NA	NA	NA	NA	NA	NA	NA	NA	NA
cobO (O3K_RS14055)	NA	NA	NA	NA	NA	NA	NA	NA	NA	NA	NA	NA	NA	NA	NA	NA	NA	NA	NA	NA
hipA (O3K_RS12995)	NA	NA	NA	NA	NA	NA	NA	NA	NA	NA	NA	NA	NA	NA	NA	NA	NA	NA	1.22197	NA
cyoB (O3K_RS19480)	NA	NA	NA	NA	NA	1.21916	NA	NA	NA	NA	NA	NA	NA	NA	NA	NA	NA	NA	1.21916	NA
fabR (O3K_RS24250)	NA	NA	NA	NA	NA	NA	NA	NA	NA	NA	NA	NA	NA	NA	NA	NA	NA	NA	NA	NA
sthA (O3K_RS24255)	NA	NA	NA	NA	NA	1.21508	NA	NA	NA	NA	NA	NA	NA	NA	NA	NA	NA	NA	1.21508	NA
pflA (O3K_RS16935)	NA	NA	1.21454	NA	NA	NA	NA	NA	NA	NA	NA	NA	NA	NA	NA	NA	NA	NA	NA	NA
ycdY (O3K_RS15450)	NA	NA	1.20818	NA	NA	NA	NA	NA	NA	NA	NA	NA	NA	NA	NA	NA	NA	NA	NA	NA
asnB (O3K_RS18395)	NA	1.20519	NA	NA	NA	NA	1.20519	NA	NA	NA	NA	NA	NA	NA	NA	NA	NA	NA	NA	NA
leuE (O3K_RS11000)	NA	NA	NA	NA	NA	1.20348	NA	NA	NA	NA	NA	NA	NA	NA	NA	NA	NA	NA	1.20348	NA
pyrE (O3K_RS00595)	NA	NA	NA	NA	NA	NA	NA	NA	NA	NA	NA	NA	NA	NA	NA	NA	NA	NA	NA	NA
ptsN (O3K_RS02885)	NA	NA	NA	NA	NA	NA	NA	NA	NA	NA	NA	NA	NA	NA	NA	NA	NA	NA	1.20152	NA
cyaY (O3K_RS25065)	NA	NA	1.20135	NA	NA	NA	NA	NA	NA	NA	NA	NA	NA	NA	NA	NA	NA	NA	NA	NA
bglH (O3K_RS25515)	NA	NA	1.19547	NA	NA	NA	NA	NA	NA	NA	NA	NA	NA	NA	NA	NA	NA	NA	1.19547	NA
manX (O3K_RS10905)	NA	NA	NA	NA	NA	NA	NA	NA	NA	NA	NA	NA	NA	NA	NA	NA	NA	NA	1.19297	NA
bla (O3K_RS25840)	NA	NA	NA	NA	NA	NA	NA	NA	NA	NA	NA	NA	NA	NA	NA	NA	NA	NA	NA	NA
murR (O3K_RS07275)	NA	NA	1.18988	NA	NA	NA	NA	NA	NA	NA	NA	NA	NA	NA	NA	NA	NA	NA	NA	NA
chaA (O3K_RS14630)	NA	NA	NA	NA	NA	1.18942	NA	NA	NA	NA	NA	NA	NA	NA	NA	NA	NA	NA	1.18942	NA
yjgF (O3K_RS22595)	NA	NA	NA	NA	NA	NA	NA	NA	NA	NA	NA	NA	NA	NA	NA	NA	NA	NA	NA	NA
paaX (O3K_RS13520)	1.18212	1.18212	NA	NA	NA	NA	1.18212	NA	NA	1.18212	NA	NA	NA	1.18212	NA	NA	1.18212	NA	NA	1.18212
flhC (O3K_RS10185)	NA	NA	NA	NA	NA	NA	NA	NA	NA	NA	NA	NA	NA	NA	NA	NA	NA	NA	NA	NA
gltA (O3K_RS18170)	NA	1.17191	NA	NA	NA	NA	1.17191	NA	NA	NA	NA	NA	NA	NA	NA	NA	NA	NA	NA	NA
uxuB (O3K_RS22110)	NA	1.16633	NA	NA	NA	NA	1.16633	NA	NA	NA	NA	NA	NA	NA	NA	NA	NA	NA	NA	NA
atpI (O3K_RS25400)	NA	NA	NA	NA	NA	1.16145	NA	NA	NA	NA	NA	NA	NA	NA	NA	NA	NA	NA	1.16145	NA
polA (O3K_RS24770)	NA	NA	1.16002	NA	NA	NA	NA	NA	NA	NA	NA	NA	NA	NA	NA	NA	NA	NA	NA	NA
pdxK (O3K_RS07315)	NA	NA	NA	NA	NA	NA	NA	NA	NA	NA	NA	NA	NA	NA	NA	NA	NA	NA	NA	NA
sohA (O3K_RS03275)	NA	NA	NA	NA	NA	NA	NA	NA	NA	NA	NA	NA	NA	NA	NA	NA	NA	NA	NA	NA
cysG (O3K_RS02165)	NA	NA	NA	NA	NA	NA	NA	NA	NA	NA	1.15253	NA	NA	NA	NA	NA	NA	NA	NA	NA
idnK (O3K_RS22475)	NA	1.15159	NA	NA	NA	NA	1.15159	NA	NA	NA	NA	NA	NA	NA	NA	NA	NA	NA	NA	NA
gloA (O3K_RS12015)	NA	1.14855	NA	NA	NA	NA	1.14855	NA	NA	NA	NA	NA	NA	NA	NA	NA	NA	NA	NA	NA
ecfT (O3K_RS04780)	NA	NA	NA	NA	NA	1.13367	NA	NA	NA	NA	NA	NA	NA	NA	NA	NA	NA	NA	1.13367	NA
exuR (O3K_RS03440)	NA	NA	NA	NA	NA	NA	NA	NA	NA	NA	NA	NA	NA	NA	NA	NA	NA	NA	NA	NA
lldD (O3K_RS00765)	1.1197	1.1197	NA	NA	NA	NA	1.1197	NA	NA	NA	NA	NA	NA	NA	NA	NA	NA	NA	NA	NA
frdA (O3K_RS23050)	NA	NA	1.11662	NA	NA	NA	NA	NA	NA	NA	NA	NA	NA	NA	NA	NA	NA	NA	NA	NA
oppB (O3K_RS14500)	NA	NA	NA	NA	NA	NA	NA	NA	NA	NA	NA	NA	NA	NA	NA	NA	NA	NA	1.11446	NA
yfbU (O3K_RS08065)	NA	NA	1.11417	NA	NA	NA	NA	NA	NA	NA	NA	NA	NA	NA	NA	NA	NA	NA	NA	NA
folE (O3K_RS08710)	NA	1.11348	NA	NA	NA	NA	1.11348	NA	NA	NA	NA	NA	NA	NA	NA	NA	NA	NA	NA	NA
hisA (O3K_RS09335)	NA	1.11344	1.11344	NA	NA	NA	1.11344	NA	NA	NA	NA	NA	NA	NA	NA	NA	NA	NA	NA	NA
potE (O3K_RS18315)	NA	NA	NA	NA	NA	1.11091	NA	NA	NA	NA	NA	NA	NA	NA	NA	NA	NA	NA	1.11091	NA
metH (O3K_RS23965)	NA	1.11002	NA	NA	NA	NA	1.11002	NA	NA	NA	NA	NA	NA	NA	NA	NA	NA	NA	NA	NA
cobT (O3K_RS09625)	NA	NA	NA	NA	NA	NA	NA	NA	NA	NA	NA	NA	NA	NA	NA	NA	NA	NA	NA	NA
yahN (O3K_RS19970)	NA	NA	NA	NA	NA	1.0962	NA	NA	NA	NA	NA	NA	NA	NA	NA	NA	NA	NA	1.0962	NA
yhjA (O3K_RS01270)	NA	NA	NA	NA	NA	NA	NA	NA	NA	NA	NA	NA	NA	NA	NA	NA	NA	NA	NA	NA
ung (O3K_RS06515)	NA	NA	1.09494	NA	NA	NA	NA	NA	NA	NA	NA	NA	NA	NA	NA	NA	NA	NA	NA	NA
trxC (O3K_RS06505)	NA	NA	1.09419	NA	NA	NA	NA	NA	NA	NA	NA	NA	NA	NA	NA	NA	NA	NA	NA	NA
sbcB (O3K_RS09410)	1.09034	NA	NA	NA	NA	NA	NA	NA	NA	NA	NA	NA	NA	NA	NA	NA	NA	NA	NA	NA
mglC (O3K_RS08735)	NA	NA	1.08475	NA	NA	NA	NA	NA	NA	NA	NA	NA	NA	NA	NA	NA	NA	NA	1.08475	NA
sbcD (O3K_RS19660)	NA	NA	1.08405	NA	NA	NA	NA	NA	NA	NA	NA	NA	NA	NA	NA	NA	NA	NA	NA	NA
fimD (O3K_RS13015)	NA	NA	NA	NA	NA	NA	NA	NA	NA	NA	NA	NA	NA	NA	NA	NA	NA	NA	1.08288	NA
yneI (O3K_RS12905)	NA	1.08243	NA	NA	NA	NA	1.08243	NA	NA	NA	NA	NA	NA	NA	NA	NA	NA	NA	NA	NA
yhaM (O3K_RS03370)	NA	1.0758	NA	NA	NA	NA	1.0758	NA	NA	NA	NA	NA	NA	NA	NA	NA	NA	NA	NA	NA
rplV (O3K_RS02365)	NA	NA	NA	NA	NA	NA	NA	NA	1.07295	NA	NA	NA	NA	NA	NA	NA	NA	1.07295	NA	NA
solA (O3K_RS15335)	NA	NA	1.0709	NA	NA	NA	NA	NA	NA	NA	NA	NA	NA	NA	NA	NA	NA	NA	NA	NA
potD (O3K_RS15025)	NA	NA	NA	NA	NA	1.06965	NA	NA	NA	NA	NA	NA	NA	NA	NA	NA	NA	NA	1.06965	NA
ilvC (O3K_RS25225)	NA	1.06186	NA	NA	NA	NA	1.06186	NA	NA	NA	NA	NA	NA	NA	NA	NA	NA	NA	NA	NA
grcA (O3K_RS06520)	NA	1.05854	NA	NA	NA	NA	1.05854	NA	NA	NA	NA	NA	NA	NA	NA	NA	NA	NA	NA	NA
yeaK (O3K_RS11065)	NA	NA	NA	NA	NA	NA	NA	NA	NA	NA	NA	NA	NA	NA	NA	NA	NA	NA	NA	NA
xthA (O3K_RS11255)	NA	NA	1.05387	NA	NA	NA	NA	NA	NA	NA	NA	NA	NA	NA	NA	NA	NA	NA	NA	NA
argP (O3K_RS04850)	NA	NA	NA	NA	NA	NA	NA	NA	NA	NA	NA	NA	NA	NA	NA	NA	NA	NA	NA	NA
uhpT (O3K_RS00185)	NA	NA	NA	NA	NA	1.04935	NA	NA	NA	NA	NA	NA	NA	NA	NA	NA	NA	NA	1.04935	NA
hipB (O3K_RS12990)	NA	NA	NA	NA	NA	NA	NA	NA	NA	NA	NA	NA	NA	NA	NA	NA	NA	NA	NA	NA
argS (O3K_RS10260)	NA	1.04277	NA	NA	NA	NA	1.04277	NA	1.04277	NA	NA	NA	NA	NA	NA	NA	NA	1.04277	NA	NA
mhpR (O3K_RS19885)	NA	NA	NA	NA	NA	NA	NA	NA	NA	NA	NA	NA	NA	NA	NA	NA	NA	NA	NA	NA
frwC (O3K_RS24330)	NA	NA	NA	NA	NA	NA	NA	NA	NA	NA	NA	NA	NA	NA	NA	NA	NA	NA	1.03891	NA
preT (O3K_RS08745)	NA	NA	NA	NA	NA	NA	NA	NA	NA	NA	NA	NA	NA	NA	NA	NA	NA	NA	NA	NA
hisP (O3K_RS08005)	NA	NA	NA	NA	NA	1.03749	NA	NA	NA	NA	NA	NA	NA	NA	NA	NA	NA	NA	1.03749	NA
obg (O3K_RS02990)	NA	NA	NA	NA	NA	NA	NA	NA	NA	NA	NA	NA	NA	NA	NA	NA	NA	NA	NA	NA
metQ (O3K_RS20755)	NA	NA	NA	NA	NA	1.03587	NA	NA	NA	NA	NA	NA	NA	NA	NA	NA	NA	NA	1.03587	NA
ycbX (O3K_RS16705)	NA	NA	NA	NA	NA	NA	NA	NA	NA	NA	NA	NA	NA	NA	NA	NA	1.03535	NA	NA	NA
dgt (O3K_RS20940)	1.03131	NA	NA	NA	NA	NA	NA	NA	NA	NA	NA	NA	NA	NA	NA	NA	NA	NA	NA	NA
tyrB (O3K_RS23770)	NA	1.02915	NA	NA	NA	NA	1.02915	NA	NA	NA	NA	NA	NA	NA	NA	NA	NA	NA	NA	NA
metI (O3K_RS20750)	NA	NA	NA	NA	NA	1.02897	NA	NA	NA	NA	NA	NA	NA	NA	NA	NA	NA	NA	1.02897	NA
yghZ (O3K_RS03895)	NA	NA	1.02528	NA	NA	NA	NA	NA	NA	NA	NA	NA	NA	NA	NA	NA	NA	NA	NA	NA
yfeA (O3K_RS07445)	NA	NA	1.02438	NA	NA	NA	NA	NA	NA	NA	NA	1.02438	NA	NA	NA	NA	NA	NA	NA	NA
yaaA (O3K_RS19005)	NA	NA	NA	NA	NA	NA	NA	NA	1.0209	NA	NA	NA	NA	NA	NA	NA	NA	1.0209	NA	NA
xapA (O3K_RS07375)	1.02054	NA	NA	NA	NA	NA	NA	NA	NA	NA	NA	NA	NA	NA	NA	NA	NA	NA	NA	NA
ffh (O3K_RS06370)	NA	NA	NA	NA	NA	NA	NA	NA	NA	NA	NA	NA	NA	NA	NA	NA	NA	NA	1.01945	NA
yddG (O3K_RS13180)	NA	NA	NA	NA	NA	1.01913	NA	NA	NA	NA	NA	NA	NA	NA	NA	NA	NA	NA	1.01913	NA
nuoF (O3K_RS08115)	NA	NA	NA	NA	NA	NA	NA	NA	NA	NA	NA	NA	NA	NA	NA	NA	NA	NA	NA	NA
tdh (O3K_RS00710)	NA	1.00725	NA	NA	NA	NA	1.00725	NA	NA	NA	NA	NA	NA	NA	NA	NA	NA	NA	NA	NA
codA (O3K_RS19930)	1.0067	NA	NA	NA	NA	NA	NA	NA	NA	NA	NA	NA	NA	NA	NA	NA	NA	NA	NA	NA
yihV (O3K_RS24705)	NA	NA	NA	NA	NA	NA	1.00617	NA	NA	NA	NA	NA	NA	NA	NA	NA	NA	NA	NA	NA
serS (O3K_RS16980)	NA	1.00436	NA	NA	NA	NA	1.00436	NA	1.00436	NA	NA	NA	NA	NA	NA	NA	NA	1.00436	NA	NA
uspC (O3K_RS10175)	NA	NA	1.00421	NA	NA	NA	NA	NA	NA	NA	1.00421	NA	NA	NA	NA	NA	NA	NA	NA	NA
lolA (O3K_RS16990)	NA	NA	NA	NA	NA	NA	NA	NA	NA	NA	NA	NA	NA	NA	NA	NA	NA	NA	1.00272	NA
bioD (O3K_RS12315)	NA	1.00195	NA	NA	NA	NA	1.00195	NA	NA	NA	NA	NA	NA	NA	NA	NA	NA	NA	NA	NA
proS (O3K_RS20770)	NA	0.999468	NA	NA	NA	NA	0.999468	NA	0.999468	NA	NA	NA	NA	NA	NA	NA	NA	0.999468	NA	NA
yiaJ (O3K_RS00950)	NA	NA	NA	NA	NA	NA	NA	NA	NA	NA	NA	NA	NA	NA	NA	NA	NA	NA	NA	NA
tmk (O3K_RS15150)	NA	NA	NA	NA	NA	NA	NA	NA	NA	NA	NA	NA	NA	NA	NA	NA	NA	NA	NA	NA
ghrB (O3K_RS01055)	NA	0.995957	NA	NA	NA	NA	0.995957	NA	NA	NA	NA	NA	NA	NA	NA	NA	NA	NA	NA	NA
chpA (O3K_RS05575)	0.994042	NA	NA	NA	NA	NA	NA	NA	NA	NA	NA	NA	NA	NA	NA	NA	NA	NA	NA	NA
ygcW (O3K_RS05620)	NA	NA	0.991435	NA	NA	NA	NA	NA	NA	NA	NA	NA	NA	NA	NA	NA	NA	NA	NA	NA
nudH (O3K_RS05340)	0.989023	NA	0.989023	NA	NA	NA	NA	NA	NA	NA	NA	NA	NA	NA	NA	NA	NA	NA	NA	NA
hscA (O3K_RS06795)	NA	NA	0.987806	NA	NA	NA	NA	NA	NA	NA	NA	NA	NA	NA	NA	NA	NA	NA	NA	NA
cspA (O3K_RS01040)	NA	NA	NA	NA	NA	NA	NA	NA	NA	NA	NA	NA	NA	NA	NA	NA	NA	NA	NA	NA
cpxR (O3K_RS24520)	NA	NA	NA	NA	NA	NA	NA	NA	NA	NA	NA	NA	NA	NA	NA	NA	NA	NA	NA	NA
dsdA (O3K_RS07585)	NA	0.982533	0.982533	NA	NA	NA	0.982533	NA	NA	NA	NA	NA	NA	NA	NA	NA	NA	NA	NA	NA
cobS (O3K_RS09620)	NA	NA	NA	NA	NA	NA	NA	NA	NA	NA	NA	NA	NA	NA	NA	NA	NA	NA	NA	NA
hfq (O3K_RS22965)	NA	NA	NA	NA	NA	NA	NA	NA	NA	NA	NA	NA	NA	NA	NA	NA	NA	NA	NA	NA
ribA (O3K_RS14005)	NA	NA	NA	NA	NA	NA	NA	NA	NA	NA	NA	NA	NA	NA	NA	NA	NA	NA	NA	NA
deaD (O3K_RS03100)	0.978138	NA	0.978138	NA	NA	NA	NA	NA	NA	NA	NA	NA	NA	NA	NA	NA	NA	NA	NA	NA
rplB (O3K_RS02355)	NA	NA	NA	NA	NA	NA	NA	NA	0.976871	NA	NA	NA	NA	NA	NA	NA	NA	0.976871	NA	NA
queD (O3K_RS05660)	NA	NA	NA	NA	NA	NA	NA	NA	NA	NA	NA	NA	NA	NA	NA	NA	NA	NA	NA	NA
iraP (O3K_RS19735)	NA	NA	0.973716	NA	NA	NA	NA	NA	NA	NA	NA	NA	NA	NA	NA	NA	NA	NA	NA	NA
rpsC (O3K_RS02370)	NA	NA	NA	NA	NA	NA	NA	NA	0.970317	NA	NA	NA	NA	NA	NA	NA	NA	0.970317	NA	NA
add (O3K_RS12160)	0.967012	NA	0.967012	NA	NA	NA	NA	NA	NA	NA	NA	NA	NA	NA	NA	NA	NA	NA	NA	NA
yhaO (O3K_RS03365)	NA	0.965168	NA	NA	NA	0.965168	0.965168	NA	NA	NA	NA	NA	NA	NA	NA	NA	NA	NA	0.965168	NA
uspG (O3K_RS18700)	NA	NA	NA	NA	NA	NA	NA	NA	NA	NA	NA	NA	NA	NA	NA	NA	NA	NA	NA	NA
glyS (O3K_RS01030)	NA	0.961847	NA	NA	NA	NA	0.961847	NA	0.961847	NA	NA	NA	NA	NA	NA	NA	NA	0.961847	NA	NA
rpsH (O3K_RS02410)	NA	NA	NA	NA	NA	NA	NA	NA	0.96131	NA	NA	NA	NA	NA	NA	NA	NA	0.96131	NA	NA
rhtB (O3K_RS24960)	NA	NA	NA	NA	NA	0.954798	NA	NA	NA	NA	NA	NA	NA	NA	NA	NA	NA	NA	0.954798	NA
guaA (O3K_RS06890)	NA	NA	NA	NA	NA	NA	NA	NA	NA	NA	NA	NA	NA	NA	NA	NA	NA	NA	NA	NA
dnaQ (O3K_RS20665)	NA	NA	0.950623	NA	NA	NA	NA	NA	NA	NA	NA	NA	NA	NA	NA	NA	NA	NA	NA	NA
rpsQ (O3K_RS02385)	NA	NA	NA	NA	NA	NA	NA	NA	0.948969	NA	NA	NA	NA	NA	NA	NA	NA	0.948969	NA	NA
oxyR (O3K_RS24260)	NA	NA	0.947198	NA	NA	NA	NA	NA	NA	NA	NA	NA	NA	NA	NA	NA	NA	NA	NA	NA
uidA (O3K_RS12190)	NA	0.941707	NA	NA	NA	NA	0.941707	NA	NA	NA	NA	NA	NA	NA	NA	NA	NA	NA	NA	NA
mppA (O3K_RS13720)	NA	NA	NA	NA	NA	0.937301	NA	NA	NA	NA	NA	NA	NA	NA	NA	NA	NA	NA	0.937301	NA
cyoC (O3K_RS19485)	NA	NA	NA	NA	NA	0.927522	NA	NA	NA	NA	NA	NA	NA	NA	NA	NA	NA	NA	0.927522	NA
glpK (O3K_RS24455)	NA	NA	0.927352	NA	NA	NA	NA	NA	NA	NA	NA	NA	NA	NA	NA	NA	NA	NA	NA	NA
yjjP (O3K_RS21920)	NA	NA	NA	NA	NA	0.925804	NA	NA	NA	NA	NA	NA	NA	NA	NA	NA	NA	NA	0.925804	NA
fliY (O3K_RS10045)	NA	NA	NA	NA	NA	0.924234	NA	NA	NA	NA	NA	NA	NA	NA	NA	NA	NA	NA	0.924234	NA
erpA (O3K_RS20960)	NA	NA	NA	NA	NA	NA	NA	NA	NA	NA	NA	NA	NA	NA	NA	NA	NA	NA	NA	NA
kbaZ (O3K_RS03260)	NA	NA	NA	NA	NA	NA	NA	NA	NA	NA	NA	NA	NA	NA	NA	NA	NA	NA	0.921629	NA
metQ (O3K_RS00215)	NA	NA	NA	NA	NA	0.919007	NA	NA	NA	NA	NA	NA	NA	NA	NA	NA	NA	NA	0.919007	NA
betI (O3K_RS20070)	NA	NA	NA	NA	NA	NA	NA	NA	NA	NA	0.915324	NA	NA	NA	NA	NA	NA	NA	NA	NA
rbbA (O3K_RS01575)	NA	NA	NA	NA	NA	NA	NA	NA	NA	NA	NA	NA	NA	NA	NA	NA	NA	NA	NA	NA
glnA (O3K_RS24735)	NA	0.909955	NA	NA	NA	NA	0.909955	NA	NA	NA	NA	NA	NA	NA	NA	NA	NA	NA	NA	NA
zntR (O3K_RS02480)	NA	NA	NA	NA	NA	NA	NA	NA	NA	NA	NA	NA	NA	NA	NA	NA	NA	NA	NA	NA
htpG (O3K_RS19270)	NA	NA	0.903884	NA	NA	NA	NA	NA	NA	NA	NA	NA	NA	NA	NA	NA	NA	NA	NA	NA
yciA (O3K_RS14450)	NA	0.902606	NA	NA	NA	NA	0.902606	NA	NA	NA	NA	NA	NA	NA	NA	NA	NA	NA	NA	NA
dinD (O3K_RS00580)	NA	NA	0.899897	NA	NA	NA	NA	NA	NA	NA	NA	NA	NA	NA	NA	NA	NA	NA	NA	NA
tolR (O3K_RS18075)	NA	NA	NA	NA	NA	NA	NA	NA	NA	NA	NA	NA	NA	NA	NA	NA	NA	NA	0.894524	NA
uxaC (O3K_RS03470)	NA	0.892595	NA	NA	NA	NA	0.892595	NA	NA	NA	NA	NA	NA	NA	NA	NA	NA	NA	NA	NA
trxA (O3K_RS25195)	NA	NA	0.891841	NA	NA	NA	NA	NA	NA	NA	NA	NA	NA	NA	NA	NA	NA	NA	NA	NA
maeA (O3K_RS13150)	NA	0.890857	NA	NA	NA	NA	0.890857	NA	NA	NA	NA	NA	NA	NA	NA	NA	NA	NA	NA	NA
lipB (O3K_RS18595)	NA	0.882533	NA	NA	NA	NA	0.882533	NA	NA	NA	NA	NA	NA	NA	NA	NA	NA	NA	NA	NA
hpf (O3K_RS06435)	NA	NA	NA	NA	NA	NA	NA	NA	NA	NA	NA	NA	NA	NA	NA	NA	NA	NA	NA	NA
rpsE (O3K_RS02425)	NA	NA	NA	NA	NA	NA	NA	NA	0.878948	NA	NA	NA	NA	NA	NA	NA	NA	0.878948	NA	NA
aspC (O3K_RS16800)	NA	0.876653	NA	NA	NA	NA	0.876653	NA	NA	NA	NA	NA	NA	NA	NA	NA	NA	NA	NA	NA
hemL (O3K_RS20975)	NA	NA	NA	NA	NA	NA	NA	NA	NA	NA	NA	NA	NA	NA	NA	NA	NA	NA	NA	NA
cspE (O3K_RS18625)	NA	NA	NA	NA	NA	NA	NA	NA	NA	NA	NA	NA	NA	NA	NA	NA	NA	NA	NA	NA
rpsA (O3K_RS16890)	NA	NA	NA	NA	NA	NA	NA	NA	0.871972	NA	NA	NA	NA	NA	NA	NA	NA	0.871972	NA	NA
lldP (O3K_RS00775)	NA	NA	0.871628	NA	NA	0.871628	NA	NA	NA	NA	NA	NA	NA	NA	NA	NA	NA	NA	0.871628	NA
avtA (O3K_RS00960)	NA	0.870662	NA	NA	NA	NA	0.870662	NA	NA	NA	NA	NA	NA	NA	NA	NA	NA	NA	NA	NA
birA (O3K_RS24195)	NA	0.869531	NA	NA	NA	NA	0.869531	NA	NA	NA	NA	NA	NA	NA	NA	NA	NA	NA	NA	NA
yraJ (O3K_RS03190)	NA	NA	0.867921	NA	NA	NA	NA	NA	NA	NA	NA	NA	NA	NA	NA	NA	NA	NA	0.867921	NA
srlR (O3K_RS06000)	NA	NA	NA	NA	NA	NA	NA	NA	NA	NA	NA	NA	NA	NA	NA	NA	NA	NA	NA	NA
crp (O3K_RS02220)	NA	NA	NA	NA	NA	NA	NA	NA	NA	NA	NA	NA	NA	NA	NA	NA	NA	NA	NA	NA
allB (O3K_RS19085)	0.86332	NA	NA	NA	NA	NA	NA	NA	NA	NA	NA	NA	NA	NA	NA	NA	NA	NA	NA	NA
zupT (O3K_RS03735)	NA	NA	NA	NA	NA	0.863119	NA	NA	NA	NA	NA	NA	NA	NA	NA	NA	NA	NA	0.863119	NA
efp (O3K_RS23095)	NA	NA	NA	NA	NA	NA	NA	NA	0.858072	NA	NA	NA	NA	NA	NA	NA	NA	0.858072	NA	NA
pepQ (O3K_RS24855)	NA	NA	NA	NA	NA	NA	NA	NA	NA	NA	NA	NA	NA	NA	NA	NA	NA	NA	NA	NA
mazG (O3K_RS05580)	0.857142	NA	0.857142	NA	NA	NA	NA	NA	NA	NA	NA	NA	NA	NA	NA	NA	NA	NA	NA	NA
panC (O3K_RS21080)	NA	0.856096	NA	NA	NA	NA	0.856096	NA	NA	NA	NA	NA	NA	NA	NA	NA	NA	NA	NA	NA
rpmC (O3K_RS02380)	NA	NA	NA	NA	NA	NA	NA	NA	0.85542	NA	NA	NA	NA	NA	NA	NA	NA	0.85542	NA	NA
tdk (O3K_RS14525)	NA	NA	NA	NA	NA	NA	NA	NA	NA	NA	NA	NA	NA	NA	NA	NA	NA	NA	NA	NA
yhjV (O3K_RS01150)	NA	NA	NA	NA	NA	0.847152	NA	NA	NA	NA	NA	NA	NA	NA	NA	NA	NA	NA	0.847152	NA
btuF (O3K_RS20950)	NA	NA	NA	NA	NA	NA	NA	NA	NA	NA	NA	NA	NA	NA	NA	NA	NA	NA	0.84684	NA
ykgB (O3K_RS20120)	NA	0.84613	NA	NA	NA	NA	0.84613	NA	NA	NA	NA	NA	NA	NA	NA	NA	NA	NA	NA	NA
malE (O3K_RS23870)	NA	NA	0.84163	NA	NA	NA	NA	NA	NA	NA	NA	NA	NA	NA	NA	NA	NA	NA	0.84163	NA
purR (O3K_RS11975)	NA	NA	NA	NA	NA	NA	NA	NA	NA	NA	NA	NA	NA	NA	NA	NA	NA	NA	NA	NA
accA (O3K_RS20825)	NA	0.83604	NA	NA	NA	NA	0.83604	NA	NA	NA	NA	NA	NA	NA	NA	NA	NA	NA	NA	NA
minD (O3K_RS14855)	NA	NA	NA	NA	NA	NA	NA	NA	NA	NA	NA	NA	NA	NA	NA	NA	NA	NA	NA	NA
sppA (O3K_RS11170)	NA	NA	NA	NA	NA	NA	NA	NA	NA	NA	NA	NA	NA	NA	NA	NA	NA	NA	NA	NA
yiaA (O3K_RS01005)	NA	NA	0.829115	NA	NA	NA	NA	NA	NA	NA	NA	NA	NA	NA	NA	NA	NA	NA	NA	NA
livJ (O3K_RS01700)	NA	NA	NA	NA	NA	0.824317	NA	NA	NA	NA	NA	NA	NA	NA	NA	NA	NA	NA	0.824317	NA
putA (O3K_RS15990)	NA	0.822174	NA	NA	NA	NA	0.822174	NA	NA	NA	NA	NA	NA	NA	NA	NA	NA	NA	NA	NA
nagE (O3K_RS18370)	NA	NA	0.816303	NA	NA	NA	NA	NA	NA	NA	NA	NA	NA	NA	NA	NA	NA	NA	0.816303	NA
iclR (O3K_RS23970)	NA	NA	NA	NA	NA	NA	NA	NA	NA	NA	NA	NA	NA	NA	NA	NA	NA	NA	NA	NA
insH6 (O3K_RS15800)	NA	NA	NA	NA	NA	NA	NA	NA	NA	NA	NA	NA	NA	NA	NA	NA	NA	NA	NA	NA
yphE (O3K_RS06690)	NA	NA	0.806767	NA	NA	NA	NA	NA	NA	NA	NA	NA	NA	NA	NA	NA	NA	NA	0.806767	NA
yjgJ (O3K_RS22565)	NA	NA	NA	NA	NA	NA	NA	NA	NA	NA	NA	NA	NA	NA	NA	NA	NA	NA	NA	NA
pncA (O3K_RS11160)	NA	NA	NA	NA	NA	NA	NA	NA	NA	NA	NA	NA	NA	NA	NA	NA	NA	NA	NA	NA
rplE (O3K_RS02400)	NA	NA	NA	NA	NA	NA	NA	NA	0.802905	NA	NA	NA	NA	NA	NA	NA	NA	0.802905	NA	NA
garL (O3K_RS03290)	NA	0.802762	NA	NA	NA	NA	0.802762	NA	NA	NA	NA	NA	NA	NA	NA	NA	NA	NA	NA	NA
bglF (O3K_RS25505)	NA	NA	NA	NA	NA	NA	NA	NA	NA	NA	NA	NA	NA	NA	NA	NA	NA	NA	0.801907	NA
hdfR (O3K_RS25280)	NA	NA	NA	NA	NA	NA	NA	NA	NA	NA	NA	NA	NA	NA	NA	NA	NA	NA	NA	NA
aspS (O3K_RS10650)	NA	0.790817	NA	NA	NA	NA	0.790817	NA	0.790817	NA	NA	NA	NA	NA	NA	NA	NA	0.790817	NA	NA
yfgI (O3K_RS06895)	NA	NA	0.789369	NA	NA	NA	NA	NA	NA	NA	NA	NA	NA	NA	NA	NA	NA	NA	NA	NA
nusB (O3K_RS19570)	NA	NA	NA	NA	NA	NA	NA	NA	NA	NA	NA	NA	NA	NA	NA	NA	NA	NA	NA	NA
pyrI (O3K_RS22590)	NA	NA	NA	NA	NA	NA	NA	NA	NA	NA	NA	NA	NA	NA	NA	NA	NA	NA	NA	NA
ilvE (O3K_RS25245)	NA	0.786036	NA	NA	NA	NA	0.786036	NA	NA	NA	NA	NA	NA	NA	NA	NA	NA	NA	NA	NA
ybbM (O3K_RS19180)	NA	NA	NA	NA	NA	0.782854	NA	NA	NA	NA	NA	NA	NA	NA	NA	NA	NA	NA	0.782854	NA
cycA (O3K_RS22765)	NA	NA	NA	NA	NA	0.780565	NA	NA	NA	NA	NA	NA	NA	NA	NA	NA	NA	NA	0.780565	NA
guaB (O3K_RS06885)	NA	NA	NA	NA	NA	NA	NA	NA	NA	NA	NA	NA	NA	NA	NA	NA	NA	NA	NA	NA
dkgB (O3K_RS20705)	NA	NA	NA	NA	NA	NA	NA	NA	NA	NA	NA	NA	NA	NA	NA	NA	NA	NA	NA	NA
ybfE (O3K_RS18335)	NA	NA	0.773704	NA	NA	NA	NA	NA	NA	NA	NA	NA	NA	NA	NA	NA	NA	NA	NA	NA
ubiG (O3K_RS08350)	NA	NA	NA	NA	0.766867	NA	NA	NA	NA	NA	0.766867	NA	NA	NA	NA	NA	NA	NA	NA	NA
xni (O3K_RS05490)	0.766278	NA	0.766278	NA	NA	NA	NA	NA	NA	NA	NA	NA	NA	NA	NA	NA	NA	NA	NA	NA
nhaB (O3K_RS14795)	NA	NA	NA	NA	NA	0.764568	NA	NA	NA	NA	NA	NA	NA	NA	NA	NA	NA	NA	0.764568	NA
folC (O3K_RS07960)	NA	0.764171	NA	NA	NA	NA	0.764171	NA	NA	NA	NA	NA	NA	NA	NA	NA	NA	NA	NA	NA
ycdT (O3K_RS15935)	NA	NA	NA	NA	NA	NA	NA	NA	NA	NA	NA	NA	NA	NA	NA	NA	NA	NA	NA	NA
rpsM (O3K_RS02450)	NA	NA	NA	NA	NA	NA	NA	NA	0.760263	NA	NA	NA	NA	NA	NA	NA	NA	0.760263	NA	NA
malK (O3K_RS23865)	NA	NA	NA	NA	NA	NA	NA	NA	NA	NA	NA	NA	NA	NA	NA	NA	NA	NA	0.75884	NA
yjeI (O3K_RS23110)	NA	NA	0.756345	NA	NA	NA	NA	NA	NA	NA	NA	NA	NA	NA	NA	NA	NA	NA	NA	NA
insH6 (O3K_RS26375)	NA	NA	NA	NA	NA	NA	NA	NA	NA	NA	NA	NA	NA	NA	NA	NA	NA	NA	NA	NA
fepB (O3K_RS18780)	NA	NA	0.755182	NA	NA	0.755182	NA	NA	NA	NA	NA	NA	NA	NA	NA	NA	NA	NA	0.755182	NA
acrR (O3K_RS19315)	NA	NA	NA	NA	NA	NA	NA	NA	NA	NA	NA	NA	NA	NA	NA	NA	NA	NA	NA	NA
tolQ (O3K_RS18080)	NA	NA	NA	NA	NA	NA	NA	NA	NA	NA	NA	NA	NA	NA	NA	NA	NA	NA	0.752674	NA
srlB (O3K_RS06015)	NA	NA	NA	NA	NA	NA	NA	NA	NA	NA	NA	NA	NA	NA	NA	NA	NA	NA	0.749537	NA
fabI (O3K_RS13940)	NA	0.748227	NA	NA	NA	NA	0.748227	NA	NA	NA	NA	NA	NA	NA	NA	NA	NA	NA	NA	NA
sdhE (O3K_RS04955)	NA	0.747656	NA	NA	NA	NA	0.747656	NA	NA	NA	NA	NA	NA	NA	NA	NA	NA	NA	NA	NA
orn (O3K_RS23010)	0.745218	NA	NA	NA	NA	NA	NA	NA	NA	NA	NA	NA	NA	NA	NA	NA	NA	NA	NA	NA
yihU (O3K_RS24700)	NA	NA	NA	NA	NA	NA	0.744084	NA	NA	NA	NA	NA	NA	NA	NA	NA	0.744084	NA	NA	NA
fsr (O3K_RS19240)	NA	NA	0.742113	NA	NA	NA	NA	NA	NA	NA	NA	NA	NA	NA	NA	NA	NA	NA	NA	NA
degP (O3K_RS20935)	NA	NA	0.738975	NA	NA	NA	NA	NA	NA	NA	NA	NA	NA	NA	NA	NA	NA	NA	NA	NA
ulaE (O3K_RS22840)	NA	0.735276	NA	NA	NA	NA	0.735276	NA	NA	NA	NA	NA	NA	NA	NA	NA	NA	NA	NA	NA
ulaC (O3K_RS22850)	NA	NA	NA	NA	NA	0.733837	NA	NA	NA	NA	NA	NA	NA	NA	NA	NA	NA	NA	0.733837	NA
yihW (O3K_RS24710)	NA	NA	NA	NA	NA	NA	NA	NA	NA	NA	NA	NA	NA	NA	NA	NA	NA	NA	NA	NA
hisH (O3K_RS09340)	NA	0.732843	NA	NA	NA	NA	0.732843	NA	NA	NA	NA	NA	NA	NA	NA	NA	NA	NA	NA	NA
dtpB (O3K_RS01395)	NA	NA	NA	NA	NA	0.732775	NA	NA	NA	NA	NA	NA	NA	NA	NA	NA	NA	NA	0.732775	NA
pepD (O3K_RS20435)	NA	NA	NA	NA	NA	NA	NA	NA	NA	NA	NA	NA	NA	NA	NA	NA	NA	NA	NA	NA
hisI (O3K_RS09325)	NA	0.723705	NA	NA	NA	NA	0.723705	NA	NA	NA	NA	NA	NA	NA	NA	NA	NA	NA	NA	NA
insH6 (O3K_RS11355)	NA	NA	NA	NA	NA	NA	NA	NA	NA	NA	NA	NA	NA	NA	NA	NA	NA	NA	NA	NA
symE (O3K_RS22005)	0.720236	NA	0.720236	NA	NA	NA	NA	NA	NA	NA	NA	NA	NA	NA	NA	NA	NA	NA	NA	NA
insH6 (O3K_RS11465)	NA	NA	NA	NA	NA	NA	NA	NA	NA	NA	NA	NA	NA	NA	NA	NA	NA	NA	NA	NA
zur (O3K_RS23810)	NA	NA	NA	NA	NA	NA	NA	NA	NA	NA	NA	NA	NA	NA	NA	NA	NA	NA	NA	NA
rho (O3K_RS25185)	NA	NA	NA	NA	NA	NA	NA	NA	NA	NA	NA	NA	NA	NA	NA	NA	NA	NA	NA	NA
insH6 (O3K_RS26165)	NA	NA	NA	NA	NA	NA	NA	NA	NA	NA	NA	NA	NA	NA	NA	NA	NA	NA	NA	NA
yehB (O3K_RS08930)	NA	NA	0.714699	NA	NA	NA	NA	NA	NA	NA	NA	NA	NA	NA	NA	NA	NA	NA	0.714699	NA
secF (O3K_RS19605)	NA	NA	NA	NA	NA	NA	NA	NA	NA	NA	NA	NA	NA	NA	NA	NA	NA	NA	0.713887	NA
yeaE (O3K_RS11095)	NA	NA	NA	NA	NA	NA	NA	NA	NA	NA	NA	NA	NA	NA	NA	NA	NA	NA	NA	NA
argR (O3K_RS02745)	NA	0.712667	NA	NA	NA	NA	0.712667	NA	NA	NA	NA	NA	NA	NA	NA	NA	NA	NA	NA	NA
alr (O3K_RS23775)	NA	0.71144	NA	NA	NA	NA	0.71144	NA	NA	NA	NA	NA	NA	NA	NA	NA	NA	NA	NA	NA
fabF (O3K_RS15165)	NA	0.711023	NA	NA	NA	NA	0.711023	NA	NA	NA	NA	NA	NA	NA	NA	NA	NA	NA	NA	NA
dnaK (O3K_RS21655)	NA	NA	0.709064	NA	NA	NA	NA	NA	NA	NA	NA	NA	NA	NA	NA	NA	NA	NA	NA	NA
alaA (O3K_RS08085)	NA	0.708415	0.708415	NA	NA	NA	0.708415	NA	NA	NA	NA	NA	NA	NA	NA	NA	NA	NA	NA	NA
btuB (O3K_RS24235)	NA	NA	NA	NA	NA	0.706926	NA	NA	NA	NA	NA	NA	NA	NA	NA	NA	NA	NA	0.706926	NA
fdnI (O3K_RS13165)	NA	0.706383	NA	NA	NA	NA	0.706383	NA	NA	NA	NA	NA	NA	NA	NA	NA	NA	NA	NA	NA
trpS (O3K_RS02090)	NA	0.706041	NA	NA	NA	NA	0.706041	NA	0.706041	NA	NA	NA	NA	NA	NA	NA	NA	0.706041	NA	NA
cyoE (O3K_RS19495)	NA	NA	NA	NA	NA	NA	NA	NA	NA	NA	NA	NA	NA	NA	NA	NA	NA	NA	NA	NA
fecE (O3K_RS22245)	NA	NA	NA	NA	NA	0.702434	NA	NA	NA	NA	NA	NA	NA	NA	NA	NA	NA	NA	0.702434	NA
rplA (O3K_RS24145)	NA	NA	NA	NA	NA	NA	NA	NA	0.699703	NA	NA	NA	NA	NA	NA	NA	NA	0.699703	NA	NA
sdaA (O3K_RS03360)	NA	0.697503	NA	NA	NA	NA	0.697503	NA	NA	NA	NA	NA	NA	NA	NA	NA	NA	NA	NA	NA
pdxH (O3K_RS12080)	NA	NA	NA	NA	NA	NA	NA	NA	NA	NA	NA	NA	NA	NA	NA	NA	NA	NA	NA	NA
nusA (O3K_RS03060)	NA	NA	NA	NA	NA	NA	NA	NA	NA	NA	NA	NA	NA	NA	NA	NA	NA	NA	NA	NA
feaB (O3K_RS13590)	0.695505	NA	NA	NA	NA	NA	NA	NA	NA	NA	NA	NA	NA	0.695505	NA	NA	NA	NA	NA	0.695505
mobA (O3K_RS24805)	NA	NA	NA	NA	NA	NA	NA	NA	NA	NA	NA	NA	NA	NA	NA	NA	NA	NA	NA	NA
sbcC (O3K_RS19665)	NA	NA	0.691867	NA	NA	NA	NA	NA	NA	NA	NA	NA	NA	NA	NA	NA	NA	NA	NA	NA
sbmC (O3K_RS09420)	NA	NA	0.690259	NA	NA	NA	NA	NA	NA	NA	NA	NA	NA	NA	NA	NA	NA	NA	NA	NA
edd (O3K_RS10730)	NA	0.686563	NA	NA	NA	NA	0.686563	NA	NA	NA	NA	NA	NA	NA	NA	NA	NA	NA	NA	NA
ruvC (O3K_RS10665)	NA	NA	0.684799	NA	NA	NA	NA	NA	NA	NA	NA	NA	NA	NA	NA	NA	NA	NA	NA	NA
proV (O3K_RS06140)	NA	NA	NA	NA	0.683451	0.683451	NA	NA	NA	NA	0.683451	NA	NA	NA	NA	NA	NA	NA	0.683451	NA
pbuG (O3K_RS05025)	NA	NA	NA	NA	NA	NA	NA	NA	NA	NA	NA	NA	NA	NA	NA	NA	NA	NA	0.68115	NA
insH6 (O3K_RS26110)	NA	NA	NA	NA	NA	NA	NA	NA	NA	NA	NA	NA	NA	NA	NA	NA	NA	NA	NA	NA
O3K_20500	NA	NA	0.680666	NA	NA	NA	NA	NA	NA	NA	NA	NA	NA	NA	NA	NA	NA	NA	NA	NA
rplF (O3K_RS02415)	NA	NA	NA	NA	NA	NA	NA	NA	0.680068	NA	NA	NA	NA	NA	NA	NA	NA	0.680068	NA	NA
yjiR (O3K_RS22020)	NA	NA	NA	NA	NA	NA	NA	NA	NA	NA	NA	NA	NA	NA	NA	NA	NA	NA	NA	NA
ydfJ (O3K_RS12775)	NA	NA	NA	NA	NA	0.677188	NA	NA	NA	NA	NA	NA	NA	NA	NA	NA	NA	NA	0.677188	NA
rpsP (O3K_RS06375)	NA	NA	NA	NA	NA	NA	NA	NA	0.674432	NA	NA	NA	NA	NA	NA	NA	NA	0.674432	NA	NA
fepC (O3K_RS18800)	NA	NA	NA	NA	NA	0.674309	NA	NA	NA	NA	NA	NA	NA	NA	NA	NA	NA	NA	0.674309	NA
pyrB (O3K_RS22585)	NA	NA	NA	NA	NA	NA	NA	NA	NA	NA	NA	NA	NA	NA	NA	NA	NA	NA	NA	NA
kdgT (O3K_RS24535)	NA	NA	NA	NA	NA	0.673368	NA	NA	NA	NA	NA	NA	NA	NA	NA	NA	NA	NA	0.673368	NA
accD (O3K_RS07955)	NA	0.672014	NA	NA	NA	NA	0.672014	NA	NA	NA	NA	NA	NA	NA	NA	NA	NA	NA	NA	NA
hda (O3K_RS06950)	NA	NA	NA	NA	NA	NA	NA	NA	NA	NA	NA	NA	NA	NA	NA	NA	NA	NA	NA	NA
dcuA (O3K_RS23140)	NA	NA	NA	NA	NA	0.66971	NA	NA	NA	NA	NA	NA	NA	NA	NA	NA	NA	NA	0.66971	NA
ygaZ (O3K_RS06120)	NA	NA	NA	NA	NA	0.667614	NA	NA	NA	NA	NA	NA	NA	NA	NA	NA	NA	NA	0.667614	NA
chbB (O3K_RS11310)	NA	NA	NA	NA	NA	NA	NA	NA	NA	NA	NA	NA	NA	NA	NA	NA	NA	NA	0.667247	NA
kdgR (O3K_RS10850)	NA	NA	NA	NA	NA	NA	NA	NA	NA	NA	NA	NA	NA	NA	NA	NA	NA	NA	NA	NA
acsA (O3K_RS23685)	NA	0.660189	NA	NA	NA	NA	0.660189	NA	NA	NA	NA	NA	NA	NA	NA	NA	NA	NA	NA	NA
recA (O3K_RS06040)	NA	NA	0.659145	NA	NA	NA	NA	NA	NA	NA	NA	NA	NA	NA	NA	NA	NA	NA	NA	NA
gltX (O3K_RS07420)	NA	0.658548	NA	NA	NA	NA	0.658548	NA	0.658548	NA	NA	NA	NA	NA	NA	NA	NA	0.658548	NA	NA
dapF (O3K_RS25040)	NA	0.658327	NA	NA	NA	NA	0.658327	NA	NA	NA	NA	NA	NA	NA	NA	NA	NA	NA	NA	NA
yagU (O3K_RS20200)	NA	NA	NA	NA	NA	NA	NA	NA	NA	NA	NA	NA	0.650328	NA	NA	NA	NA	NA	NA	NA
ygbL (O3K_RS05825)	NA	0.648935	NA	NA	NA	NA	0.648935	NA	NA	NA	NA	NA	NA	NA	NA	NA	NA	NA	NA	NA
gst (O3K_RS12095)	NA	NA	NA	NA	NA	NA	NA	NA	NA	NA	NA	NA	NA	NA	NA	NA	NA	NA	NA	NA
cydD (O3K_RS17010)	NA	NA	NA	NA	NA	0.644611	NA	NA	NA	NA	NA	NA	NA	NA	NA	NA	NA	NA	0.644611	NA
allC (O3K_RS19065)	NA	NA	NA	NA	NA	NA	NA	NA	NA	NA	NA	NA	NA	NA	NA	NA	NA	NA	NA	NA
araC (O3K_RS21420)	NA	NA	NA	NA	NA	NA	NA	NA	NA	NA	NA	NA	NA	NA	NA	NA	NA	NA	NA	NA
tatA (O3K_RS24900)	NA	NA	NA	NA	NA	NA	NA	NA	NA	NA	NA	NA	NA	NA	NA	NA	NA	NA	0.641603	NA
yjiA (O3K_RS21980)	NA	NA	0.640765	NA	NA	NA	NA	NA	NA	NA	NA	NA	NA	NA	NA	NA	NA	NA	NA	NA
xseB (O3K_RS19540)	0.636034	NA	NA	NA	NA	NA	NA	NA	NA	NA	NA	NA	NA	NA	NA	NA	NA	NA	NA	NA
glmS (O3K_RS25450)	NA	NA	NA	NA	NA	NA	NA	NA	NA	NA	NA	NA	NA	NA	NA	NA	NA	NA	NA	NA
perM (O3K_RS06965)	NA	NA	NA	NA	NA	NA	NA	NA	NA	NA	NA	NA	NA	NA	NA	NA	NA	NA	0.632375	NA
hcaE (O3K_RS06735)	0.631093	0.631093	NA	NA	NA	NA	0.631093	NA	NA	NA	NA	NA	NA	0.631093	NA	NA	NA	NA	NA	0.631093
argC (O3K_RS24285)	NA	0.628117	NA	NA	NA	NA	0.628117	NA	NA	NA	NA	NA	NA	NA	NA	NA	NA	NA	NA	NA
rpoA (O3K_RS02465)	NA	NA	NA	NA	NA	NA	NA	NA	NA	NA	NA	NA	NA	NA	NA	NA	NA	NA	NA	NA
slmA (O3K_RS00600)	NA	NA	NA	NA	NA	NA	NA	NA	NA	NA	NA	NA	NA	NA	NA	NA	NA	NA	NA	NA
serB (O3K_RS21795)	NA	0.617291	NA	NA	NA	NA	0.617291	NA	NA	NA	NA	NA	NA	NA	NA	NA	NA	NA	NA	NA
aroG (O3K_RS17990)	NA	0.616129	NA	NA	NA	NA	0.616129	NA	NA	NA	NA	NA	NA	NA	NA	NA	NA	NA	NA	NA
asd (O3K_RS01825)	NA	0.614096	0.614096	NA	NA	NA	0.614096	NA	NA	NA	NA	NA	NA	NA	NA	NA	NA	NA	NA	NA
deoR (O3K_RS17245)	NA	NA	NA	NA	NA	NA	NA	NA	NA	NA	NA	NA	NA	NA	NA	NA	NA	NA	NA	NA
seqA (O3K_RS18325)	NA	NA	NA	NA	NA	NA	NA	NA	NA	NA	NA	NA	NA	NA	NA	NA	NA	NA	NA	NA
panD (O3K_RS21090)	NA	0.602945	NA	NA	NA	NA	0.602945	NA	NA	NA	NA	NA	NA	NA	NA	NA	NA	NA	NA	NA
aroK (O3K_RS02060)	NA	0.602488	NA	NA	NA	NA	0.602488	NA	NA	NA	NA	NA	NA	NA	NA	NA	NA	NA	NA	NA
ulaF (O3K_RS22835)	NA	0.601957	NA	NA	NA	NA	0.601957	NA	NA	NA	NA	NA	NA	NA	NA	NA	NA	NA	NA	NA
fabB (O3K_RS07920)	NA	0.60025	NA	NA	NA	NA	0.60025	NA	NA	NA	NA	NA	NA	NA	NA	NA	NA	NA	NA	NA
fepE (O3K_RS18805)	NA	NA	NA	NA	NA	0.598355	NA	NA	NA	NA	NA	NA	NA	NA	NA	NA	NA	NA	0.598355	NA
gltK (O3K_RS18480)	NA	NA	NA	NA	NA	0.598327	NA	NA	NA	NA	NA	NA	NA	NA	NA	NA	NA	NA	0.598327	NA
cdsA (O3K_RS20875)	NA	NA	NA	NA	NA	NA	NA	NA	NA	NA	NA	NA	NA	NA	NA	NA	NA	NA	NA	NA
araF (O3K_RS10150)	NA	NA	NA	NA	NA	NA	NA	NA	NA	NA	NA	NA	NA	NA	NA	NA	NA	NA	0.595535	NA
ygfU (O3K_RS05010)	NA	NA	NA	NA	NA	0.588758	NA	NA	NA	NA	NA	NA	NA	NA	NA	NA	NA	NA	0.588758	NA
hisS (O3K_RS06855)	NA	0.58732	NA	NA	NA	NA	0.58732	NA	0.58732	NA	NA	NA	NA	NA	NA	NA	NA	0.58732	NA	NA
fabD (O3K_RS15180)	NA	0.583108	NA	NA	NA	NA	0.583108	NA	NA	NA	NA	NA	NA	NA	NA	NA	NA	NA	NA	NA
rplR (O3K_RS02420)	NA	NA	NA	NA	NA	NA	NA	NA	0.582237	NA	NA	NA	NA	NA	NA	NA	NA	0.582237	NA	NA
yfbR (O3K_RS08080)	NA	NA	NA	NA	NA	NA	NA	NA	NA	NA	NA	NA	NA	NA	NA	NA	NA	NA	NA	NA
thyA (O3K_RS05355)	NA	NA	NA	NA	NA	NA	NA	NA	NA	NA	NA	NA	NA	NA	NA	NA	NA	NA	NA	NA
gnd (O3K_RS09310)	NA	0.579779	NA	NA	NA	NA	0.579779	NA	NA	NA	NA	NA	NA	NA	NA	NA	NA	NA	NA	NA
ftsY (O3K_RS01680)	NA	NA	NA	NA	NA	NA	NA	NA	NA	NA	NA	NA	NA	NA	NA	NA	NA	NA	0.565851	NA
ybjK (O3K_RS17215)	NA	NA	NA	NA	NA	NA	NA	NA	NA	NA	NA	NA	NA	NA	NA	NA	NA	NA	NA	NA
aroC (O3K_RS07890)	NA	0.562242	NA	NA	NA	NA	0.562242	NA	NA	NA	NA	NA	NA	NA	NA	NA	NA	NA	NA	NA
ppc (O3K_RS24295)	NA	0.561183	NA	NA	NA	NA	0.561183	NA	NA	NA	NA	NA	NA	NA	NA	NA	NA	NA	NA	NA
ybjJ (O3K_RS17220)	NA	NA	NA	NA	NA	0.560016	NA	NA	NA	NA	NA	NA	NA	NA	NA	NA	NA	NA	0.560016	NA
yjjB (O3K_RS21925)	NA	NA	NA	NA	NA	0.558739	NA	NA	NA	NA	0.558739	NA	NA	NA	NA	NA	NA	NA	0.558739	NA
frmR (O3K_RS19830)	NA	NA	NA	NA	NA	NA	NA	NA	NA	NA	NA	NA	NA	NA	NA	NA	NA	NA	NA	NA
cydA (O3K_RS18105)	NA	NA	NA	NA	NA	NA	NA	NA	NA	NA	NA	NA	NA	NA	NA	NA	NA	NA	NA	NA
rpmF (O3K_RS15195)	NA	NA	NA	NA	NA	NA	NA	NA	0.55532	NA	NA	NA	NA	NA	NA	NA	NA	0.55532	NA	NA
yuaF (O3K_RS03690)	NA	NA	0.554234	NA	NA	NA	NA	NA	NA	NA	NA	NA	NA	NA	NA	NA	NA	NA	NA	NA
udk (O3K_RS09135)	NA	NA	NA	NA	NA	NA	NA	NA	NA	NA	NA	NA	NA	NA	NA	NA	NA	NA	NA	NA
pdxB (O3K_RS07935)	NA	NA	NA	NA	NA	NA	NA	NA	NA	NA	NA	NA	NA	NA	NA	NA	NA	NA	NA	NA
yieF (O3K_RS25550)	NA	NA	NA	NA	NA	NA	NA	NA	NA	NA	NA	NA	NA	0.551181	NA	NA	NA	NA	NA	0.551181
greB (O3K_RS01970)	NA	NA	NA	NA	NA	NA	NA	NA	NA	NA	NA	NA	NA	NA	NA	NA	NA	NA	NA	NA
ydfG (O3K_RS12795)	NA	NA	NA	NA	NA	NA	NA	NA	NA	NA	NA	NA	NA	NA	NA	NA	NA	NA	NA	NA
celC (O3K_RS11320)	NA	NA	NA	NA	NA	NA	NA	NA	NA	NA	NA	NA	NA	NA	NA	NA	NA	NA	0.547348	NA
mutH (O3K_RS05335)	NA	NA	0.54611	NA	NA	NA	NA	NA	NA	NA	NA	NA	NA	NA	NA	NA	NA	NA	NA	NA
rutA (O3K_RS16000)	NA	NA	NA	NA	NA	NA	NA	NA	NA	NA	NA	NA	NA	NA	NA	NA	NA	NA	NA	NA
gor (O3K_RS01375)	NA	NA	NA	NA	NA	NA	NA	NA	NA	NA	NA	NA	NA	NA	NA	NA	NA	NA	NA	NA
yhjE (O3K_RS01245)	NA	NA	0.542364	NA	0.542364	0.542364	NA	NA	NA	NA	0.542364	NA	NA	NA	NA	NA	NA	NA	0.542364	NA
cysS (O3K_RS19015)	NA	0.53793	NA	NA	NA	NA	0.53793	NA	0.53793	NA	NA	NA	NA	NA	NA	NA	NA	0.53793	NA	NA
adcA (O3K_RS09775)	NA	NA	0.537625	NA	NA	NA	NA	NA	NA	NA	NA	NA	NA	NA	NA	NA	NA	NA	NA	NA
rpoD (O3K_RS03595)	NA	NA	NA	NA	NA	NA	NA	NA	NA	NA	NA	NA	NA	NA	NA	NA	NA	NA	NA	NA
arcC (O3K_RS05075)	NA	0.531071	NA	NA	NA	NA	0.531071	NA	NA	NA	NA	NA	NA	NA	NA	NA	NA	NA	NA	NA
yhaJ (O3K_RS03385)	NA	NA	NA	NA	NA	NA	NA	NA	NA	NA	NA	NA	NA	NA	NA	NA	NA	NA	NA	NA
ygfA (O3K_RS04875)	NA	0.529636	NA	NA	NA	NA	0.529636	NA	NA	NA	NA	NA	NA	NA	NA	NA	NA	NA	NA	NA
rplQ (O3K_RS02470)	NA	NA	NA	NA	NA	NA	NA	NA	0.528717	NA	NA	NA	NA	NA	NA	NA	NA	0.528717	NA	NA
glpF (O3K_RS24450)	NA	NA	NA	NA	NA	NA	NA	NA	NA	NA	NA	NA	NA	NA	NA	NA	NA	NA	0.526433	NA
rplL (O3K_RS24135)	NA	NA	NA	NA	NA	NA	NA	NA	0.525225	NA	NA	NA	NA	NA	NA	NA	NA	0.525225	NA	NA
lacZ (O3K_RS19895)	NA	NA	NA	NA	NA	NA	NA	NA	NA	NA	NA	NA	NA	NA	NA	NA	NA	NA	NA	NA
rcnA (O3K_RS08945)	NA	NA	NA	NA	NA	0.518869	NA	NA	NA	NA	NA	NA	NA	NA	NA	NA	NA	NA	0.518869	NA
pflB (O3K_RS16930)	NA	0.517341	NA	NA	NA	NA	0.517341	NA	NA	NA	NA	NA	NA	NA	NA	NA	NA	NA	NA	NA
nuoC (O3K_RS08105)	NA	NA	NA	NA	NA	NA	NA	NA	NA	NA	NA	NA	NA	NA	NA	NA	NA	NA	NA	NA
kdsA (O3K_RS14650)	NA	0.514941	NA	NA	NA	NA	0.514941	NA	NA	NA	NA	NA	NA	NA	NA	NA	NA	NA	NA	NA
panB (O3K_RS21075)	NA	0.513372	NA	NA	NA	NA	0.513372	NA	NA	NA	NA	NA	NA	NA	NA	NA	NA	NA	NA	NA
trpR (O3K_RS21770)	NA	0.511943	NA	NA	NA	NA	0.511943	NA	NA	NA	NA	NA	NA	NA	NA	NA	NA	NA	NA	NA
rplI (O3K_RS22805)	NA	NA	NA	NA	NA	NA	NA	NA	0.510862	NA	NA	NA	NA	NA	NA	NA	NA	0.510862	NA	NA
yqjA (O3K_RS03435)	NA	NA	NA	NA	NA	NA	NA	NA	NA	NA	NA	NA	NA	NA	NA	NA	NA	NA	0.508908	NA
yidL (O3K_RS00110)	NA	NA	NA	NA	NA	NA	NA	NA	NA	NA	NA	NA	NA	NA	NA	NA	NA	NA	NA	NA
queA (O3K_RS19625)	NA	NA	NA	NA	NA	NA	NA	NA	NA	NA	NA	NA	NA	NA	NA	NA	NA	NA	NA	NA
rpmB (O3K_RS00620)	NA	NA	NA	NA	NA	NA	NA	NA	0.504523	NA	NA	NA	NA	NA	NA	NA	NA	0.504523	NA	NA
tonB (O3K_RS14455)	NA	NA	NA	NA	NA	NA	NA	NA	NA	NA	NA	NA	NA	NA	NA	NA	NA	NA	0.503921	NA
dut (O3K_RS00605)	0.502659	NA	NA	NA	NA	NA	NA	NA	NA	NA	NA	NA	NA	NA	NA	NA	NA	NA	NA	NA
feoA (O3K_RS01960)	NA	NA	0.499301	NA	NA	0.499301	NA	NA	NA	NA	NA	NA	NA	NA	NA	NA	NA	NA	0.499301	NA
metB (O3K_RS24375)	NA	0.498331	NA	NA	NA	NA	0.498331	NA	NA	NA	NA	NA	NA	NA	NA	NA	NA	NA	NA	NA
fecA (O3K_RS22225)	NA	NA	NA	NA	NA	0.497283	NA	NA	NA	NA	NA	NA	NA	NA	NA	NA	NA	NA	0.497283	NA
rpsO (O3K_RS03080)	NA	NA	NA	NA	NA	NA	NA	NA	0.495978	NA	NA	NA	NA	NA	NA	NA	NA	0.495978	NA	NA
dinG (O3K_RS17460)	NA	NA	0.493415	NA	NA	NA	NA	NA	NA	NA	NA	NA	NA	NA	NA	NA	NA	NA	NA	NA
gltD (O3K_RS02840)	NA	0.492069	NA	NA	NA	NA	0.492069	NA	NA	NA	NA	NA	NA	NA	NA	NA	NA	NA	NA	NA
carA (O3K_RS21570)	NA	0.489896	NA	NA	NA	NA	0.489896	NA	NA	NA	NA	NA	NA	NA	NA	NA	NA	NA	NA	NA
glnS (O3K_RS18365)	NA	0.489321	NA	NA	NA	NA	0.489321	NA	0.489321	NA	NA	NA	NA	NA	NA	NA	NA	0.489321	NA	NA
znuA (O3K_RS10700)	NA	NA	NA	NA	NA	0.489012	NA	NA	NA	NA	NA	NA	NA	NA	NA	NA	NA	NA	0.489012	NA
prfA (O3K_RS14670)	NA	NA	NA	NA	NA	NA	NA	NA	0.486949	NA	NA	NA	NA	NA	NA	NA	NA	0.486949	NA	NA
metG (O3K_RS08905)	NA	0.485701	NA	NA	NA	NA	0.485701	NA	0.485701	NA	NA	NA	NA	NA	NA	NA	NA	0.485701	NA	NA
fusA (O3K_RS02310)	NA	NA	NA	NA	NA	NA	NA	NA	0.484945	NA	NA	NA	NA	NA	NA	NA	NA	0.484945	NA	NA
yphB (O3K_RS06705)	NA	NA	0.484094	NA	NA	NA	NA	NA	NA	NA	NA	NA	NA	NA	NA	NA	NA	NA	NA	NA
rpoC (O3K_RS24125)	NA	NA	NA	NA	NA	NA	NA	NA	NA	NA	NA	NA	NA	NA	NA	NA	NA	NA	NA	NA
evgS (O3K_RS07565)	NA	NA	NA	NA	NA	NA	NA	NA	NA	NA	NA	NA	0.482253	NA	NA	NA	NA	NA	NA	NA
fabA (O3K_RS16670)	NA	0.482235	NA	NA	NA	NA	0.482235	NA	NA	NA	NA	NA	NA	NA	NA	NA	NA	NA	NA	NA
xylH (O3K_RS00980)	NA	NA	NA	NA	NA	NA	NA	NA	NA	NA	NA	NA	NA	NA	NA	NA	NA	NA	0.481711	NA
pyk (O3K_RS10715)	0.481662	0.481662	NA	NA	NA	NA	0.481662	NA	NA	NA	NA	NA	NA	NA	NA	NA	NA	NA	NA	NA
dinJ (O3K_RS20485)	NA	NA	NA	NA	NA	NA	NA	NA	NA	NA	NA	NA	NA	NA	NA	NA	NA	NA	NA	NA
arsR (O3K_RS01365)	NA	NA	NA	NA	NA	NA	NA	NA	NA	NA	NA	NA	NA	NA	NA	NA	NA	NA	NA	NA
manZ (O3K_RS10895)	NA	NA	NA	NA	NA	NA	NA	NA	NA	NA	NA	NA	NA	NA	NA	NA	NA	NA	0.479738	NA
mdoG (O3K_RS15385)	NA	NA	NA	NA	NA	NA	NA	NA	NA	NA	0.478546	NA	NA	NA	NA	NA	NA	NA	NA	NA
tyrA (O3K_RS06420)	NA	0.477846	NA	NA	NA	NA	0.477846	NA	NA	NA	NA	NA	NA	NA	NA	NA	NA	NA	NA	NA
rpsU (O3K_RS03605)	NA	NA	NA	NA	NA	NA	NA	NA	0.474858	NA	NA	NA	NA	NA	NA	NA	NA	0.474858	NA	NA
nuoH (O3K_RS08125)	NA	NA	NA	NA	NA	NA	NA	NA	NA	NA	NA	NA	NA	NA	NA	NA	NA	NA	NA	NA
lamB (O3K_RS23860)	NA	NA	0.474544	NA	NA	NA	NA	NA	NA	NA	NA	NA	NA	NA	NA	NA	NA	NA	0.474544	NA
rpoB (O3K_RS24130)	NA	NA	NA	NA	NA	NA	NA	NA	NA	NA	NA	NA	NA	NA	NA	NA	NA	NA	NA	NA
frc (O3K_RS07545)	NA	NA	NA	NA	NA	NA	NA	NA	NA	NA	NA	NA	0.474043	NA	NA	NA	NA	NA	NA	NA
dgoK (O3K_RS00045)	NA	0.471126	NA	NA	NA	NA	0.471126	NA	NA	NA	NA	NA	NA	NA	NA	NA	NA	NA	NA	NA
secD (O3K_RS19610)	NA	NA	NA	NA	NA	NA	NA	NA	NA	NA	NA	NA	NA	NA	NA	NA	NA	NA	0.467842	NA
bcp (O3K_RS07035)	NA	NA	NA	NA	NA	NA	NA	NA	NA	NA	NA	NA	NA	NA	NA	NA	NA	NA	NA	NA
glsA (O3K_RS12910)	NA	0.464051	NA	NA	NA	NA	0.464051	NA	NA	NA	NA	NA	NA	NA	NA	NA	NA	NA	NA	NA
rplO (O3K_RS02435)	NA	NA	NA	NA	NA	NA	NA	NA	0.462219	NA	NA	NA	NA	NA	NA	NA	NA	0.462219	NA	NA
fabZ (O3K_RS20850)	NA	0.461978	NA	NA	NA	NA	0.461978	NA	NA	NA	NA	NA	NA	NA	NA	NA	NA	NA	NA	NA
kdsB (O3K_RS16855)	NA	0.461643	NA	NA	NA	NA	0.461643	NA	NA	NA	NA	NA	NA	NA	NA	NA	NA	NA	NA	NA
shiA (O3K_RS09675)	NA	NA	NA	NA	NA	0.460499	NA	NA	NA	NA	NA	NA	NA	NA	NA	NA	NA	NA	0.460499	NA
treR (O3K_RS22615)	NA	NA	NA	NA	NA	NA	NA	NA	NA	NA	NA	NA	NA	NA	NA	NA	NA	NA	NA	NA
soxS (O3K_RS12870)	NA	0.45639	NA	NA	NA	NA	0.45639	NA	NA	NA	NA	NA	NA	NA	NA	NA	NA	NA	NA	NA
yhjB (O3K_RS01260)	NA	NA	NA	NA	NA	NA	NA	NA	NA	NA	NA	NA	NA	NA	NA	NA	NA	NA	NA	NA
ulaD (O3K_RS22845)	NA	0.455199	NA	NA	NA	NA	0.455199	NA	NA	NA	NA	NA	NA	NA	NA	NA	NA	NA	NA	NA
gppA (O3K_RS25205)	NA	NA	0.45492	NA	NA	NA	NA	NA	NA	NA	NA	NA	NA	NA	NA	NA	NA	NA	NA	NA
queF (O3K_RS05510)	NA	NA	NA	NA	NA	NA	NA	NA	NA	NA	NA	NA	NA	NA	NA	NA	NA	NA	NA	NA
manA (O3K_RS12210)	NA	NA	NA	NA	NA	NA	NA	NA	NA	NA	NA	NA	NA	NA	NA	NA	NA	NA	NA	NA
gltD (O3K_RS07115)	NA	0.440629	NA	NA	NA	NA	0.440629	NA	NA	NA	NA	NA	NA	NA	NA	NA	NA	NA	NA	NA
hexR (O3K_RS10720)	NA	NA	0.436623	NA	NA	NA	NA	NA	NA	NA	NA	NA	NA	NA	NA	NA	NA	NA	NA	NA
nuoI (O3K_RS08130)	NA	NA	NA	NA	NA	NA	NA	NA	NA	NA	NA	NA	NA	NA	NA	NA	NA	NA	NA	NA
elfD (O3K_RS16745)	NA	NA	0.42657	NA	NA	NA	NA	NA	NA	NA	NA	NA	NA	NA	NA	NA	NA	NA	NA	NA
yidC (O3K_RS25590)	NA	NA	NA	NA	NA	NA	NA	NA	NA	NA	NA	NA	NA	NA	NA	NA	NA	NA	0.424909	NA
secE (O3K_RS24160)	NA	NA	NA	NA	NA	NA	NA	NA	NA	NA	NA	NA	NA	NA	NA	NA	NA	NA	0.422369	NA
fdhF (O3K_RS23635)	NA	0.421485	NA	NA	NA	NA	0.421485	NA	NA	NA	NA	NA	NA	NA	NA	NA	NA	NA	NA	NA
coaBC (O3K_RS00610)	NA	NA	NA	NA	NA	NA	NA	NA	NA	NA	NA	NA	NA	NA	NA	NA	NA	NA	NA	NA
yjiE (O3K_RS22085)	NA	NA	NA	NA	NA	NA	NA	NA	NA	NA	NA	NA	NA	NA	NA	NA	NA	NA	NA	NA
ycfQ (O3K_RS15085)	NA	NA	NA	NA	NA	NA	NA	NA	NA	NA	NA	NA	NA	NA	NA	NA	NA	NA	NA	NA
rpsN (O3K_RS02405)	NA	NA	NA	NA	NA	NA	NA	NA	0.410831	NA	NA	NA	NA	NA	NA	NA	NA	0.410831	NA	NA
dapB (O3K_RS21575)	NA	0.408406	NA	NA	NA	NA	0.408406	NA	NA	NA	NA	NA	NA	NA	NA	NA	NA	NA	NA	NA
radA (O3K_RS21790)	NA	NA	0.405453	NA	NA	NA	NA	NA	NA	NA	NA	NA	NA	NA	NA	NA	NA	NA	NA	NA
tmk (O3K_RS03975)	NA	NA	NA	NA	NA	NA	NA	NA	NA	NA	NA	NA	NA	NA	NA	NA	NA	NA	NA	NA
rhaR (O3K_RS24550)	NA	NA	NA	NA	NA	NA	NA	NA	NA	NA	NA	NA	NA	NA	NA	NA	NA	NA	NA	NA
gudP (O3K_RS05535)	NA	NA	NA	NA	NA	0.397614	NA	NA	NA	NA	NA	NA	NA	NA	NA	NA	NA	NA	0.397614	NA
ssuD (O3K_RS16765)	NA	NA	NA	NA	NA	NA	0.395656	NA	NA	NA	NA	NA	NA	NA	NA	NA	NA	NA	NA	NA
agaS (O3K_RS03230)	NA	NA	NA	NA	NA	NA	NA	NA	NA	NA	NA	NA	NA	NA	NA	NA	NA	NA	0.383256	NA
glmU (O3K_RS25445)	NA	NA	NA	NA	NA	NA	NA	NA	NA	NA	NA	NA	NA	NA	NA	NA	NA	NA	NA	NA
purB (O3K_RS14985)	NA	NA	0.378592	NA	NA	NA	NA	NA	NA	NA	NA	NA	NA	NA	NA	NA	NA	NA	NA	NA
asnS (O3K_RS16790)	NA	0.373863	NA	NA	NA	NA	0.373863	NA	0.373863	NA	NA	NA	NA	NA	NA	NA	NA	0.373863	NA	NA
hisG (O3K_RS09360)	NA	0.372603	NA	NA	NA	NA	0.372603	NA	NA	NA	NA	NA	NA	NA	NA	NA	NA	NA	NA	NA
yidR (O3K_RS00070)	NA	0.369408	NA	NA	NA	NA	0.369408	NA	NA	NA	NA	NA	NA	NA	NA	NA	NA	NA	NA	NA
ybjI (O3K_RS17225)	NA	NA	NA	NA	NA	NA	NA	NA	NA	NA	NA	NA	NA	NA	NA	NA	NA	NA	NA	NA
dicB (O3K_RS14405)	NA	NA	NA	NA	NA	NA	NA	NA	NA	NA	NA	NA	NA	NA	NA	NA	NA	NA	NA	NA
yafC (O3K_RS20700)	NA	NA	NA	NA	NA	NA	NA	NA	NA	NA	NA	NA	NA	NA	NA	NA	NA	NA	NA	NA
yfcS (O3K_RS07850)	NA	NA	0.362942	NA	NA	NA	NA	NA	NA	NA	NA	NA	NA	NA	NA	NA	NA	NA	NA	NA
rplT (O3K_RS11430)	NA	NA	NA	NA	NA	NA	NA	NA	0.360977	NA	NA	NA	NA	NA	NA	NA	NA	0.360977	NA	NA
ldcA (O3K_RS14765)	NA	NA	NA	NA	NA	NA	NA	NA	NA	NA	NA	NA	NA	NA	NA	NA	NA	NA	NA	NA
rsfS (O3K_RS18560)	NA	NA	NA	NA	NA	NA	NA	NA	NA	NA	NA	NA	NA	NA	NA	NA	NA	NA	NA	NA
cydB (O3K_RS18100)	NA	NA	NA	NA	NA	NA	NA	NA	NA	NA	NA	NA	NA	NA	NA	NA	NA	NA	NA	NA
purU (O3K_RS14555)	NA	0.358311	NA	NA	NA	NA	0.358311	NA	NA	NA	NA	NA	NA	NA	NA	NA	NA	NA	NA	NA
potC (O3K_RS15020)	NA	NA	NA	NA	NA	0.356584	NA	NA	NA	NA	NA	NA	NA	NA	NA	NA	NA	NA	0.356584	NA
pta (O3K_RS07165)	NA	0.353984	NA	NA	NA	NA	0.353984	NA	NA	NA	NA	NA	NA	NA	NA	NA	NA	NA	NA	NA
aroE (O3K_RS02535)	NA	0.353535	NA	NA	NA	NA	0.353535	NA	NA	NA	NA	NA	NA	NA	NA	NA	NA	NA	NA	NA
nfnB (O3K_RS18870)	0.351513	NA	NA	NA	NA	NA	NA	NA	NA	NA	NA	NA	NA	NA	NA	NA	NA	NA	NA	NA
lexA (O3K_RS23825)	NA	NA	0.350327	NA	NA	NA	NA	NA	NA	NA	NA	NA	NA	NA	NA	NA	NA	NA	NA	NA
caiB (O3K_RS21540)	NA	NA	NA	NA	NA	NA	NA	NA	NA	NA	NA	NA	NA	NA	NA	NA	NA	NA	NA	NA
ybcM (O3K_RS09975)	NA	NA	0.346989	NA	NA	NA	NA	NA	NA	NA	NA	NA	NA	NA	NA	NA	NA	NA	NA	NA
serA (O3K_RS04860)	NA	0.345551	NA	NA	NA	NA	0.345551	NA	NA	NA	NA	NA	NA	NA	NA	NA	NA	NA	NA	NA
ygaH (O3K_RS06115)	NA	NA	NA	NA	NA	0.3447	NA	NA	NA	NA	NA	NA	NA	NA	NA	NA	NA	NA	0.3447	NA
serC (O3K_RS16910)	NA	0.343076	NA	NA	NA	NA	0.343076	NA	NA	NA	NA	NA	NA	NA	NA	NA	NA	NA	NA	NA
sulP (O3K_RS14695)	NA	NA	NA	NA	NA	0.340899	NA	NA	NA	NA	NA	NA	NA	NA	NA	NA	NA	NA	0.340899	NA
caiD (O3K_RS21550)	NA	0.339696	NA	0.339696	NA	NA	0.339696	NA	NA	NA	NA	NA	NA	NA	NA	NA	NA	NA	NA	NA
actP (O3K_RS23695)	NA	NA	NA	NA	NA	0.338053	NA	NA	NA	NA	NA	NA	NA	NA	NA	NA	NA	NA	0.338053	NA
hemA (O3K_RS14675)	NA	0.33644	NA	NA	NA	NA	0.33644	NA	NA	NA	NA	NA	NA	NA	NA	NA	NA	NA	NA	NA
ybjN (O3K_RS17180)	NA	NA	NA	NA	NA	NA	NA	NA	NA	NA	NA	NA	NA	NA	NA	NA	NA	NA	NA	NA
ulaA (O3K_RS22860)	NA	NA	NA	NA	NA	0.332048	NA	NA	NA	NA	NA	NA	NA	NA	NA	NA	NA	NA	0.332048	NA
dcd (O3K_RS09140)	0.329952	NA	NA	NA	NA	NA	NA	NA	NA	NA	NA	NA	NA	NA	NA	NA	NA	NA	NA	NA
ahpC (O3K_RS18710)	NA	NA	0.329504	NA	NA	NA	NA	NA	NA	NA	NA	NA	NA	NA	NA	NA	NA	NA	NA	NA
ydfH (O3K_RS12790)	NA	NA	NA	NA	NA	NA	NA	NA	NA	NA	NA	NA	NA	NA	NA	NA	NA	NA	NA	NA
vacJ (O3K_RS07805)	NA	NA	NA	NA	NA	0.326011	NA	NA	NA	NA	NA	NA	NA	NA	NA	NA	NA	NA	0.326011	NA
tolA (O3K_RS18070)	NA	NA	NA	NA	NA	NA	NA	NA	NA	NA	NA	NA	NA	NA	NA	NA	NA	NA	0.324825	NA
hisM (O3K_RS08000)	NA	NA	NA	NA	NA	0.320441	NA	NA	NA	NA	NA	NA	NA	NA	NA	NA	NA	NA	0.320441	NA
thrB (O3K_RS21705)	NA	0.318825	NA	NA	NA	NA	0.318825	NA	NA	NA	NA	NA	NA	NA	NA	NA	NA	NA	NA	NA
fabH (O3K_RS15185)	NA	0.315845	NA	NA	NA	NA	0.315845	NA	NA	NA	NA	NA	NA	NA	NA	NA	NA	NA	NA	NA
pabC (O3K_RS15160)	NA	0.315808	NA	NA	NA	NA	0.315808	NA	NA	NA	NA	NA	NA	NA	NA	NA	NA	NA	NA	NA
hcaT (O3K_RS06745)	NA	NA	NA	NA	NA	NA	NA	NA	NA	NA	NA	NA	NA	NA	NA	NA	NA	NA	0.312555	NA
proC (O3K_RS19715)	NA	0.31191	NA	NA	NA	NA	0.31191	NA	NA	NA	NA	NA	NA	NA	NA	NA	NA	NA	NA	NA
leuS (O3K_RS18535)	NA	0.30715	NA	NA	NA	NA	0.30715	NA	0.30715	NA	NA	NA	NA	NA	NA	NA	NA	0.30715	NA	NA
flgM (O3K_RS15275)	NA	NA	NA	NA	NA	NA	NA	NA	NA	NA	NA	NA	NA	NA	NA	NA	NA	NA	NA	NA
ansA (O3K_RS11165)	NA	0.307017	NA	NA	NA	NA	0.307017	NA	NA	NA	NA	NA	NA	NA	NA	NA	NA	NA	NA	NA
manY (O3K_RS10900)	NA	NA	NA	NA	NA	NA	NA	NA	NA	NA	NA	NA	NA	NA	NA	NA	NA	NA	0.302312	NA
gspG (O3K_RS04105)	NA	NA	NA	NA	NA	NA	NA	NA	NA	NA	NA	NA	NA	NA	NA	NA	NA	NA	0.300208	NA
asd (O3K_RS07940)	NA	0.298755	NA	NA	NA	NA	0.298755	NA	NA	NA	NA	NA	NA	NA	NA	NA	NA	NA	NA	NA
ybjD (O3K_RS17065)	NA	NA	0.298115	NA	NA	NA	NA	NA	NA	NA	NA	NA	NA	NA	NA	NA	NA	NA	NA	NA
gcvA (O3K_RS05440)	NA	NA	NA	NA	NA	NA	NA	NA	NA	NA	NA	NA	NA	NA	NA	NA	NA	NA	NA	NA
gldA (O3K_RS24345)	NA	NA	NA	NA	NA	NA	NA	NA	NA	NA	NA	NA	NA	NA	NA	NA	NA	NA	NA	NA
yphD (O3K_RS06695)	NA	NA	NA	NA	NA	NA	NA	NA	NA	NA	NA	NA	NA	NA	NA	NA	NA	NA	0.296609	NA
nagB (O3K_RS25525)	NA	0.296439	NA	NA	NA	NA	0.296439	NA	NA	NA	NA	NA	NA	NA	NA	NA	NA	NA	NA	NA
nuoN (O3K_RS08155)	NA	NA	NA	NA	NA	0.290564	NA	NA	NA	NA	NA	NA	NA	NA	NA	NA	NA	NA	0.290564	NA
purT (O3K_RS10740)	NA	NA	NA	NA	NA	NA	NA	NA	NA	NA	NA	NA	NA	NA	NA	NA	NA	NA	NA	NA
yhcH (O3K_RS02825)	NA	NA	0.28801	NA	NA	NA	NA	NA	NA	NA	NA	NA	NA	NA	NA	NA	NA	NA	NA	NA
lepB (O3K_RS06580)	NA	NA	NA	NA	NA	NA	NA	NA	NA	NA	NA	NA	NA	NA	NA	NA	NA	NA	NA	NA
ppx (O3K_RS06920)	NA	NA	NA	NA	NA	NA	0.28228	NA	NA	NA	NA	NA	NA	NA	NA	NA	NA	NA	NA	NA
rob (O3K_RS21755)	NA	0.278089	NA	NA	NA	NA	0.278089	NA	NA	NA	NA	NA	NA	NA	NA	NA	NA	NA	NA	NA
thiI (O3K_RS19535)	NA	NA	NA	NA	NA	NA	NA	NA	NA	NA	NA	NA	NA	NA	0.277349	0.277349	NA	NA	NA	NA
yhaV (O3K_RS03270)	NA	NA	NA	NA	NA	NA	NA	NA	NA	NA	NA	NA	NA	NA	NA	NA	NA	NA	NA	NA
sdaC (O3K_RS05500)	NA	NA	NA	NA	NA	0.276928	NA	NA	NA	NA	NA	NA	NA	NA	NA	NA	NA	NA	0.276928	NA
modA (O3K_RS17945)	NA	NA	NA	NA	NA	0.273978	NA	NA	NA	NA	NA	NA	NA	NA	NA	NA	NA	NA	0.273978	NA
ribD (O3K_RS19580)	NA	NA	NA	NA	NA	NA	NA	NA	NA	NA	NA	NA	NA	NA	NA	NA	NA	NA	NA	NA
ade (O3K_RS00190)	0.269512	NA	NA	NA	NA	NA	NA	NA	NA	NA	NA	NA	NA	NA	NA	NA	NA	NA	NA	NA
lacI (O3K_RS19890)	NA	NA	NA	NA	NA	NA	NA	NA	NA	NA	NA	NA	NA	NA	NA	NA	NA	NA	NA	NA
gcvP (O3K_RS04925)	NA	0.265472	NA	NA	NA	NA	0.265472	NA	NA	NA	NA	NA	NA	NA	NA	NA	NA	NA	NA	NA
rutR (O3K_RS15995)	NA	NA	NA	NA	NA	NA	NA	NA	NA	NA	NA	NA	NA	NA	NA	NA	NA	NA	NA	NA
folP (O3K_RS03020)	NA	0.263775	NA	NA	NA	NA	0.263775	NA	NA	NA	NA	NA	NA	NA	NA	NA	NA	NA	NA	NA
baeR (O3K_RS09060)	NA	NA	NA	NA	NA	NA	NA	NA	NA	NA	NA	NA	NA	NA	NA	NA	NA	NA	NA	NA
mraZ (O3K_RS21330)	NA	NA	NA	NA	NA	NA	NA	NA	NA	NA	NA	NA	NA	NA	NA	NA	NA	NA	NA	NA
ybaM (O3K_RS19305)	NA	NA	0.255409	NA	NA	NA	NA	NA	NA	NA	NA	NA	NA	NA	NA	NA	NA	NA	NA	NA
mlc (O3K_RS12310)	NA	NA	NA	NA	NA	NA	NA	NA	NA	NA	NA	NA	NA	NA	NA	NA	NA	NA	NA	NA
ycaM (O3K_RS16950)	NA	NA	NA	NA	NA	0.253395	NA	NA	NA	NA	NA	NA	NA	NA	NA	NA	NA	NA	0.253395	NA
bioD (O3K_RS17570)	NA	0.243539	NA	NA	NA	NA	0.243539	NA	NA	NA	NA	NA	NA	NA	NA	NA	NA	NA	NA	NA
kefB (O3K_RS02255)	NA	NA	NA	NA	NA	0.243228	NA	NA	NA	NA	NA	NA	NA	NA	NA	NA	NA	NA	0.243228	NA
speB (O3K_RS04725)	NA	NA	NA	NA	NA	NA	NA	NA	NA	NA	NA	NA	NA	NA	NA	NA	NA	NA	NA	NA
lsrR (O3K_RS12970)	NA	NA	NA	NA	NA	NA	NA	NA	NA	NA	NA	NA	NA	NA	NA	NA	NA	NA	NA	NA
gyrB (O3K_RS00020)	NA	NA	NA	NA	NA	NA	NA	NA	NA	NA	NA	NA	NA	NA	NA	NA	NA	NA	NA	NA
kdsD (O3K_RS05995)	NA	0.237692	NA	NA	NA	NA	0.237692	NA	NA	NA	NA	NA	NA	NA	NA	NA	NA	NA	NA	NA
ogt (O3K_RS13695)	NA	NA	0.237246	NA	NA	NA	NA	NA	NA	NA	NA	NA	NA	NA	NA	NA	NA	NA	NA	NA
recD (O3K_RS05395)	NA	NA	0.236719	NA	NA	NA	NA	NA	NA	NA	NA	NA	NA	NA	NA	NA	NA	NA	NA	NA
rpmD (O3K_RS02430)	NA	NA	NA	NA	NA	NA	NA	NA	0.236402	NA	NA	NA	NA	NA	NA	NA	NA	0.236402	NA	NA
prs (O3K_RS14690)	NA	NA	NA	NA	NA	NA	NA	NA	NA	NA	NA	NA	NA	NA	NA	NA	NA	NA	NA	NA
mfd (O3K_RS15070)	NA	NA	0.235899	NA	NA	NA	NA	NA	NA	NA	NA	NA	NA	NA	NA	NA	NA	NA	NA	NA
glk (O3K_RS07470)	0.233693	0.233693	NA	NA	NA	NA	0.233693	NA	NA	NA	NA	NA	NA	NA	NA	NA	NA	NA	NA	NA
pdhR (O3K_RS21180)	NA	NA	NA	NA	NA	NA	NA	NA	NA	NA	NA	NA	NA	NA	NA	NA	NA	NA	NA	NA
rpsL (O3K_RS02300)	NA	NA	NA	NA	NA	NA	NA	NA	0.230315	NA	NA	NA	NA	NA	NA	NA	NA	0.230315	NA	NA
pepB (O3K_RS06810)	NA	NA	NA	NA	NA	NA	NA	NA	NA	NA	NA	NA	NA	NA	NA	NA	NA	NA	NA	NA
uvrD (O3K_RS25020)	NA	NA	0.220602	NA	NA	NA	NA	NA	NA	NA	NA	NA	NA	NA	NA	NA	NA	NA	NA	NA
agaC (O3K_RS03215)	NA	NA	NA	NA	NA	NA	NA	NA	NA	NA	NA	NA	NA	NA	NA	NA	NA	NA	0.21982	NA
nanR (O3K_RS02800)	NA	NA	NA	NA	NA	NA	NA	NA	NA	NA	NA	NA	NA	NA	NA	NA	NA	NA	NA	NA
dcuD (O3K_RS02795)	NA	NA	NA	NA	NA	0.218006	NA	NA	NA	NA	NA	NA	NA	NA	NA	NA	NA	NA	0.218006	NA
bepA (O3K_RS06960)	NA	NA	NA	NA	NA	NA	NA	NA	NA	NA	NA	NA	NA	NA	NA	NA	NA	NA	NA	NA
cydC (O3K_RS17015)	NA	NA	NA	NA	NA	0.21576	NA	NA	NA	NA	NA	NA	NA	NA	NA	NA	NA	NA	0.21576	NA
degS (O3K_RS02755)	NA	NA	0.214989	NA	NA	NA	NA	NA	NA	NA	NA	NA	NA	NA	NA	NA	NA	NA	NA	NA
rutB (O3K_RS16005)	NA	NA	NA	NA	NA	NA	NA	NA	NA	NA	NA	NA	NA	NA	NA	NA	NA	NA	NA	NA
araE (O3K_RS05285)	NA	NA	NA	NA	NA	0.213033	NA	NA	NA	NA	NA	NA	NA	NA	NA	NA	NA	NA	0.213033	NA
tatC (O3K_RS24890)	NA	NA	NA	NA	NA	NA	NA	NA	NA	NA	NA	NA	NA	NA	NA	NA	NA	NA	0.210855	NA
hcp (O3K_RS17080)	NA	NA	NA	NA	NA	NA	NA	NA	NA	NA	NA	NA	NA	NA	NA	NA	NA	NA	NA	NA
pilR (O3K_RS25745)	NA	NA	NA	NA	NA	NA	NA	NA	NA	NA	NA	NA	NA	NA	NA	NA	NA	NA	0.209293	NA
lplA (O3K_RS21800)	NA	0.209144	NA	NA	NA	NA	0.209144	NA	NA	NA	NA	NA	NA	NA	NA	NA	NA	NA	NA	NA
ileS (O3K_RS21600)	NA	0.207675	NA	NA	NA	NA	0.207675	NA	0.207675	NA	NA	NA	NA	NA	NA	NA	NA	0.207675	NA	NA
eamB (O3K_RS06525)	NA	NA	NA	NA	NA	0.205726	NA	NA	NA	NA	NA	NA	NA	NA	NA	NA	NA	NA	0.205726	NA
ackA (O3K_RS08055)	NA	0.20482	NA	NA	NA	NA	0.20482	NA	NA	NA	NA	NA	NA	NA	NA	NA	NA	NA	NA	NA
fimD (O3K_RS18985)	NA	NA	NA	NA	NA	NA	NA	NA	NA	NA	NA	NA	NA	NA	NA	NA	NA	NA	0.203433	NA
barA (O3K_RS05555)	NA	NA	NA	NA	NA	NA	NA	NA	NA	NA	NA	NA	NA	NA	NA	NA	NA	NA	NA	NA
fadE (O3K_RS20510)	NA	0.196441	NA	0.196441	NA	NA	0.196441	NA	NA	NA	NA	NA	NA	NA	NA	NA	NA	NA	NA	NA
uraA (O3K_RS16030)	NA	NA	NA	NA	NA	0.196418	NA	NA	NA	NA	NA	NA	NA	NA	NA	NA	NA	NA	0.196418	NA
pncB (O3K_RS16785)	NA	NA	NA	NA	NA	NA	NA	NA	NA	NA	NA	NA	NA	NA	NA	NA	NA	NA	NA	NA
yafQ (O3K_RS20490)	0.190226	NA	NA	NA	NA	NA	NA	NA	0.190226	NA	NA	NA	NA	NA	NA	NA	NA	0.190226	NA	NA
gshB (O3K_RS04675)	NA	NA	NA	NA	NA	NA	NA	NA	0.189587	NA	NA	NA	NA	NA	NA	NA	NA	NA	NA	NA
cysM (O3K_RS07305)	NA	0.187146	NA	NA	NA	NA	0.187146	NA	NA	NA	NA	NA	NA	NA	NA	NA	NA	NA	NA	NA
manB (O3K_RS09225)	NA	0.180571	NA	NA	NA	NA	0.180571	NA	NA	NA	NA	NA	NA	NA	NA	NA	NA	NA	NA	NA
yfiN (O3K_RS06400)	NA	NA	0.180044	NA	NA	NA	NA	NA	NA	NA	NA	NA	NA	NA	NA	NA	NA	NA	NA	NA
himD (O3K_RS16885)	NA	NA	NA	NA	NA	NA	NA	NA	NA	NA	NA	NA	NA	NA	NA	NA	NA	NA	NA	NA
dadA (O3K_RS14780)	NA	0.178969	NA	NA	NA	NA	0.178969	NA	NA	NA	NA	NA	NA	NA	NA	NA	NA	NA	NA	NA
uspE (O3K_RS13705)	NA	NA	0.178121	NA	NA	NA	NA	NA	NA	NA	NA	NA	NA	NA	NA	NA	NA	NA	NA	NA
infC (O3K_RS11420)	NA	NA	NA	NA	NA	NA	NA	NA	0.177469	NA	NA	NA	NA	NA	NA	NA	NA	0.177469	NA	NA
nudB (O3K_RS10655)	NA	0.177102	NA	NA	NA	NA	0.177102	NA	NA	NA	NA	NA	NA	NA	NA	NA	NA	NA	NA	NA
nuoM (O3K_RS08150)	NA	NA	NA	NA	NA	0.175301	NA	NA	NA	NA	NA	NA	NA	NA	NA	NA	NA	NA	0.175301	NA
yidD (O3K_RS25595)	NA	NA	NA	NA	NA	NA	NA	NA	NA	NA	NA	NA	NA	NA	NA	NA	NA	NA	0.172239	NA
srlE (O3K_RS06020)	NA	NA	NA	NA	NA	NA	NA	NA	NA	NA	NA	NA	NA	NA	NA	NA	NA	NA	0.164068	NA
dgoA (O3K_RS00050)	NA	0.163712	NA	NA	NA	NA	0.163712	NA	NA	NA	NA	NA	NA	NA	NA	NA	NA	NA	NA	NA
lacY (O3K_RS19900)	NA	NA	NA	NA	NA	0.163415	NA	NA	NA	NA	NA	NA	NA	NA	NA	NA	NA	NA	0.163415	NA
sdaA (O3K_RS05495)	NA	0.161355	NA	NA	NA	NA	0.161355	NA	NA	NA	NA	NA	NA	NA	NA	NA	NA	NA	NA	NA
nupC (O3K_RS08655)	NA	NA	NA	NA	NA	NA	NA	NA	NA	NA	NA	NA	NA	NA	NA	NA	NA	NA	0.158886	NA
torA (O3K_RS16445)	NA	NA	NA	NA	NA	NA	NA	NA	NA	NA	NA	NA	NA	NA	NA	NA	NA	NA	NA	NA
yajR (O3K_RS19515)	NA	NA	NA	NA	NA	NA	NA	NA	NA	NA	NA	NA	NA	NA	NA	NA	NA	NA	0.155509	NA
dhaM (O3K_RS14735)	NA	NA	0.151332	NA	NA	NA	NA	NA	NA	NA	NA	NA	NA	NA	NA	NA	NA	NA	0.151332	NA
nuoL (O3K_RS08145)	NA	NA	NA	NA	NA	0.150853	NA	NA	NA	NA	NA	NA	NA	NA	NA	NA	NA	NA	0.150853	NA
comF (O3K_RS01935)	0.150097	NA	NA	NA	NA	NA	NA	NA	NA	NA	NA	NA	NA	NA	NA	NA	NA	NA	NA	NA
fadI (O3K_RS07825)	NA	0.149529	NA	0.149529	NA	NA	0.149529	NA	NA	NA	NA	NA	NA	NA	NA	NA	NA	NA	NA	NA
hisB (O3K_RS09345)	NA	0.146637	NA	NA	NA	NA	0.146637	NA	NA	NA	NA	NA	NA	NA	NA	NA	NA	NA	NA	NA
fcl (O3K_RS09205)	NA	NA	NA	NA	NA	NA	NA	NA	NA	NA	NA	NA	NA	NA	NA	NA	NA	NA	NA	NA
purM (O3K_RS06935)	NA	NA	NA	NA	NA	NA	NA	NA	NA	NA	NA	NA	NA	NA	NA	NA	NA	NA	NA	NA
hha (O3K_RS19335)	NA	NA	NA	NA	NA	NA	NA	NA	NA	NA	NA	NA	NA	NA	NA	NA	NA	NA	NA	NA
hofM (O3K_RS02035)	0.135166	NA	NA	NA	NA	NA	NA	NA	NA	NA	NA	NA	NA	NA	NA	NA	NA	NA	NA	NA
rpmE2 (O3K_RS20150)	NA	NA	0.134356	NA	NA	NA	NA	NA	0.134356	NA	NA	NA	NA	NA	NA	NA	NA	0.134356	NA	NA
gntR (O3K_RS22495)	NA	NA	0.133446	NA	NA	NA	NA	NA	NA	NA	NA	NA	NA	NA	NA	NA	NA	NA	NA	NA
ycgE (O3K_RS14940)	NA	NA	NA	NA	NA	NA	NA	NA	NA	NA	NA	NA	NA	NA	NA	NA	NA	NA	NA	NA
crcB (O3K_RS18620)	NA	NA	NA	NA	NA	0.125702	NA	NA	NA	NA	NA	NA	NA	NA	NA	NA	NA	NA	0.125702	NA
livK (O3K_RS01710)	NA	NA	NA	NA	NA	0.125457	NA	NA	NA	NA	NA	NA	NA	NA	NA	NA	NA	NA	0.125457	NA
tauA (O3K_RS19805)	NA	NA	0.123185	NA	NA	0.123185	NA	NA	NA	NA	NA	NA	NA	NA	NA	NA	NA	NA	0.123185	NA
pta (O3K_RS08050)	NA	0.121502	NA	NA	NA	NA	0.121502	NA	NA	NA	NA	NA	NA	NA	NA	NA	NA	NA	NA	NA
yeiL (O3K_RS08660)	NA	NA	NA	NA	NA	NA	NA	NA	NA	NA	NA	NA	NA	NA	NA	NA	NA	NA	NA	NA
cheA (O3K_RS10200)	NA	NA	NA	NA	NA	NA	NA	NA	NA	NA	NA	NA	NA	NA	NA	NA	NA	NA	NA	NA
glnE (O3K_RS03665)	NA	0.119471	NA	NA	NA	NA	0.119471	NA	NA	NA	NA	NA	NA	NA	NA	NA	NA	NA	NA	NA
cysZ (O3K_RS07340)	NA	0.117752	NA	NA	NA	0.117752	0.117752	NA	NA	NA	NA	NA	NA	NA	NA	NA	NA	NA	0.117752	NA
rcsB (O3K_RS08390)	NA	NA	NA	NA	NA	NA	NA	NA	NA	NA	NA	NA	NA	NA	NA	NA	NA	NA	NA	NA
yraI (O3K_RS03195)	NA	NA	0.117469	NA	NA	NA	NA	NA	NA	NA	NA	NA	NA	NA	NA	NA	NA	NA	NA	NA
betB (O3K_RS20075)	NA	NA	NA	NA	NA	NA	NA	NA	NA	NA	0.115649	NA	NA	NA	NA	NA	NA	NA	NA	NA
thiL (O3K_RS19565)	NA	NA	NA	NA	NA	NA	NA	NA	NA	NA	NA	NA	NA	NA	0.108775	0.108775	NA	NA	NA	NA
glxK (O3K_RS03300)	NA	0.106327	NA	NA	NA	NA	0.106327	NA	NA	NA	NA	NA	NA	NA	NA	NA	NA	NA	NA	NA
yebG (O3K_RS10745)	NA	NA	0.097665	NA	NA	NA	NA	NA	NA	NA	NA	NA	NA	NA	NA	NA	NA	NA	NA	NA
cysK (O3K_RS07335)	NA	0.095548	NA	NA	NA	NA	0.095548	NA	NA	NA	NA	NA	NA	NA	NA	NA	NA	NA	NA	NA
mhpC (O3K_RS19870)	0.0948677	0.0948677	NA	NA	NA	NA	0.0948677	NA	NA	NA	NA	NA	NA	NA	NA	NA	NA	NA	NA	NA
rnhA (O3K_RS20670)	0.0926113	NA	NA	NA	NA	NA	NA	NA	NA	NA	NA	NA	NA	NA	NA	NA	NA	NA	NA	NA
vsr (O3K_RS09850)	NA	NA	0.0871523	NA	NA	NA	NA	NA	NA	NA	NA	NA	NA	NA	NA	NA	NA	NA	NA	NA
hdhA (O3K_RS12180)	NA	0.0855001	NA	NA	NA	NA	0.0855001	NA	NA	NA	NA	NA	NA	NA	NA	NA	NA	NA	NA	NA
speC (O3K_RS04585)	NA	NA	NA	NA	NA	NA	NA	NA	NA	NA	NA	NA	NA	NA	NA	NA	NA	NA	NA	NA
macA (O3K_RS17055)	NA	NA	NA	NA	NA	NA	NA	NA	NA	NA	NA	NA	NA	NA	NA	NA	NA	NA	0.0795506	NA
infB (O3K_RS03065)	NA	NA	NA	NA	NA	NA	NA	NA	0.077417	NA	NA	NA	NA	NA	NA	NA	NA	0.077417	NA	NA
cmr (O3K_RS17235)	NA	NA	NA	NA	NA	0.075182	NA	NA	NA	NA	NA	NA	NA	NA	NA	NA	NA	NA	0.075182	NA
yfhA (O3K_RS06655)	NA	NA	NA	NA	NA	NA	NA	NA	NA	NA	NA	NA	NA	NA	NA	NA	NA	NA	NA	NA
cytR (O3K_RS24415)	NA	NA	NA	NA	NA	NA	NA	NA	NA	NA	NA	NA	NA	NA	NA	NA	NA	NA	NA	NA
yqjI (O3K_RS03575)	NA	NA	0.0697007	NA	NA	NA	NA	NA	NA	NA	NA	NA	NA	NA	NA	NA	NA	NA	NA	NA
yeaJ (O3K_RS11070)	NA	NA	NA	NA	NA	NA	NA	NA	NA	NA	NA	NA	NA	NA	NA	NA	NA	NA	NA	NA
btuC (O3K_RS11705)	NA	NA	NA	NA	NA	NA	NA	NA	NA	NA	NA	NA	NA	NA	NA	NA	NA	NA	0.0669984	NA
arfA (O3K_RS02485)	NA	NA	NA	NA	NA	NA	NA	NA	0.0647965	NA	NA	NA	NA	NA	NA	NA	NA	0.0647965	NA	NA
emrE (O3K_RS09965)	NA	NA	0.0634996	NA	NA	0.0634996	NA	NA	NA	NA	0.0634996	NA	NA	0.0634996	NA	NA	NA	NA	0.0634996	0.0634996
dld (O3K_RS08810)	NA	0.061579	NA	NA	NA	NA	0.061579	NA	NA	NA	NA	NA	NA	NA	NA	NA	NA	NA	NA	NA
fbaA (O3K_RS04805)	0.0612982	0.0612982	NA	NA	NA	NA	0.0612982	NA	NA	NA	NA	NA	NA	NA	NA	NA	NA	NA	NA	NA
gloB (O3K_RS20680)	NA	0.0593446	NA	NA	NA	NA	0.0593446	NA	NA	NA	NA	NA	NA	NA	NA	NA	NA	NA	NA	NA
fdoI (O3K_RS24620)	NA	0.0567927	0.0567927	NA	NA	NA	0.0567927	NA	NA	NA	NA	NA	NA	NA	NA	NA	NA	NA	NA	NA
kilR (O3K_RS12380)	NA	NA	NA	NA	NA	NA	NA	NA	NA	NA	NA	NA	NA	NA	NA	NA	NA	NA	NA	NA
valS (O3K_RS22525)	NA	0.0478544	NA	NA	NA	NA	0.0478544	NA	0.0478544	NA	NA	NA	NA	NA	NA	NA	NA	0.0478544	NA	NA
gpmA (O3K_RS17985)	0.0401853	0.0401853	NA	NA	NA	NA	0.0401853	NA	NA	NA	NA	NA	NA	NA	NA	NA	NA	NA	NA	NA
thrC (O3K_RS21700)	NA	0.0389659	NA	NA	NA	NA	0.0389659	NA	NA	NA	NA	NA	NA	NA	NA	NA	NA	NA	NA	NA
recB (O3K_RS05390)	NA	NA	0.0379215	NA	NA	NA	NA	NA	NA	NA	NA	NA	NA	NA	NA	NA	NA	NA	NA	NA
plsB (O3K_RS23835)	NA	0.0366204	NA	NA	NA	NA	0.0366204	NA	NA	NA	NA	NA	NA	NA	NA	NA	NA	NA	NA	NA
ppk (O3K_RS06925)	NA	NA	NA	NA	NA	NA	0.030635	NA	NA	NA	NA	NA	NA	NA	NA	NA	NA	NA	NA	NA
purE (O3K_RS19030)	NA	NA	NA	NA	NA	NA	NA	NA	NA	NA	NA	NA	NA	NA	NA	NA	NA	NA	NA	NA
gph (O3K_RS02085)	NA	NA	0.0290212	NA	NA	NA	NA	NA	NA	NA	NA	NA	NA	NA	NA	NA	NA	NA	NA	NA
lysC (O3K_RS23925)	NA	0.0277933	NA	NA	NA	NA	0.0277933	NA	NA	NA	NA	NA	NA	NA	NA	NA	NA	NA	NA	NA
selA (O3K_RS00860)	NA	0.0245466	NA	NA	NA	NA	0.0245466	NA	NA	NA	NA	NA	NA	NA	NA	NA	NA	NA	NA	NA
tatD (O3K_RS24885)	0.0230542	NA	NA	NA	NA	NA	NA	NA	NA	NA	NA	NA	NA	NA	NA	NA	NA	NA	NA	NA
dgoT (O3K_RS00060)	NA	NA	NA	NA	NA	0.0220361	NA	NA	NA	NA	NA	NA	NA	NA	NA	NA	NA	NA	0.0220361	NA
rnb (O3K_RS13950)	0.0211571	NA	NA	NA	NA	NA	NA	NA	NA	NA	NA	NA	NA	NA	NA	NA	NA	NA	NA	NA
dinI (O3K_RS15325)	NA	NA	0.018113	NA	NA	NA	NA	NA	NA	NA	NA	NA	NA	NA	NA	NA	NA	NA	NA	NA
znuC (O3K_RS10695)	NA	NA	NA	NA	NA	0.0150231	NA	NA	NA	NA	NA	NA	NA	NA	NA	NA	NA	NA	0.0150231	NA
csdA (O3K_RS05430)	NA	0.0126075	NA	NA	NA	NA	0.0126075	NA	NA	NA	NA	NA	NA	NA	NA	NA	NA	NA	NA	NA
fixA (O3K_RS21525)	NA	NA	NA	NA	NA	NA	NA	NA	NA	NA	NA	NA	NA	NA	NA	NA	NA	NA	NA	NA
ymdB (O3K_RS15400)	NA	NA	NA	NA	NA	NA	NA	NA	NA	NA	NA	NA	NA	NA	NA	NA	NA	NA	NA	NA
ycjZ (O3K_RS13725)	NA	NA	NA	NA	NA	NA	NA	NA	NA	NA	NA	NA	NA	NA	NA	NA	NA	NA	NA	NA
ygbN (O3K_RS05815)	NA	NA	0.00406873	NA	NA	0.00406873	NA	NA	NA	NA	NA	NA	NA	NA	NA	NA	NA	NA	0.00406873	NA
ssb (O3K_RS23735)	NA	NA	0.00314156	NA	NA	NA	NA	NA	NA	NA	NA	NA	NA	NA	NA	NA	NA	NA	NA	NA
mhpD (O3K_RS19865)	0.00313014	NA	NA	NA	NA	NA	NA	NA	NA	NA	NA	NA	NA	NA	NA	NA	NA	NA	NA	NA
pitA (O3K_RS03965)	NA	NA	NA	NA	NA	0.00189414	NA	NA	NA	NA	NA	NA	NA	NA	NA	NA	NA	NA	0.00189414	NA
mlaC (O3K_RS02945)	NA	NA	NA	NA	NA	0.00081391	NA	NA	NA	NA	NA	NA	NA	NA	NA	NA	NA	NA	0.00081391	NA
sugE (O3K_RS23080)	NA	NA	NA	NA	NA	NA	NA	NA	NA	NA	NA	NA	NA	NA	NA	NA	NA	NA	0.000317238	NA
citE (O3K_RS18660)	NA	0	NA	NA	NA	NA	0	NA	NA	NA	NA	NA	NA	NA	NA	NA	NA	NA	NA	NA
prkB (O3K_RS02230)	NA	NA	NA	NA	NA	NA	NA	NA	NA	NA	NA	NA	NA	NA	NA	NA	NA	NA	NA	NA
gltB (O3K_RS02845)	NA	-0.00414138	NA	NA	NA	NA	-0.00414138	NA	NA	NA	NA	NA	NA	NA	NA	NA	NA	NA	NA	NA
cspC (O3K_RS10875)	NA	NA	NA	NA	NA	NA	NA	NA	NA	NA	NA	NA	NA	NA	NA	NA	NA	NA	NA	NA
ygfI (O3K_RS04825)	NA	NA	-0.010512	NA	NA	NA	NA	NA	NA	NA	NA	NA	NA	NA	NA	NA	NA	NA	NA	NA
hofO (O3K_RS02045)	-0.0141367	NA	NA	NA	NA	NA	NA	NA	NA	NA	NA	NA	NA	NA	NA	NA	NA	NA	NA	NA
thiM (O3K_RS08955)	NA	NA	NA	NA	NA	NA	NA	NA	NA	NA	NA	NA	NA	NA	-0.0146868	-0.0146868	NA	NA	NA	NA
cpxP (O3K_RS24515)	NA	NA	NA	NA	NA	NA	NA	NA	NA	NA	NA	NA	NA	NA	NA	NA	NA	NA	NA	NA
yeaD (O3K_RS11100)	NA	NA	-0.0200152	NA	NA	NA	NA	NA	NA	NA	NA	NA	NA	NA	NA	NA	NA	NA	NA	NA
cynT (O3K_RS19920)	NA	NA	NA	NA	NA	NA	-0.020053	NA	NA	NA	NA	NA	NA	NA	NA	NA	NA	NA	NA	NA
gapA (O3K_RS11105)	-0.0209779	-0.0209779	NA	NA	NA	NA	-0.0209779	NA	NA	NA	NA	NA	NA	NA	NA	NA	NA	NA	NA	NA
rnr (O3K_RS22930)	-0.0247072	NA	NA	NA	NA	NA	NA	NA	NA	NA	NA	NA	NA	NA	NA	NA	NA	NA	NA	NA
rpoE (O3K_RS06555)	NA	NA	NA	NA	NA	NA	NA	NA	NA	NA	-0.0247535	NA	NA	NA	NA	NA	NA	NA	NA	NA
hemB (O3K_RS19785)	NA	NA	NA	NA	NA	NA	NA	NA	NA	NA	NA	NA	NA	NA	NA	NA	NA	NA	NA	NA
btuE (O3K_RS11710)	NA	NA	NA	NA	NA	NA	NA	NA	NA	NA	NA	NA	NA	NA	NA	NA	NA	NA	NA	NA
frr (O3K_RS20890)	NA	NA	NA	NA	NA	NA	NA	NA	-0.0314577	NA	NA	NA	NA	NA	NA	NA	NA	-0.0314577	NA	NA
citT (O3K_RS18680)	NA	NA	NA	NA	NA	NA	NA	NA	NA	NA	NA	NA	NA	NA	NA	NA	NA	NA	-0.0337492	NA
cho (O3K_RS11295)	NA	NA	-0.034379	NA	NA	NA	NA	NA	NA	NA	NA	NA	NA	NA	NA	NA	NA	NA	NA	NA
dinG (O3K_RS10950)	NA	NA	-0.0356732	NA	NA	NA	NA	NA	NA	NA	NA	NA	NA	NA	NA	NA	NA	NA	NA	NA
dxs (O3K_RS19550)	NA	-0.0362926	NA	NA	NA	NA	-0.0362926	NA	NA	NA	NA	NA	NA	NA	-0.0362926	-0.0362926	NA	NA	NA	NA
rdgB (O3K_RS04640)	-0.0366069	NA	NA	NA	NA	NA	NA	NA	NA	NA	NA	NA	NA	NA	NA	NA	NA	NA	NA	NA
lrhA (O3K_RS08090)	NA	NA	NA	NA	NA	NA	NA	NA	NA	NA	NA	NA	NA	NA	NA	NA	NA	NA	NA	NA
feoB (O3K_RS01955)	NA	NA	-0.0389454	NA	NA	-0.0389454	NA	NA	NA	NA	NA	NA	NA	NA	NA	NA	NA	NA	-0.0389454	NA
cas1 (O3K_RS05720)	NA	NA	-0.0405882	NA	NA	NA	NA	NA	NA	NA	NA	NA	NA	NA	NA	NA	NA	NA	NA	NA
elfC (O3K_RS16740)	NA	NA	NA	NA	NA	NA	NA	NA	NA	NA	NA	NA	NA	NA	NA	NA	NA	NA	-0.0419857	NA
rpsK (O3K_RS02455)	NA	NA	NA	NA	NA	NA	NA	NA	-0.0435229	NA	NA	NA	NA	NA	NA	NA	NA	-0.0435229	NA	NA
recC (O3K_RS05380)	NA	NA	-0.0443978	NA	NA	NA	NA	NA	NA	NA	NA	NA	NA	NA	NA	NA	NA	NA	NA	NA
astE (O3K_RS11280)	NA	-0.0453929	NA	NA	NA	NA	-0.0453929	NA	NA	NA	NA	NA	NA	NA	NA	NA	NA	NA	NA	NA
dacB (O3K_RS02995)	NA	NA	NA	NA	NA	NA	NA	NA	NA	NA	NA	NA	NA	NA	NA	NA	NA	NA	NA	NA
sxy (O3K_RS16645)	NA	NA	-0.0500374	NA	NA	NA	NA	NA	NA	NA	NA	NA	NA	NA	NA	NA	NA	NA	-0.0500374	NA
ascG (O3K_RS05965)	NA	NA	NA	NA	NA	NA	NA	NA	NA	NA	NA	NA	NA	NA	NA	NA	NA	NA	NA	NA
mltC (O3K_RS04595)	NA	NA	-0.0503969	NA	NA	NA	NA	NA	NA	NA	NA	NA	NA	NA	NA	NA	NA	NA	NA	NA
nuoG (O3K_RS08120)	NA	NA	NA	NA	NA	NA	NA	NA	NA	NA	NA	NA	NA	NA	NA	NA	NA	NA	NA	NA
tesC (O3K_RS19420)	NA	-0.0531494	NA	-0.0531494	NA	NA	-0.0531494	NA	NA	NA	NA	NA	NA	NA	NA	NA	NA	NA	NA	NA
yjeM (O3K_RS23040)	NA	NA	NA	NA	NA	-0.0532636	NA	NA	NA	NA	NA	NA	NA	NA	NA	NA	NA	NA	-0.0532636	NA
proA (O3K_RS20405)	NA	-0.0545714	NA	NA	NA	NA	-0.0545714	NA	NA	NA	NA	NA	NA	NA	NA	NA	NA	NA	NA	NA
corA (O3K_RS25010)	NA	NA	NA	NA	NA	-0.0551063	NA	NA	NA	NA	NA	NA	NA	NA	NA	NA	NA	NA	-0.0551063	NA
rpoS (O3K_RS05790)	NA	NA	NA	NA	NA	NA	NA	NA	NA	NA	NA	NA	NA	NA	NA	NA	NA	NA	NA	NA
yqeG (O3K_RS05265)	NA	NA	NA	NA	NA	-0.0585553	NA	NA	NA	NA	NA	NA	NA	NA	NA	NA	NA	NA	-0.0585553	NA
fadH (O3K_RS03525)	NA	-0.062082	NA	-0.062082	NA	NA	-0.062082	NA	NA	NA	NA	NA	NA	NA	NA	NA	NA	NA	NA	NA
sseA (O3K_RS06820)	NA	NA	-0.0623206	NA	NA	NA	NA	NA	NA	NA	NA	NA	NA	NA	NA	NA	NA	NA	NA	NA
csgE (O3K_RS15430)	NA	NA	NA	NA	NA	NA	NA	NA	NA	NA	NA	NA	NA	NA	NA	NA	NA	NA	-0.0625899	NA
zraR (O3K_RS24040)	NA	NA	NA	NA	NA	NA	NA	NA	NA	NA	NA	NA	NA	NA	NA	NA	NA	NA	NA	NA
rbsC (O3K_RS25345)	NA	NA	NA	NA	NA	NA	NA	NA	NA	NA	NA	NA	NA	NA	NA	NA	NA	NA	-0.0647316	NA
ilvD (O3K_RS25240)	NA	-0.0651392	NA	NA	NA	NA	-0.0651392	NA	NA	NA	NA	NA	NA	NA	NA	NA	NA	NA	NA	NA
nadA (O3K_RS18010)	NA	-0.066653	NA	NA	NA	NA	-0.066653	NA	NA	NA	NA	NA	NA	NA	NA	NA	NA	NA	NA	NA
ydiF (O3K_RS11790)	NA	-0.0672969	NA	NA	NA	NA	-0.0672969	NA	NA	NA	NA	NA	NA	NA	NA	NA	NA	NA	NA	NA
fecB (O3K_RS22230)	NA	NA	NA	NA	NA	NA	NA	NA	NA	NA	NA	NA	NA	NA	NA	NA	NA	NA	-0.0729621	NA
cusB (O3K_RS18890)	NA	NA	NA	NA	NA	-0.0769427	NA	NA	NA	NA	NA	NA	NA	NA	NA	NA	NA	NA	-0.0769427	NA
entA (O3K_RS18760)	NA	NA	NA	NA	NA	NA	NA	NA	-0.0773127	NA	NA	NA	NA	NA	NA	NA	NA	NA	NA	NA
recN (O3K_RS06345)	NA	NA	-0.0789695	NA	NA	NA	NA	NA	NA	NA	NA	NA	NA	NA	NA	NA	NA	NA	NA	NA
rne (O3K_RS15215)	-0.0856599	NA	NA	NA	NA	NA	NA	NA	NA	NA	NA	NA	NA	NA	NA	NA	NA	NA	NA	NA
nupG (O3K_RS07380)	NA	NA	NA	NA	NA	NA	NA	NA	NA	NA	NA	NA	NA	NA	NA	NA	NA	NA	-0.0897664	NA
hcaC (O3K_RS06725)	-0.0899015	-0.0899015	NA	NA	NA	NA	-0.0899015	NA	NA	NA	NA	NA	NA	-0.0899015	NA	NA	NA	NA	NA	-0.0899015
purP (O3K_RS25545)	NA	NA	NA	NA	NA	-0.0900601	NA	NA	NA	NA	NA	NA	NA	NA	NA	NA	NA	NA	-0.0900601	NA
bglB (O3K_RS25510)	NA	NA	NA	NA	NA	NA	NA	NA	NA	NA	NA	NA	NA	NA	NA	NA	NA	NA	NA	NA
yaeJ (O3K_RS20790)	NA	NA	NA	NA	NA	NA	NA	NA	-0.0921728	NA	NA	NA	NA	NA	NA	NA	NA	-0.0921728	NA	NA
ydeE (O3K_RS12825)	NA	NA	NA	NA	NA	NA	NA	NA	NA	NA	NA	NA	NA	NA	NA	NA	NA	NA	-0.0962025	NA
lptB (O3K_RS02900)	NA	NA	NA	NA	NA	NA	NA	NA	NA	NA	NA	NA	NA	NA	NA	NA	NA	NA	-0.0974479	NA
uxaA (O3K_RS03475)	NA	-0.0977321	NA	NA	NA	NA	-0.0977321	NA	NA	NA	NA	NA	NA	NA	NA	NA	NA	NA	NA	NA
sodA (O3K_RS24540)	NA	NA	-0.0980157	NA	NA	NA	NA	NA	NA	NA	NA	NA	-0.0980157	NA	NA	NA	NA	NA	NA	NA
yibD (O3K_RS00715)	NA	NA	-0.0986195	NA	NA	NA	NA	NA	NA	NA	NA	NA	NA	NA	NA	NA	NA	NA	NA	NA
hemD (O3K_RS25080)	NA	NA	NA	NA	NA	NA	NA	NA	NA	NA	NA	NA	NA	NA	NA	NA	NA	NA	NA	NA
recR (O3K_RS19275)	NA	NA	-0.100277	NA	NA	NA	NA	NA	NA	NA	NA	NA	NA	NA	NA	NA	NA	NA	NA	NA
gsiB (O3K_RS17295)	NA	NA	-0.100363	NA	NA	NA	NA	NA	NA	NA	NA	NA	NA	NA	NA	NA	NA	NA	-0.100363	NA
emrB (O3K_RS06095)	NA	NA	NA	NA	NA	NA	NA	NA	NA	NA	NA	NA	NA	NA	NA	NA	NA	NA	-0.101771	NA
mhpB (O3K_RS19875)	-0.102732	-0.102732	NA	NA	NA	NA	-0.102732	NA	NA	NA	NA	NA	NA	NA	NA	NA	NA	NA	NA	NA
torI (O3K_RS07615)	NA	NA	NA	NA	NA	NA	NA	NA	NA	NA	NA	NA	NA	NA	NA	NA	NA	NA	NA	NA
yidP (O3K_RS00095)	NA	NA	NA	NA	NA	NA	NA	NA	NA	NA	NA	NA	NA	NA	NA	NA	NA	NA	-0.103304	NA
yhjH (O3K_RS01235)	NA	NA	NA	NA	NA	NA	NA	NA	NA	NA	NA	NA	NA	NA	NA	NA	NA	NA	NA	NA
alkA (O3K_RS09125)	NA	NA	-0.106359	NA	NA	NA	NA	NA	NA	NA	NA	NA	NA	NA	NA	NA	NA	NA	NA	NA
pstS (O3K_RS25475)	NA	NA	-0.109017	NA	NA	-0.109017	NA	NA	NA	NA	NA	NA	NA	NA	NA	NA	NA	NA	-0.109017	NA
lepA (O3K_RS06575)	NA	NA	NA	NA	NA	NA	NA	NA	-0.111971	NA	-0.111971	NA	-0.111971	NA	NA	NA	NA	-0.111971	NA	NA
yjjN (O3K_RS21950)	NA	-0.112234	NA	NA	NA	NA	-0.112234	NA	NA	NA	NA	NA	NA	NA	NA	NA	NA	NA	NA	NA
purH (O3K_RS24030)	NA	NA	NA	NA	NA	NA	NA	NA	NA	NA	NA	NA	NA	NA	NA	NA	NA	NA	NA	NA
nupC (O3K_RS08670)	NA	NA	NA	NA	NA	NA	NA	NA	NA	NA	NA	NA	NA	NA	NA	NA	NA	NA	-0.115527	NA
entB (O3K_RS18765)	NA	NA	NA	NA	NA	NA	NA	NA	-0.118355	NA	NA	NA	NA	NA	NA	NA	NA	NA	NA	NA
gntT (O3K_RS01925)	NA	NA	NA	NA	NA	-0.1189	NA	NA	NA	NA	NA	NA	NA	NA	NA	NA	NA	NA	-0.1189	NA
abgB (O3K_RS13685)	-0.120595	-0.120595	NA	NA	NA	NA	-0.120595	NA	NA	NA	NA	NA	NA	NA	NA	NA	NA	NA	NA	NA
nrdB (O3K_RS08335)	NA	NA	NA	NA	NA	NA	NA	NA	NA	NA	NA	NA	NA	NA	NA	NA	NA	NA	NA	NA
exoX (O3K_RS10765)	NA	NA	-0.122339	NA	NA	NA	NA	NA	NA	NA	NA	NA	NA	NA	NA	NA	NA	NA	NA	NA
proW (O3K_RS06135)	NA	NA	NA	NA	-0.12296	-0.12296	NA	NA	NA	NA	-0.12296	NA	NA	NA	NA	NA	NA	NA	-0.12296	NA
gspC (O3K_RS04085)	NA	NA	NA	NA	NA	NA	NA	NA	NA	NA	NA	NA	NA	NA	NA	NA	NA	NA	-0.123505	NA
gltS (O3K_RS00540)	NA	NA	NA	NA	NA	-0.124691	NA	NA	NA	NA	NA	NA	NA	NA	NA	NA	NA	NA	-0.124691	NA
secM (O3K_RS21250)	NA	NA	NA	NA	NA	NA	NA	NA	NA	NA	NA	NA	NA	NA	NA	NA	NA	NA	NA	NA
nagA (O3K_RS18380)	NA	-0.130831	NA	NA	NA	NA	-0.130831	NA	NA	NA	NA	NA	NA	NA	NA	NA	NA	NA	NA	NA
rpsG (O3K_RS02305)	NA	NA	NA	NA	NA	NA	NA	NA	-0.133055	NA	NA	NA	NA	NA	NA	NA	NA	-0.133055	NA	NA
aroF (O3K_RS06415)	NA	-0.133589	NA	NA	NA	NA	-0.133589	NA	NA	NA	NA	NA	NA	NA	NA	NA	NA	NA	NA	NA
tqsA (O3K_RS12270)	NA	NA	NA	NA	NA	NA	NA	NA	NA	NA	NA	NA	NA	NA	NA	NA	NA	NA	-0.137004	NA
glcB (O3K_RS04060)	NA	-0.141595	NA	NA	NA	NA	-0.141595	NA	NA	NA	NA	NA	NA	NA	NA	NA	NA	NA	NA	NA
idnO (O3K_RS22485)	NA	-0.141877	NA	NA	NA	NA	-0.141877	NA	NA	NA	NA	NA	NA	NA	NA	NA	NA	NA	NA	NA
aceA (O3K_RS23985)	NA	-0.143065	-0.143065	NA	NA	NA	-0.143065	NA	NA	NA	NA	-0.143065	-0.143065	NA	NA	NA	NA	NA	NA	NA
nfo (O3K_RS08680)	NA	NA	-0.14365	NA	NA	NA	NA	NA	NA	NA	NA	NA	NA	NA	NA	NA	NA	NA	NA	NA
gatA (O3K_RS09005)	NA	NA	NA	NA	NA	NA	NA	NA	NA	NA	NA	NA	NA	NA	NA	NA	NA	NA	-0.152778	NA
cysA (O3K_RS04770)	NA	NA	NA	NA	NA	-0.15425	NA	NA	NA	NA	NA	NA	NA	NA	NA	NA	NA	NA	-0.15425	NA
hokE (O3K_RS18840)	NA	NA	-0.154808	NA	NA	NA	NA	NA	NA	NA	NA	NA	NA	NA	NA	NA	NA	NA	NA	NA
celB (O3K_RS11315)	NA	NA	NA	NA	NA	NA	NA	NA	NA	NA	NA	NA	NA	NA	NA	NA	NA	NA	-0.155387	NA
pepA (O3K_RS22515)	NA	NA	NA	NA	NA	NA	NA	NA	NA	NA	NA	NA	NA	NA	NA	NA	NA	NA	NA	NA
rbfA (O3K_RS03070)	NA	NA	-0.156338	NA	NA	NA	NA	NA	NA	NA	NA	NA	NA	NA	NA	NA	NA	NA	NA	NA
ycaN (O3K_RS16945)	NA	NA	NA	NA	NA	NA	NA	NA	NA	NA	NA	NA	NA	NA	NA	NA	NA	NA	NA	NA
acrA (O3K_RS19320)	NA	NA	NA	NA	NA	-0.15966	NA	NA	NA	NA	NA	NA	NA	NA	NA	NA	NA	NA	-0.15966	NA
nadK (O3K_RS06350)	NA	NA	NA	NA	NA	NA	NA	NA	NA	NA	NA	NA	NA	NA	NA	NA	NA	NA	NA	NA
abgT (O3K_RS13690)	NA	NA	NA	NA	NA	-0.163369	NA	NA	NA	NA	NA	NA	NA	NA	NA	NA	NA	NA	-0.163369	NA
ligB (O3K_RS00570)	NA	NA	-0.166422	NA	NA	NA	NA	NA	NA	NA	NA	NA	NA	NA	NA	NA	NA	NA	NA	NA
rraA (O3K_RS24440)	NA	NA	NA	NA	NA	NA	NA	NA	NA	NA	NA	NA	NA	NA	NA	NA	NA	NA	NA	NA
yjjM (O3K_RS21955)	NA	-0.166941	NA	NA	NA	NA	-0.166941	NA	NA	NA	NA	NA	NA	NA	NA	NA	NA	NA	NA	NA
nepI (O3K_RS00205)	NA	NA	NA	NA	NA	NA	NA	NA	NA	NA	NA	NA	NA	NA	NA	NA	NA	NA	-0.171739	NA
yjjL (O3K_RS21960)	NA	NA	NA	NA	NA	-0.17246	NA	NA	NA	NA	NA	NA	NA	NA	NA	NA	NA	NA	-0.17246	NA
nusG (O3K_RS24155)	NA	NA	NA	NA	NA	NA	NA	NA	NA	NA	NA	NA	NA	NA	NA	NA	NA	NA	NA	NA
nadB (O3K_RS06545)	NA	-0.17736	NA	NA	NA	NA	-0.17736	NA	NA	NA	NA	NA	NA	NA	NA	NA	NA	NA	NA	NA
hchA (O3K_RS09805)	NA	-0.181768	-0.181768	NA	NA	NA	-0.181768	NA	NA	NA	NA	NA	-0.181768	NA	NA	NA	NA	NA	NA	NA
yqiH (O3K_RS03705)	NA	NA	-0.185268	NA	NA	NA	NA	NA	NA	NA	NA	NA	NA	NA	NA	NA	NA	NA	NA	NA
zntA (O3K_RS01655)	NA	NA	NA	NA	NA	-0.190873	NA	NA	NA	NA	NA	NA	NA	NA	NA	NA	NA	NA	-0.190873	NA
rtn (O3K_RS08590)	NA	NA	-0.196228	NA	NA	NA	NA	NA	NA	NA	NA	NA	NA	NA	NA	NA	NA	NA	NA	NA
glgP (O3K_RS01850)	NA	NA	NA	NA	NA	NA	NA	NA	NA	NA	NA	NA	NA	NA	NA	NA	NA	NA	NA	NA
modC (O3K_RS17935)	NA	NA	NA	NA	NA	-0.196977	NA	NA	NA	NA	NA	NA	NA	NA	NA	NA	NA	NA	-0.196977	NA
xanP (O3K_RS00535)	NA	NA	NA	NA	NA	NA	NA	NA	NA	NA	NA	NA	NA	NA	NA	NA	NA	NA	-0.197603	NA
sbp (O3K_RS24500)	NA	NA	NA	NA	NA	-0.199453	NA	NA	NA	NA	NA	NA	NA	NA	NA	NA	NA	NA	-0.199453	NA
yegT (O3K_RS08985)	NA	NA	NA	NA	NA	NA	NA	NA	NA	NA	NA	NA	NA	NA	NA	NA	NA	NA	-0.199612	NA
tpiA (O3K_RS24490)	-0.201561	-0.201561	NA	NA	NA	NA	-0.201561	NA	NA	NA	NA	NA	NA	NA	NA	NA	NA	NA	NA	NA
malF (O3K_RS23875)	NA	NA	-0.20362	NA	NA	-0.20362	NA	NA	NA	NA	NA	NA	NA	NA	NA	NA	NA	NA	-0.20362	NA
oxc (O3K_RS07550)	NA	-0.20413	NA	NA	NA	NA	-0.20413	NA	NA	NA	NA	NA	-0.20413	NA	NA	NA	NA	NA	NA	NA
purN (O3K_RS06930)	NA	NA	-0.206192	NA	NA	NA	NA	NA	NA	NA	NA	NA	NA	NA	NA	NA	NA	NA	NA	NA
purL (O3K_RS06640)	NA	-0.20723	NA	NA	NA	NA	-0.20723	NA	NA	NA	NA	NA	NA	NA	NA	NA	NA	NA	NA	NA
puuR (O3K_RS13880)	NA	NA	NA	NA	NA	NA	NA	NA	NA	NA	NA	NA	NA	NA	NA	NA	NA	NA	NA	NA
phnG (O3K_RS23550)	NA	NA	NA	NA	NA	NA	NA	-0.210583	NA	NA	NA	NA	NA	NA	NA	NA	NA	NA	NA	NA
fdoH (O3K_RS24615)	NA	-0.211071	NA	NA	NA	NA	-0.211071	NA	NA	NA	NA	NA	NA	NA	NA	NA	NA	NA	NA	NA
nagD (O3K_RS18390)	-0.211337	NA	NA	NA	NA	NA	NA	NA	NA	NA	NA	NA	NA	NA	NA	NA	NA	NA	NA	NA
crr (O3K_RS07320)	NA	NA	NA	NA	NA	NA	NA	NA	NA	NA	NA	NA	NA	NA	NA	NA	NA	NA	-0.211743	NA
uxuR (O3K_RS22105)	NA	NA	NA	NA	NA	NA	NA	NA	NA	NA	NA	NA	NA	NA	NA	NA	NA	NA	NA	NA
yigB (O3K_RS25025)	NA	NA	NA	NA	NA	NA	NA	NA	NA	NA	NA	NA	NA	NA	NA	NA	NA	NA	NA	NA
marR (O3K_RS12875)	NA	NA	NA	NA	NA	NA	NA	NA	NA	NA	NA	NA	NA	NA	NA	NA	NA	NA	NA	NA
yebQ (O3K_RS10845)	NA	NA	NA	NA	NA	NA	NA	NA	NA	NA	NA	NA	NA	NA	NA	NA	NA	NA	-0.217472	NA
rhtC (O3K_RS24965)	NA	NA	NA	NA	NA	-0.22216	NA	NA	NA	NA	NA	NA	NA	NA	NA	NA	NA	NA	-0.22216	NA
arsC (O3K_RS01355)	NA	NA	-0.222548	NA	NA	NA	NA	NA	NA	NA	NA	NA	NA	NA	NA	NA	NA	NA	NA	NA
ompA (O3K_RS16655)	NA	NA	-0.222742	NA	NA	-0.222742	NA	NA	NA	NA	NA	NA	NA	NA	NA	NA	NA	NA	-0.222742	NA
nadR (O3K_RS21785)	NA	NA	NA	NA	NA	NA	NA	NA	NA	NA	NA	NA	-0.223045	NA	NA	NA	NA	NA	NA	NA
frlR (O3K_RS02135)	NA	NA	NA	NA	NA	NA	NA	NA	NA	NA	NA	NA	NA	NA	NA	NA	NA	NA	NA	NA
coaD (O3K_RS00635)	NA	-0.22932	NA	NA	NA	NA	-0.22932	NA	NA	NA	NA	NA	NA	NA	NA	NA	NA	NA	NA	NA
hisC (O3K_RS09350)	NA	-0.230977	NA	NA	NA	NA	-0.230977	NA	NA	NA	NA	NA	NA	NA	NA	NA	NA	NA	NA	NA
gatB (O3K_RS09010)	NA	NA	NA	NA	NA	-0.23191	NA	NA	NA	NA	NA	NA	NA	NA	NA	NA	NA	NA	-0.23191	NA
glgB (O3K_RS01830)	NA	NA	-0.23319	NA	NA	NA	NA	NA	NA	NA	NA	NA	NA	NA	NA	NA	NA	NA	NA	NA
rhsD (O3K_RS13250)	NA	NA	-0.23816	NA	NA	NA	NA	NA	NA	NA	NA	NA	NA	NA	NA	NA	NA	NA	NA	NA
hcaF (O3K_RS06730)	-0.242768	-0.242768	NA	NA	NA	NA	-0.242768	NA	NA	NA	NA	NA	NA	-0.242768	NA	NA	NA	NA	NA	-0.242768
yicJ (O3K_RS00520)	NA	NA	NA	NA	NA	-0.244171	NA	NA	NA	NA	NA	NA	NA	NA	NA	NA	NA	NA	-0.244171	NA
rutC (O3K_RS16010)	NA	NA	NA	NA	NA	NA	NA	NA	NA	NA	NA	NA	NA	NA	NA	NA	NA	NA	NA	NA
fucP (O3K_RS05475)	NA	NA	NA	NA	NA	-0.245384	NA	NA	NA	NA	NA	NA	NA	NA	NA	NA	NA	NA	-0.245384	NA
surE (O3K_RS05775)	-0.246772	NA	NA	NA	NA	NA	NA	NA	NA	NA	NA	NA	NA	NA	NA	NA	NA	NA	NA	NA
tyrR (O3K_RS13760)	NA	NA	NA	NA	NA	NA	NA	NA	NA	NA	NA	NA	NA	NA	NA	NA	NA	NA	NA	NA
ybjE (O3K_RS17075)	NA	NA	NA	NA	NA	-0.248483	NA	NA	NA	NA	NA	NA	NA	NA	NA	NA	NA	NA	-0.248483	NA
yfbV (O3K_RS08060)	NA	NA	NA	NA	NA	NA	NA	NA	NA	NA	NA	NA	NA	NA	NA	NA	NA	NA	NA	NA
tehA (O3K_RS13405)	NA	NA	NA	NA	NA	-0.249896	NA	NA	NA	NA	NA	NA	NA	NA	NA	NA	NA	NA	-0.249896	NA
rpoH (O3K_RS01695)	NA	NA	NA	NA	NA	NA	NA	NA	NA	NA	NA	NA	NA	NA	NA	NA	NA	NA	NA	NA
purK (O3K_RS19035)	NA	NA	NA	NA	NA	NA	NA	NA	NA	NA	NA	NA	NA	NA	NA	NA	NA	NA	NA	NA
hrsA (O3K_RS18115)	NA	NA	NA	NA	NA	-0.25205	NA	NA	NA	NA	NA	NA	NA	NA	NA	NA	NA	NA	-0.25205	NA
acrB (O3K_RS19325)	NA	NA	NA	NA	NA	-0.254454	NA	NA	NA	NA	NA	NA	NA	NA	NA	NA	NA	NA	-0.254454	NA
rpmJ (O3K_RS02445)	NA	NA	NA	NA	NA	NA	NA	NA	-0.255952	NA	NA	NA	NA	NA	NA	NA	NA	-0.255952	NA	NA
pnp (O3K_RS03085)	-0.259884	NA	NA	NA	NA	NA	NA	NA	NA	NA	NA	NA	NA	NA	NA	NA	NA	NA	NA	NA
aroB (O3K_RS02065)	NA	-0.260156	NA	NA	NA	NA	-0.260156	NA	NA	NA	NA	NA	NA	NA	NA	NA	NA	NA	NA	NA
dgoD (O3K_RS00055)	NA	-0.26067	NA	NA	NA	NA	-0.26067	NA	NA	NA	NA	NA	NA	NA	NA	NA	NA	NA	NA	NA
livM (O3K_RS01720)	NA	NA	NA	NA	NA	-0.261849	NA	NA	NA	NA	NA	NA	NA	NA	NA	NA	NA	NA	-0.261849	NA
rnhB (O3K_RS20835)	-0.264534	NA	-0.264534	NA	NA	NA	NA	NA	NA	NA	NA	NA	NA	NA	NA	NA	NA	NA	NA	NA
lysR (O3K_RS05295)	NA	-0.271339	NA	NA	NA	NA	-0.271339	NA	NA	NA	NA	NA	NA	NA	NA	NA	NA	NA	NA	NA
nuoB (O3K_RS08100)	NA	NA	NA	NA	NA	-0.27488	NA	NA	NA	NA	NA	NA	NA	NA	NA	NA	NA	NA	-0.27488	NA
srlA (O3K_RS06025)	NA	NA	NA	NA	NA	NA	NA	NA	NA	NA	NA	NA	NA	NA	NA	NA	NA	NA	-0.276832	NA
yadC (O3K_RS21070)	NA	NA	-0.277254	NA	NA	NA	NA	NA	NA	NA	NA	NA	NA	NA	NA	NA	NA	NA	NA	NA
recQ (O3K_RS24970)	NA	NA	-0.278939	NA	NA	NA	NA	NA	NA	NA	NA	NA	NA	NA	NA	NA	NA	NA	NA	NA
mug (O3K_RS03590)	NA	NA	-0.279526	NA	NA	NA	NA	NA	NA	NA	NA	NA	NA	NA	NA	NA	NA	NA	NA	NA
cysE (O3K_RS00755)	NA	-0.281019	NA	NA	NA	NA	-0.281019	NA	NA	NA	NA	NA	NA	NA	NA	NA	NA	NA	NA	NA
mtnN (O3K_RS20945)	NA	-0.281788	NA	NA	NA	NA	-0.281788	NA	NA	NA	NA	NA	NA	NA	NA	NA	NA	NA	NA	NA
cusF (O3K_RS18895)	NA	NA	NA	NA	NA	NA	NA	NA	NA	NA	NA	NA	NA	NA	NA	NA	NA	NA	NA	NA
pepT (O3K_RS15005)	NA	NA	NA	NA	NA	NA	NA	NA	NA	NA	NA	NA	NA	NA	NA	NA	NA	NA	NA	NA
glpG (O3K_RS01885)	NA	NA	NA	NA	NA	NA	NA	NA	NA	NA	NA	NA	NA	NA	NA	NA	NA	NA	NA	NA
yahB (O3K_RS20050)	NA	NA	NA	NA	NA	NA	NA	NA	NA	NA	NA	NA	NA	NA	NA	NA	NA	NA	NA	NA
chpB (O3K_RS22690)	NA	NA	NA	NA	NA	NA	NA	NA	NA	NA	NA	NA	NA	NA	NA	NA	NA	NA	NA	NA
yidZ (O3K_RS25560)	NA	NA	NA	NA	NA	NA	NA	NA	NA	NA	NA	NA	NA	NA	NA	NA	NA	NA	NA	NA
asnC (O3K_RS25380)	NA	NA	NA	NA	NA	NA	NA	NA	NA	NA	NA	NA	NA	NA	NA	NA	NA	NA	NA	NA
glnD (O3K_RS20915)	NA	-0.295285	NA	NA	NA	NA	-0.295285	NA	NA	NA	NA	NA	NA	NA	NA	NA	NA	NA	NA	NA
ybdO (O3K_RS18720)	NA	NA	NA	NA	NA	NA	NA	NA	NA	NA	NA	NA	NA	NA	NA	NA	NA	NA	NA	NA
yieE (O3K_RS25555)	NA	-0.297719	NA	NA	NA	NA	-0.297719	NA	NA	NA	NA	NA	NA	NA	NA	NA	NA	NA	NA	NA
rtcB (O3K_RS01900)	NA	NA	-0.299643	NA	NA	NA	NA	NA	NA	NA	NA	NA	NA	NA	NA	NA	NA	NA	NA	NA
melB (O3K_RS23455)	NA	NA	NA	NA	NA	-0.300678	NA	NA	NA	NA	NA	NA	NA	NA	NA	NA	NA	NA	-0.300678	NA
nanA (O3K_RS02805)	NA	-0.300998	NA	NA	NA	NA	-0.300998	NA	NA	NA	NA	NA	NA	NA	NA	NA	NA	NA	NA	NA
livH (O3K_RS01715)	NA	NA	NA	NA	NA	-0.303575	NA	NA	NA	NA	NA	NA	NA	NA	NA	NA	NA	NA	-0.303575	NA
nrdA (O3K_RS08340)	NA	NA	NA	NA	NA	NA	NA	NA	NA	NA	NA	NA	NA	NA	NA	NA	NA	NA	NA	NA
aroP (O3K_RS21185)	NA	NA	NA	NA	NA	-0.304807	NA	NA	NA	NA	NA	NA	NA	NA	NA	NA	NA	NA	-0.304807	NA
ygjH (O3K_RS03560)	NA	-0.306875	NA	NA	NA	NA	-0.306875	NA	-0.306875	NA	NA	NA	NA	NA	NA	NA	NA	-0.306875	NA	NA
rhtA (O3K_RS17390)	NA	NA	NA	NA	NA	-0.310572	NA	NA	NA	NA	NA	NA	NA	NA	NA	NA	NA	NA	-0.310572	NA
ompC (O3K_RS08400)	NA	NA	-0.312947	NA	NA	-0.312947	NA	NA	NA	NA	NA	NA	NA	NA	NA	NA	NA	NA	-0.312947	NA
tolC (O3K_RS03755)	NA	NA	NA	NA	NA	-0.313019	NA	NA	NA	NA	NA	NA	NA	NA	NA	NA	NA	NA	-0.313019	NA
bioC (O3K_RS17575)	NA	-0.314581	NA	NA	NA	NA	-0.314581	NA	NA	NA	NA	NA	NA	NA	NA	NA	NA	NA	NA	NA
rcsC (O3K_RS08385)	NA	NA	-0.314621	NA	NA	NA	NA	NA	NA	NA	-0.314621	NA	NA	NA	NA	NA	NA	NA	NA	NA
potA (O3K_RS15010)	NA	NA	NA	NA	NA	-0.314941	NA	NA	NA	NA	NA	NA	NA	NA	NA	NA	NA	NA	-0.314941	NA
msbA (O3K_RS16875)	NA	NA	NA	NA	NA	NA	NA	NA	NA	NA	NA	NA	NA	NA	NA	NA	NA	NA	-0.315662	NA
argE (O3K_RS24290)	NA	-0.316559	NA	NA	NA	NA	-0.316559	NA	NA	NA	NA	NA	NA	NA	NA	NA	NA	NA	NA	NA
pstB (O3K_RS25490)	NA	NA	NA	NA	NA	-0.318551	NA	NA	NA	NA	NA	NA	NA	NA	NA	NA	NA	NA	-0.318551	NA
agaD (O3K_RS03210)	NA	NA	NA	NA	NA	NA	NA	NA	NA	NA	NA	NA	NA	NA	NA	NA	NA	NA	-0.321647	NA
bioB (O3K_RS17585)	NA	-0.327074	NA	NA	NA	NA	-0.327074	NA	NA	NA	NA	NA	NA	NA	NA	NA	NA	NA	NA	NA
gatD (O3K_RS09020)	NA	NA	NA	NA	NA	NA	NA	NA	NA	NA	NA	NA	NA	NA	NA	NA	NA	NA	NA	NA
fumB (O3K_RS23445)	NA	-0.330794	-0.330794	NA	NA	NA	-0.330794	NA	NA	NA	NA	NA	NA	NA	NA	NA	NA	NA	NA	NA
ygiN (O3K_RS03785)	NA	NA	NA	NA	NA	NA	NA	NA	NA	NA	NA	NA	-0.331232	NA	NA	NA	NA	NA	NA	NA
betA (O3K_RS20080)	NA	NA	NA	NA	NA	NA	NA	NA	NA	NA	-0.332	NA	NA	NA	NA	NA	NA	NA	NA	NA
dcyD (O3K_RS10050)	NA	-0.332479	-0.332479	NA	NA	NA	-0.332479	NA	NA	NA	NA	NA	NA	NA	NA	NA	NA	NA	NA	NA
ydcR (O3K_RS13350)	NA	NA	NA	NA	NA	NA	NA	NA	NA	NA	NA	NA	NA	NA	NA	NA	NA	NA	NA	NA
pqiB (O3K_RS16685)	NA	NA	NA	NA	NA	NA	NA	NA	NA	NA	NA	NA	NA	NA	NA	NA	NA	NA	-0.339505	NA
argA (O3K_RS05400)	NA	-0.339937	NA	NA	NA	NA	-0.339937	NA	NA	NA	NA	NA	NA	NA	NA	NA	NA	NA	NA	NA
pepN (O3K_RS16780)	NA	NA	NA	NA	NA	NA	NA	NA	NA	NA	NA	NA	NA	NA	NA	NA	NA	NA	NA	NA
metC (O3K_RS03870)	NA	-0.343643	NA	NA	NA	NA	-0.343643	NA	NA	NA	NA	NA	NA	NA	NA	NA	NA	NA	NA	NA
dinB (O3K_RS20455)	NA	NA	-0.346322	NA	NA	NA	NA	NA	NA	NA	NA	NA	NA	NA	NA	NA	NA	NA	NA	NA
recX (O3K_RS06045)	NA	NA	-0.352206	NA	NA	NA	NA	NA	NA	NA	NA	NA	NA	NA	NA	NA	NA	NA	NA	NA
entF (O3K_RS18810)	NA	-0.355945	NA	NA	NA	NA	-0.355945	NA	-0.355945	NA	NA	NA	NA	NA	NA	NA	NA	NA	NA	NA
uraA (O3K_RS06945)	NA	NA	NA	NA	NA	-0.356139	NA	NA	NA	NA	NA	NA	NA	NA	NA	NA	NA	NA	-0.356139	NA
yedA (O3K_RS09855)	NA	NA	NA	NA	NA	NA	NA	NA	NA	NA	NA	NA	NA	NA	NA	NA	NA	NA	-0.361097	NA
mgtA (O3K_RS22605)	NA	NA	NA	NA	NA	-0.366644	NA	NA	NA	NA	NA	NA	NA	NA	NA	NA	NA	NA	-0.366644	NA
fepA (O3K_RS18825)	NA	NA	NA	NA	NA	-0.368	NA	NA	NA	NA	NA	NA	NA	NA	NA	NA	NA	NA	-0.368	NA
prpD (O3K_RS19945)	NA	-0.370005	NA	NA	NA	NA	-0.370005	NA	NA	NA	NA	NA	NA	NA	NA	NA	NA	NA	NA	NA
hslR (O3K_RS02010)	NA	NA	-0.371681	NA	NA	NA	NA	NA	NA	NA	NA	NA	NA	NA	NA	NA	NA	NA	NA	NA
fadJ (O3K_RS07830)	NA	-0.374199	NA	-0.374199	NA	NA	-0.374199	NA	NA	NA	NA	NA	NA	NA	NA	NA	NA	NA	NA	NA
pfkB (O3K_RS11395)	-0.376749	-0.376749	-0.376749	NA	NA	NA	-0.376749	NA	NA	NA	NA	NA	NA	NA	NA	NA	NA	NA	NA	NA
ydcN (O3K_RS13375)	NA	NA	NA	NA	NA	NA	NA	NA	NA	NA	NA	NA	NA	NA	NA	NA	NA	NA	NA	NA
yejH (O3K_RS08550)	NA	NA	-0.379031	NA	NA	NA	NA	NA	NA	NA	NA	NA	NA	NA	NA	NA	NA	NA	NA	NA
yijO (O3K_RS24305)	NA	NA	NA	NA	NA	NA	NA	NA	NA	NA	NA	NA	NA	NA	NA	NA	NA	NA	NA	NA
mutT (O3K_RS11205)	NA	NA	-0.383534	NA	NA	NA	NA	NA	NA	NA	NA	NA	NA	NA	NA	NA	NA	NA	NA	NA
yibA (O3K_RS00840)	NA	NA	-0.38849	NA	NA	NA	NA	NA	NA	NA	NA	NA	NA	NA	NA	NA	NA	NA	NA	NA
fruB (O3K_RS08630)	NA	NA	NA	NA	NA	NA	NA	NA	NA	NA	NA	NA	NA	NA	NA	NA	NA	NA	-0.39146	NA
hflX (O3K_RS22960)	NA	NA	NA	NA	NA	NA	NA	NA	-0.393064	NA	NA	NA	NA	NA	NA	NA	NA	-0.393064	NA	NA
uvrC (O3K_RS10085)	NA	NA	-0.39671	NA	NA	NA	NA	NA	NA	NA	NA	NA	NA	NA	NA	NA	NA	NA	NA	NA
malG (O3K_RS23880)	NA	NA	NA	NA	NA	NA	NA	NA	NA	NA	NA	NA	NA	NA	NA	NA	NA	NA	-0.398093	NA
ndh (O3K_RS15095)	NA	NA	NA	NA	NA	NA	NA	NA	NA	NA	NA	NA	NA	NA	NA	NA	NA	NA	NA	NA
miaA (O3K_RS22970)	NA	NA	-0.40154	NA	NA	NA	NA	NA	NA	NA	NA	NA	NA	NA	NA	NA	NA	NA	NA	NA
ygiV (O3K_RS03815)	NA	NA	NA	NA	NA	NA	NA	NA	NA	NA	NA	NA	NA	NA	NA	NA	NA	NA	NA	NA
carB (O3K_RS21565)	NA	-0.402322	NA	NA	NA	NA	-0.402322	NA	NA	NA	NA	NA	NA	NA	NA	NA	NA	NA	NA	NA
yigP (O3K_RS24910)	NA	-0.404877	NA	NA	NA	NA	-0.404877	NA	NA	NA	NA	NA	NA	NA	NA	NA	NA	NA	NA	NA
xseA (O3K_RS06880)	-0.405601	NA	NA	NA	NA	NA	NA	NA	NA	NA	NA	NA	NA	NA	NA	NA	NA	NA	NA	NA
lpxM (O3K_RS10710)	NA	-0.405923	NA	NA	NA	NA	-0.405923	NA	NA	NA	NA	NA	NA	NA	NA	NA	NA	NA	NA	NA
ydeO (O3K_RS13045)	NA	NA	NA	NA	NA	NA	NA	NA	NA	NA	NA	NA	NA	NA	NA	NA	NA	NA	NA	NA
rplS (O3K_RS06390)	NA	NA	NA	NA	NA	NA	NA	NA	-0.414262	NA	NA	NA	NA	NA	NA	NA	NA	-0.414262	NA	NA
flgI (O3K_RS15235)	NA	NA	-0.419392	NA	NA	NA	NA	NA	NA	NA	NA	NA	NA	NA	NA	NA	NA	NA	NA	NA
uxaB (O3K_RS12925)	NA	-0.420344	NA	NA	NA	NA	-0.420344	NA	NA	NA	NA	NA	NA	NA	NA	NA	NA	NA	NA	NA
tas (O3K_RS05320)	NA	NA	-0.420515	NA	NA	NA	NA	NA	NA	NA	NA	NA	NA	NA	NA	NA	NA	NA	NA	NA
cueO (O3K_RS21130)	NA	NA	NA	NA	NA	NA	NA	NA	NA	NA	NA	NA	NA	NA	NA	NA	NA	NA	NA	NA
umuC (O3K_RS14805)	NA	NA	-0.42515	NA	NA	NA	NA	NA	NA	NA	NA	NA	NA	NA	NA	NA	NA	NA	NA	NA
ptsH (O3K_RS02875)	NA	NA	NA	NA	NA	NA	NA	NA	NA	NA	NA	NA	NA	NA	NA	NA	NA	NA	-0.425263	NA
ygfJ (O3K_RS05060)	NA	NA	NA	NA	NA	NA	NA	NA	NA	NA	NA	NA	NA	NA	NA	NA	NA	NA	NA	NA
araD (O3K_RS00905)	NA	-0.435105	NA	NA	NA	NA	-0.435105	NA	NA	NA	NA	NA	NA	NA	NA	NA	NA	NA	NA	NA
hemN (O3K_RS24755)	NA	NA	NA	NA	NA	NA	NA	NA	NA	NA	NA	NA	NA	NA	NA	NA	NA	NA	NA	NA
lptA (O3K_RS02905)	NA	NA	NA	NA	NA	NA	NA	NA	NA	NA	NA	NA	NA	NA	NA	NA	NA	NA	-0.440049	NA
ruvB (O3K_RS10685)	NA	NA	-0.441597	NA	NA	NA	NA	NA	NA	NA	NA	NA	NA	NA	NA	NA	NA	NA	NA	NA
yceK (O3K_RS15375)	NA	NA	-0.442035	NA	NA	NA	NA	NA	NA	NA	NA	NA	NA	NA	NA	NA	NA	NA	NA	NA
yfdZ (O3K_RS07515)	NA	-0.443431	NA	NA	NA	NA	-0.443431	NA	NA	NA	NA	NA	NA	NA	NA	NA	NA	NA	NA	NA
yqhC (O3K_RS03860)	NA	NA	NA	NA	NA	NA	NA	NA	NA	NA	NA	NA	NA	NA	NA	NA	NA	NA	NA	NA
hemC (O3K_RS25075)	NA	NA	NA	NA	NA	NA	NA	NA	NA	NA	NA	NA	NA	NA	NA	NA	NA	NA	NA	NA
dcuB (O3K_RS23440)	NA	NA	NA	NA	NA	-0.452142	NA	NA	NA	NA	NA	NA	NA	NA	NA	NA	NA	NA	-0.452142	NA
ligA (O3K_RS07350)	NA	NA	-0.453202	NA	NA	NA	NA	NA	NA	NA	NA	NA	NA	NA	NA	NA	NA	NA	NA	NA
fpg (O3K_RS00630)	NA	NA	-0.454042	NA	NA	NA	NA	NA	NA	NA	NA	NA	NA	NA	NA	NA	NA	NA	NA	NA
yicC (O3K_RS00585)	-0.454979	NA	NA	NA	NA	NA	NA	NA	NA	NA	NA	NA	NA	NA	NA	NA	NA	NA	NA	NA
lpxL (O3K_RS07525)	NA	-0.458213	NA	NA	NA	NA	-0.458213	NA	NA	NA	NA	NA	NA	NA	NA	NA	NA	NA	NA	NA
yfeR (O3K_RS07365)	NA	NA	NA	NA	NA	NA	NA	NA	NA	NA	NA	NA	NA	NA	NA	NA	NA	NA	NA	NA
rpmH (O3K_RS25605)	NA	NA	NA	NA	NA	NA	NA	NA	-0.461423	NA	NA	NA	NA	NA	NA	NA	NA	-0.461423	NA	NA
spoT (O3K_RS00555)	NA	NA	-0.46146	NA	NA	NA	NA	NA	NA	NA	NA	NA	NA	NA	NA	NA	NA	NA	NA	NA
ydhJ (O3K_RS12050)	NA	NA	NA	NA	NA	NA	NA	NA	NA	NA	NA	NA	NA	NA	NA	NA	NA	NA	-0.462918	NA
ybjC (O3K_RS17195)	NA	NA	NA	NA	NA	NA	NA	NA	NA	NA	NA	NA	NA	NA	NA	NA	NA	NA	NA	NA
ybjX (O3K_RS17060)	NA	NA	-0.465813	NA	NA	NA	NA	NA	NA	NA	NA	NA	NA	NA	NA	NA	NA	NA	NA	NA
fruA (O3K_RS08640)	NA	NA	NA	NA	NA	NA	NA	NA	NA	NA	NA	NA	NA	NA	NA	NA	NA	NA	-0.466646	NA
csgD (O3K_RS15425)	NA	NA	NA	NA	NA	NA	NA	NA	NA	NA	NA	NA	NA	NA	NA	NA	NA	NA	NA	NA
cadB (O3K_RS23390)	NA	NA	-0.471758	NA	NA	-0.471758	NA	NA	NA	NA	NA	NA	-0.471758	NA	NA	NA	NA	NA	-0.471758	NA
recJ (O3K_RS04980)	NA	NA	-0.478024	NA	NA	NA	NA	NA	NA	NA	NA	NA	NA	NA	NA	NA	NA	NA	NA	NA
rhlB (O3K_RS25200)	-0.481751	NA	NA	NA	NA	NA	NA	NA	NA	NA	NA	NA	NA	NA	NA	NA	NA	NA	NA	NA
yggW (O3K_RS04635)	NA	NA	NA	NA	NA	NA	NA	NA	NA	NA	NA	NA	NA	NA	NA	NA	NA	NA	NA	NA
nth (O3K_RS12105)	NA	NA	-0.483443	NA	NA	NA	NA	NA	NA	NA	NA	NA	NA	NA	NA	NA	NA	NA	NA	NA
rpmE (O3K_RS24405)	NA	NA	NA	NA	NA	NA	NA	NA	-0.483675	NA	NA	NA	NA	NA	NA	NA	NA	-0.483675	NA	NA
nirC (O3K_RS02170)	NA	NA	NA	NA	NA	-0.487982	NA	NA	NA	NA	NA	NA	NA	NA	NA	NA	NA	NA	-0.487982	NA
emrY (O3K_RS07580)	NA	NA	-0.48881	NA	NA	NA	NA	NA	NA	NA	NA	NA	NA	NA	NA	NA	NA	NA	-0.48881	NA
gspI (O3K_RS04115)	NA	NA	NA	NA	NA	NA	NA	NA	NA	NA	NA	NA	NA	NA	NA	NA	NA	NA	-0.489168	NA
ydiQ (O3K_RS11775)	NA	NA	-0.49104	NA	NA	NA	NA	NA	NA	NA	NA	NA	NA	NA	NA	NA	NA	NA	NA	NA
lsrB (O3K_RS12950)	NA	NA	NA	NA	NA	NA	NA	NA	NA	NA	NA	NA	NA	NA	NA	NA	NA	NA	-0.493506	NA
yejE (O3K_RS08575)	NA	NA	NA	NA	NA	NA	NA	NA	NA	NA	NA	NA	NA	NA	NA	NA	NA	NA	-0.496183	NA
ybiA (O3K_RS17465)	NA	NA	NA	NA	NA	NA	NA	NA	NA	NA	NA	NA	NA	NA	NA	NA	NA	NA	NA	NA
ilvA (O3K_RS25235)	NA	-0.497774	NA	NA	NA	NA	-0.497774	NA	NA	NA	NA	NA	NA	NA	NA	NA	NA	NA	NA	NA
ytfQ (O3K_RS22680)	NA	NA	NA	NA	NA	NA	NA	NA	NA	NA	NA	NA	NA	NA	NA	NA	NA	NA	-0.498951	NA
dnaE (O3K_RS20830)	NA	NA	NA	NA	NA	NA	NA	NA	NA	NA	NA	NA	NA	NA	NA	NA	NA	NA	NA	NA
arcA (O3K_RS21730)	NA	NA	NA	NA	NA	NA	NA	NA	NA	NA	NA	NA	NA	NA	NA	NA	NA	NA	NA	NA
secB (O3K_RS00745)	NA	NA	NA	NA	NA	NA	NA	NA	NA	NA	NA	NA	NA	NA	NA	NA	NA	NA	-0.504028	NA
cadA (O3K_RS23395)	NA	-0.512961	NA	NA	NA	NA	-0.512961	NA	NA	NA	NA	NA	NA	NA	NA	NA	NA	NA	NA	NA
yaaH (O3K_RS21670)	NA	NA	NA	NA	NA	-0.517349	NA	NA	NA	NA	NA	NA	NA	NA	NA	NA	NA	NA	-0.517349	NA
gspF (O3K_RS04100)	NA	NA	NA	NA	NA	NA	NA	NA	NA	NA	NA	NA	NA	NA	NA	NA	NA	NA	-0.518799	NA
flgH (O3K_RS15240)	NA	NA	NA	NA	NA	NA	NA	NA	NA	NA	-0.520728	NA	NA	NA	NA	NA	NA	NA	NA	NA
degQ (O3K_RS02760)	NA	NA	-0.524762	NA	NA	NA	NA	NA	NA	NA	NA	NA	NA	NA	NA	NA	NA	NA	NA	NA
mreB (O3K_RS02680)	NA	NA	NA	NA	NA	NA	NA	NA	NA	NA	NA	NA	NA	NA	NA	NA	NA	NA	NA	NA
yjcD (O3K_RS23710)	NA	NA	NA	NA	NA	NA	NA	NA	NA	NA	NA	NA	NA	NA	NA	NA	NA	NA	-0.529383	NA
malZ (O3K_RS19635)	NA	NA	NA	NA	NA	NA	NA	NA	NA	NA	NA	NA	NA	NA	NA	NA	NA	NA	NA	NA
glgA (O3K_RS01845)	NA	NA	-0.532682	NA	NA	NA	NA	NA	NA	NA	NA	NA	NA	NA	NA	NA	NA	NA	NA	NA
ftsW (O3K_RS21290)	NA	NA	NA	NA	NA	NA	NA	NA	NA	NA	NA	NA	NA	NA	NA	NA	NA	NA	-0.533337	NA
fadL (O3K_RS07815)	NA	NA	NA	NA	NA	-0.533346	NA	NA	NA	NA	NA	NA	NA	NA	NA	NA	NA	NA	-0.533346	NA
udp (O3K_RS24925)	-0.536341	NA	-0.536341	NA	NA	NA	NA	NA	NA	NA	NA	NA	NA	NA	NA	NA	NA	NA	NA	NA
cusC (O3K_RS18900)	NA	NA	NA	NA	NA	-0.536741	NA	NA	NA	NA	NA	NA	NA	NA	NA	NA	NA	NA	-0.536741	NA
glnG (O3K_RS24745)	NA	NA	NA	NA	NA	NA	NA	NA	NA	NA	NA	NA	NA	NA	NA	NA	NA	NA	NA	NA
zntB (O3K_RS13660)	NA	NA	NA	NA	NA	-0.541655	NA	NA	NA	NA	NA	NA	NA	NA	NA	NA	NA	NA	-0.541655	NA
ompG (O3K_RS13780)	NA	NA	NA	NA	NA	NA	NA	NA	NA	NA	NA	NA	NA	NA	NA	NA	NA	NA	-0.553584	NA
nemA (O3K_RS12020)	-0.555043	NA	NA	NA	NA	NA	NA	NA	NA	NA	NA	NA	NA	-0.555043	NA	NA	NA	NA	NA	-0.555043
sapD (O3K_RS13925)	NA	NA	NA	NA	NA	-0.556474	NA	NA	NA	NA	NA	NA	NA	NA	NA	NA	NA	NA	-0.556474	NA
uspB (O3K_RS01405)	NA	NA	NA	NA	NA	NA	NA	NA	NA	NA	NA	NA	NA	NA	NA	NA	NA	NA	NA	NA
umuD (O3K_RS14810)	NA	NA	-0.562043	NA	NA	NA	NA	NA	NA	NA	NA	NA	NA	NA	NA	NA	NA	NA	NA	NA
prmC (O3K_RS14665)	NA	NA	NA	NA	NA	NA	NA	NA	-0.564366	NA	NA	NA	NA	NA	NA	NA	NA	-0.564366	NA	NA
ydiZ (O3K_RS11390)	NA	NA	-0.567669	NA	NA	NA	NA	NA	NA	NA	NA	NA	NA	NA	NA	NA	NA	NA	NA	NA
gspH (O3K_RS04110)	NA	NA	NA	NA	NA	NA	NA	NA	NA	NA	NA	NA	NA	NA	NA	NA	NA	NA	-0.572606	NA
argO (O3K_RS04815)	NA	NA	NA	NA	NA	-0.575717	NA	NA	NA	NA	NA	NA	NA	NA	NA	NA	NA	NA	-0.575717	NA
sulA (O3K_RS16650)	NA	NA	-0.575835	NA	NA	NA	NA	NA	NA	NA	NA	NA	NA	NA	NA	NA	NA	NA	NA	NA
phoQ (O3K_RS14995)	NA	NA	-0.57894	NA	NA	NA	NA	NA	NA	NA	NA	NA	NA	NA	NA	NA	NA	NA	NA	NA
secY (O3K_RS02440)	NA	NA	NA	NA	NA	NA	NA	NA	NA	NA	NA	NA	NA	NA	NA	NA	NA	NA	-0.581334	NA
hcaD (O3K_RS06715)	-0.587388	-0.587388	-0.587388	NA	NA	NA	-0.587388	NA	NA	NA	NA	NA	NA	-0.587388	NA	NA	NA	NA	NA	-0.587388
hemG (O3K_RS24840)	NA	NA	NA	NA	NA	NA	NA	NA	NA	NA	NA	NA	NA	NA	NA	NA	NA	NA	NA	NA
csrA (O3K_RS06055)	NA	NA	NA	NA	NA	NA	NA	NA	NA	NA	NA	NA	NA	NA	NA	NA	NA	NA	NA	NA
scpB (O3K_RS04835)	NA	-0.595835	NA	-0.595835	NA	NA	-0.595835	NA	NA	NA	NA	NA	NA	NA	NA	NA	NA	NA	NA	NA
dhaR (O3K_RS14720)	NA	NA	NA	NA	NA	NA	NA	NA	NA	NA	NA	NA	NA	NA	NA	NA	NA	NA	NA	NA
focA (O3K_RS16925)	NA	NA	NA	NA	NA	-0.599507	NA	NA	NA	NA	NA	NA	NA	NA	NA	NA	NA	NA	-0.599507	NA
argB (O3K_RS24280)	NA	-0.600245	-0.600245	NA	NA	NA	-0.600245	NA	NA	NA	NA	NA	NA	NA	NA	NA	NA	NA	NA	NA
yhgE (O3K_RS02000)	NA	NA	-0.601086	NA	NA	NA	NA	NA	NA	NA	NA	NA	NA	NA	NA	NA	NA	NA	NA	NA
yejF (O3K_RS08570)	NA	NA	NA	NA	NA	NA	NA	NA	NA	NA	NA	NA	NA	NA	NA	NA	NA	NA	-0.602108	NA
deoC (O3K_RS21825)	-0.60305	NA	-0.60305	NA	NA	NA	NA	NA	NA	NA	NA	NA	NA	NA	NA	NA	NA	NA	NA	NA
dmlR (O3K_RS10995)	NA	-0.604132	NA	NA	NA	NA	-0.604132	NA	NA	NA	NA	NA	NA	NA	NA	NA	NA	NA	NA	NA
ompR (O3K_RS01975)	NA	NA	NA	NA	NA	NA	NA	NA	NA	NA	NA	NA	NA	NA	NA	NA	NA	NA	NA	NA
nadE (O3K_RS11300)	NA	-0.609911	-0.609911	NA	NA	NA	-0.609911	NA	NA	NA	NA	NA	NA	NA	NA	NA	NA	NA	NA	NA
frlA (O3K_RS02155)	NA	-0.612248	NA	NA	NA	-0.612248	-0.612248	NA	NA	NA	NA	NA	NA	NA	NA	NA	NA	NA	-0.612248	NA
phoR (O3K_RS19650)	NA	NA	-0.613251	NA	NA	NA	NA	NA	NA	NA	NA	NA	NA	NA	NA	NA	NA	NA	NA	NA
brnQ (O3K_RS19645)	NA	NA	NA	NA	NA	-0.617836	NA	NA	NA	NA	NA	NA	NA	NA	NA	NA	NA	NA	-0.617836	NA
nei (O3K_RS18200)	NA	NA	-0.618091	NA	NA	NA	NA	NA	NA	NA	NA	NA	NA	NA	NA	NA	NA	NA	NA	NA
clpX (O3K_RS19445)	NA	NA	NA	NA	NA	NA	NA	NA	NA	NA	NA	NA	NA	NA	NA	NA	NA	NA	NA	NA
coaE (O3K_RS21225)	NA	NA	NA	NA	NA	NA	NA	NA	NA	NA	NA	NA	NA	NA	NA	NA	NA	NA	NA	NA
yjcE (O3K_RS23705)	NA	NA	NA	NA	NA	-0.626989	NA	NA	NA	NA	NA	NA	NA	NA	NA	NA	NA	NA	-0.626989	NA
ilvB (O3K_RS00160)	NA	-0.627155	NA	NA	NA	NA	-0.627155	NA	NA	NA	NA	NA	NA	NA	NA	NA	NA	NA	NA	NA
yjiX (O3K_RS21975)	NA	NA	-0.627992	NA	NA	NA	NA	NA	NA	NA	NA	NA	NA	NA	NA	NA	NA	NA	NA	NA
eno (O3K_RS05590)	-0.62942	-0.62942	NA	NA	NA	NA	-0.62942	NA	NA	NA	NA	NA	NA	NA	NA	NA	NA	NA	NA	NA
fixB (O3K_RS21520)	NA	-0.63206	NA	-0.63206	NA	NA	-0.63206	NA	NA	NA	NA	NA	NA	NA	NA	NA	NA	NA	NA	NA
araD (O3K_RS21435)	NA	-0.634444	NA	NA	NA	NA	-0.634444	NA	NA	NA	NA	NA	NA	NA	NA	NA	NA	NA	NA	NA
ybaQ (O3K_RS19220)	NA	NA	NA	NA	NA	NA	NA	NA	NA	NA	NA	NA	NA	NA	NA	NA	NA	NA	NA	NA
sapF (O3K_RS13930)	NA	NA	NA	NA	NA	-0.636537	NA	NA	NA	NA	NA	NA	NA	NA	NA	NA	NA	NA	-0.636537	NA
yggG (O3K_RS04730)	NA	NA	-0.639463	NA	NA	NA	NA	NA	NA	NA	-0.639463	NA	NA	NA	NA	NA	NA	NA	NA	NA
fecD (O3K_RS22240)	NA	NA	NA	NA	NA	NA	NA	NA	NA	NA	NA	NA	NA	NA	NA	NA	NA	NA	-0.640231	NA
cyaA (O3K_RS25070)	NA	NA	NA	NA	NA	NA	NA	NA	NA	NA	NA	NA	NA	NA	NA	NA	NA	NA	NA	NA
fmt (O3K_RS02505)	NA	-0.643992	NA	NA	NA	NA	-0.643992	NA	-0.643992	NA	NA	NA	NA	NA	NA	NA	NA	-0.643992	NA	NA
yfgF (O3K_RS06915)	NA	NA	-0.64621	NA	NA	NA	NA	NA	NA	NA	NA	-0.64621	NA	NA	NA	NA	NA	NA	NA	NA
ispG (O3K_RS06850)	NA	-0.646486	NA	NA	NA	NA	-0.646486	NA	NA	NA	NA	NA	NA	NA	NA	NA	NA	NA	NA	NA
fabG (O3K_RS15175)	NA	-0.654596	NA	NA	NA	NA	-0.654596	NA	NA	NA	NA	NA	NA	NA	NA	NA	NA	NA	NA	NA
ruvA (O3K_RS10680)	NA	NA	-0.655606	NA	NA	NA	NA	NA	NA	NA	NA	NA	NA	NA	NA	NA	NA	NA	NA	NA
dapE (O3K_RS07090)	NA	-0.660615	NA	NA	NA	NA	-0.660615	NA	NA	NA	NA	NA	NA	NA	NA	NA	NA	NA	NA	NA
ytfM (O3K_RS22710)	NA	NA	NA	NA	NA	NA	NA	NA	NA	NA	NA	NA	NA	NA	NA	NA	NA	NA	-0.675731	NA
pgk (O3K_RS04800)	-0.676273	-0.676273	NA	NA	NA	NA	-0.676273	NA	NA	NA	NA	NA	NA	NA	NA	NA	NA	NA	NA	NA
yghO (O3K_RS04030)	NA	NA	NA	NA	NA	NA	NA	NA	NA	NA	NA	NA	NA	NA	NA	NA	NA	NA	NA	NA
yfiE (O3K_RS06530)	NA	NA	NA	NA	NA	NA	NA	NA	NA	NA	NA	NA	NA	NA	NA	NA	NA	NA	NA	NA
htrE (O3K_RS21050)	NA	NA	NA	NA	NA	NA	NA	NA	NA	NA	NA	NA	NA	NA	NA	NA	NA	NA	-0.688316	NA
ftsK (O3K_RS16995)	NA	NA	NA	NA	NA	NA	NA	NA	NA	NA	-0.690332	NA	NA	NA	NA	NA	NA	NA	NA	NA
gmk (O3K_RS00565)	NA	NA	NA	NA	NA	NA	NA	NA	NA	NA	NA	NA	NA	NA	NA	NA	NA	NA	NA	NA
ydhQ (O3K_RS11945)	NA	NA	-0.69368	NA	NA	NA	NA	NA	NA	NA	NA	NA	NA	NA	NA	NA	NA	NA	NA	NA
metJ (O3K_RS24380)	NA	-0.698435	NA	NA	NA	NA	-0.698435	NA	NA	NA	NA	NA	NA	NA	NA	NA	NA	NA	NA	NA
sdaA (O3K_RS10920)	NA	-0.699616	NA	NA	NA	NA	-0.699616	NA	NA	NA	NA	NA	NA	NA	NA	NA	NA	NA	NA	NA
nupC (O3K_RS07450)	NA	NA	NA	NA	NA	-0.700382	NA	NA	NA	NA	NA	NA	NA	NA	NA	NA	NA	NA	-0.700382	NA
proQ (O3K_RS10830)	NA	NA	-0.706096	NA	-0.706096	NA	NA	NA	NA	NA	-0.706096	NA	NA	NA	NA	NA	NA	NA	NA	NA
yeeO (O3K_RS09655)	NA	NA	-0.706379	NA	NA	-0.706379	NA	NA	NA	NA	NA	NA	NA	NA	NA	NA	NA	NA	-0.706379	NA
selB (O3K_RS00865)	NA	-0.706424	NA	NA	NA	NA	-0.706424	NA	-0.706424	NA	NA	NA	NA	NA	NA	NA	NA	-0.706424	NA	NA
yjjX (O3K_RS21765)	NA	NA	NA	NA	NA	NA	NA	NA	NA	NA	NA	NA	NA	NA	NA	-0.706717	NA	NA	NA	NA
dam (O3K_RS02075)	NA	NA	-0.70707	NA	NA	NA	NA	NA	NA	NA	NA	NA	NA	NA	NA	NA	NA	NA	NA	NA
asnA (O3K_RS25375)	NA	-0.708963	-0.708963	NA	NA	NA	-0.708963	NA	NA	NA	NA	NA	NA	NA	NA	NA	NA	NA	NA	NA
glvC (O3K_RS00100)	NA	NA	NA	NA	NA	NA	NA	NA	NA	NA	NA	NA	NA	NA	NA	NA	NA	NA	-0.709313	NA
yaiP (O3K_RS19815)	NA	NA	-0.712945	NA	NA	NA	NA	NA	NA	NA	NA	NA	NA	NA	NA	NA	NA	NA	NA	NA
mngR (O3K_RS18120)	NA	NA	NA	NA	NA	NA	NA	NA	NA	NA	NA	NA	NA	NA	NA	NA	NA	NA	NA	NA
ydeP (O3K_RS13035)	NA	NA	NA	NA	NA	NA	NA	NA	NA	NA	NA	NA	-0.722007	NA	NA	NA	NA	NA	NA	NA
radC (O3K_RS00615)	NA	NA	-0.725651	NA	NA	NA	NA	NA	NA	NA	NA	NA	NA	NA	NA	NA	NA	NA	NA	NA
hycD (O3K_RS05910)	NA	NA	-0.726181	NA	NA	NA	NA	NA	NA	NA	NA	NA	NA	NA	NA	NA	NA	NA	NA	NA
murP (O3K_RS07265)	NA	NA	-0.726874	NA	NA	NA	NA	NA	NA	NA	NA	NA	NA	NA	NA	NA	NA	NA	-0.726874	NA
hcaB (O3K_RS06720)	-0.730452	-0.730452	NA	NA	NA	NA	-0.730452	NA	NA	NA	NA	NA	NA	-0.730452	NA	NA	NA	NA	NA	-0.730452
malP (O3K_RS01915)	NA	NA	NA	NA	NA	NA	NA	NA	NA	NA	NA	NA	NA	NA	NA	NA	NA	NA	NA	NA
aaeR (O3K_RS02715)	NA	NA	NA	NA	NA	NA	NA	NA	NA	NA	NA	NA	NA	NA	NA	NA	NA	NA	NA	NA
ptsI (O3K_RS07325)	NA	NA	NA	NA	NA	NA	NA	NA	NA	NA	NA	NA	NA	NA	NA	NA	NA	NA	-0.743934	NA
ybhI (O3K_RS17910)	NA	NA	NA	NA	NA	NA	NA	NA	NA	NA	NA	NA	NA	NA	NA	NA	NA	NA	-0.745526	NA
wcaB (O3K_RS09175)	NA	-0.750011	NA	NA	NA	NA	-0.750011	NA	NA	NA	NA	NA	NA	NA	NA	NA	NA	NA	NA	NA
mdtL (O3K_RS25565)	NA	NA	NA	NA	NA	NA	NA	NA	NA	NA	NA	NA	NA	NA	NA	NA	NA	NA	-0.750399	NA
adiC (O3K_RS23480)	NA	NA	NA	NA	NA	-0.750639	NA	NA	NA	NA	NA	NA	NA	NA	NA	NA	NA	NA	-0.750639	NA
yjjK (O3K_RS21780)	NA	NA	NA	NA	NA	NA	NA	NA	NA	NA	NA	NA	NA	NA	NA	NA	NA	NA	NA	NA
cmk (O3K_RS16895)	NA	-0.756562	NA	NA	NA	NA	-0.756562	NA	NA	NA	NA	NA	NA	NA	NA	NA	NA	NA	NA	NA
yrbG (O3K_RS02925)	NA	NA	NA	NA	NA	-0.758476	NA	NA	NA	NA	NA	NA	NA	NA	NA	NA	NA	NA	-0.758476	NA
pilC (O3K_RS21215)	NA	NA	NA	NA	NA	NA	NA	NA	NA	NA	NA	NA	NA	NA	NA	NA	NA	NA	-0.75861	NA
yihL (O3K_RS24725)	NA	NA	NA	NA	NA	NA	NA	NA	NA	NA	NA	NA	NA	NA	NA	NA	NA	NA	NA	NA
lptD (O3K_RS21460)	NA	NA	NA	NA	NA	-0.764059	NA	NA	NA	NA	NA	NA	NA	NA	NA	NA	NA	NA	-0.764059	NA
uidR (O3K_RS12185)	NA	NA	NA	NA	NA	NA	NA	NA	NA	NA	NA	NA	NA	NA	NA	NA	NA	NA	NA	NA
ymgA (O3K_RS14925)	NA	NA	NA	NA	NA	NA	NA	NA	NA	NA	NA	NA	NA	NA	NA	NA	NA	NA	NA	NA
gspJ (O3K_RS04120)	NA	NA	NA	NA	NA	NA	NA	NA	NA	NA	NA	NA	NA	NA	NA	NA	NA	NA	-0.76925	NA
recF (O3K_RS00015)	NA	NA	-0.77046	NA	NA	NA	NA	NA	NA	NA	NA	NA	NA	NA	NA	NA	NA	NA	NA	NA
yhcN (O3K_RS02740)	NA	NA	-0.773142	NA	NA	NA	NA	NA	NA	NA	NA	NA	-0.773142	NA	NA	NA	NA	NA	NA	NA
yidQ (O3K_RS00075)	NA	NA	-0.773618	NA	NA	NA	NA	NA	NA	NA	NA	NA	NA	NA	NA	NA	NA	NA	NA	NA
glgX (O3K_RS01835)	NA	NA	-0.775064	NA	NA	NA	NA	NA	NA	NA	NA	NA	NA	NA	NA	NA	NA	NA	NA	NA
gltI (O3K_RS18470)	NA	NA	NA	NA	NA	-0.775539	NA	NA	NA	NA	NA	NA	NA	NA	NA	NA	NA	NA	-0.775539	NA
nsrR (O3K_RS22935)	NA	NA	NA	NA	NA	NA	NA	NA	NA	NA	NA	NA	NA	NA	NA	NA	NA	NA	NA	NA
ulaG (O3K_RS22865)	NA	-0.778852	NA	NA	NA	NA	-0.778852	NA	NA	NA	NA	NA	NA	NA	NA	NA	NA	NA	NA	NA
kdpB (O3K_RS18285)	NA	NA	NA	NA	NA	-0.7801	NA	NA	NA	NA	NA	NA	NA	NA	NA	NA	NA	NA	-0.7801	NA
tnaA (O3K_RS25575)	-0.780134	-0.780134	NA	NA	NA	NA	-0.780134	NA	NA	NA	NA	NA	NA	NA	NA	NA	NA	NA	NA	NA
arnE (O3K_RS08230)	NA	NA	NA	NA	NA	NA	NA	NA	NA	NA	NA	NA	NA	NA	NA	NA	NA	NA	-0.780729	NA
trkA (O3K_RS02495)	NA	NA	NA	NA	NA	-0.783933	NA	NA	NA	NA	NA	NA	NA	NA	NA	NA	NA	NA	-0.783933	NA
csgG (O3K_RS15440)	NA	NA	NA	NA	NA	NA	NA	NA	NA	NA	NA	NA	NA	NA	NA	NA	NA	NA	-0.785725	NA
tauB (O3K_RS19800)	NA	NA	-0.787402	NA	NA	NA	NA	NA	NA	NA	NA	NA	NA	NA	NA	NA	NA	NA	NA	NA
lptC (O3K_RS02910)	NA	NA	NA	NA	NA	NA	NA	NA	NA	NA	NA	NA	NA	NA	NA	NA	NA	NA	-0.791411	NA
yqgB (O3K_RS04710)	NA	NA	NA	NA	NA	NA	NA	NA	NA	NA	NA	NA	-0.809613	NA	NA	NA	NA	NA	NA	NA
mdoH (O3K_RS15380)	NA	NA	NA	NA	NA	NA	NA	NA	NA	NA	-0.810284	NA	NA	NA	NA	NA	NA	NA	NA	NA
thiJ (O3K_RS19530)	NA	NA	-0.814733	NA	NA	NA	NA	NA	NA	NA	NA	NA	NA	NA	NA	NA	NA	NA	NA	NA
nrdF (O3K_RS06145)	NA	NA	NA	NA	NA	NA	NA	NA	NA	NA	NA	NA	NA	NA	NA	NA	NA	NA	NA	NA
frvR (O3K_RS24595)	NA	NA	NA	NA	NA	NA	NA	NA	NA	NA	NA	NA	NA	NA	NA	NA	NA	NA	NA	NA
znuB (O3K_RS10690)	NA	NA	NA	NA	NA	-0.817609	NA	NA	NA	NA	NA	NA	NA	NA	NA	NA	NA	NA	-0.817609	NA
speA (O3K_RS04715)	NA	-0.820014	NA	NA	NA	NA	-0.820014	NA	NA	NA	NA	NA	NA	NA	NA	NA	NA	NA	NA	NA
yhjC (O3K_RS01255)	NA	NA	NA	NA	NA	NA	NA	NA	NA	NA	NA	NA	NA	NA	NA	NA	NA	NA	NA	NA
fryB (O3K_RS07475)	NA	NA	NA	NA	NA	NA	NA	NA	NA	NA	NA	NA	NA	NA	NA	NA	NA	NA	-0.821202	NA
pth (O3K_RS14705)	NA	NA	NA	NA	NA	NA	NA	NA	NA	NA	NA	NA	NA	NA	NA	NA	NA	NA	NA	NA
adiA (O3K_RS23470)	NA	-0.827735	NA	NA	NA	NA	-0.827735	NA	NA	NA	NA	NA	NA	NA	NA	NA	NA	NA	NA	NA
rpoZ (O3K_RS00560)	NA	NA	NA	NA	NA	NA	NA	NA	NA	NA	NA	NA	NA	NA	NA	NA	NA	NA	NA	NA
livG (O3K_RS01725)	NA	NA	NA	NA	NA	-0.842374	NA	NA	NA	NA	NA	NA	NA	NA	NA	NA	NA	NA	-0.842374	NA
fepG (O3K_RS18795)	NA	NA	NA	NA	NA	-0.844853	NA	NA	NA	NA	NA	NA	NA	NA	NA	NA	NA	NA	-0.844853	NA
yiaV (O3K_RS00890)	NA	NA	-0.848165	NA	NA	-0.848165	NA	NA	NA	NA	NA	NA	NA	NA	NA	NA	NA	NA	-0.848165	NA
potB (O3K_RS15015)	NA	NA	NA	NA	NA	-0.851182	NA	NA	NA	NA	NA	NA	NA	NA	NA	NA	NA	NA	-0.851182	NA
ydjN (O3K_RS11365)	NA	NA	NA	NA	NA	-0.851844	NA	NA	NA	NA	NA	NA	NA	NA	NA	NA	NA	NA	-0.851844	NA
glpR (O3K_RS01890)	NA	NA	NA	NA	NA	NA	NA	NA	NA	NA	NA	NA	NA	NA	NA	NA	NA	NA	NA	NA
norW (O3K_RS05980)	NA	NA	-0.863231	NA	NA	NA	NA	NA	NA	NA	NA	NA	NA	NA	NA	NA	NA	NA	NA	NA
mtlA (O3K_RS00810)	NA	NA	NA	NA	NA	NA	NA	NA	NA	NA	NA	NA	NA	NA	NA	NA	NA	NA	-0.866159	NA
panE (O3K_RS19525)	NA	-0.869492	NA	NA	NA	NA	-0.869492	NA	NA	NA	NA	NA	NA	NA	NA	NA	NA	NA	NA	NA
kdsD (O3K_RS02920)	NA	-0.87584	NA	NA	NA	NA	-0.87584	NA	NA	NA	NA	NA	NA	NA	NA	NA	NA	NA	NA	NA
livF (O3K_RS01730)	NA	NA	NA	NA	NA	-0.879642	NA	NA	NA	NA	NA	NA	NA	NA	NA	NA	NA	NA	-0.879642	NA
ybaO (O3K_RS19400)	NA	-0.88226	NA	NA	NA	NA	-0.88226	NA	NA	NA	NA	NA	NA	NA	NA	NA	NA	NA	NA	NA
nadD (O3K_RS18550)	NA	-0.886536	NA	NA	NA	NA	-0.886536	NA	NA	NA	NA	NA	NA	NA	NA	NA	NA	NA	NA	NA
hisD (O3K_RS09355)	NA	-0.888674	NA	NA	NA	NA	-0.888674	NA	NA	NA	NA	NA	NA	NA	NA	NA	NA	NA	NA	NA
betT (O3K_RS20065)	NA	NA	-0.889428	NA	NA	NA	NA	NA	NA	NA	NA	NA	NA	NA	NA	NA	NA	NA	NA	NA
bisC (O3K_RS01065)	NA	NA	NA	NA	NA	NA	NA	NA	NA	NA	NA	NA	NA	NA	NA	NA	NA	NA	NA	NA
mlaB (O3K_RS02950)	NA	NA	-0.891646	NA	NA	NA	NA	NA	NA	NA	NA	NA	NA	NA	NA	NA	NA	NA	NA	NA
uvrA (O3K_RS23740)	NA	NA	-0.89183	NA	NA	NA	NA	NA	NA	NA	NA	NA	NA	NA	NA	NA	NA	NA	NA	NA
yeiE (O3K_RS08690)	NA	NA	NA	NA	NA	NA	NA	NA	NA	NA	NA	NA	NA	NA	NA	NA	NA	NA	NA	NA
mutY (O3K_RS04605)	NA	NA	-0.893112	NA	NA	NA	NA	NA	NA	NA	NA	NA	NA	NA	NA	NA	NA	NA	NA	NA
yfhM (O3K_RS06825)	NA	NA	NA	NA	NA	NA	NA	NA	NA	NA	NA	NA	NA	NA	NA	NA	NA	NA	NA	NA
astB (O3K_RS11275)	NA	-0.906194	NA	NA	NA	NA	-0.906194	NA	NA	NA	NA	NA	NA	NA	NA	NA	NA	NA	NA	NA
mscS (O3K_RS04810)	NA	NA	NA	NA	NA	-0.908398	NA	NA	NA	NA	NA	NA	NA	NA	NA	NA	NA	NA	-0.908398	NA
dnaN (O3K_RS00010)	NA	NA	-0.91116	NA	NA	NA	NA	NA	NA	NA	NA	NA	NA	NA	NA	NA	NA	NA	NA	NA
endA (O3K_RS04685)	-0.912291	NA	NA	NA	NA	NA	NA	NA	NA	NA	NA	NA	NA	NA	NA	NA	NA	NA	NA	NA
folX (O3K_RS08020)	NA	-0.913611	NA	NA	NA	NA	-0.913611	NA	NA	NA	NA	NA	NA	NA	NA	NA	NA	NA	NA	NA
rhsD (O3K_RS19150)	NA	NA	-0.9143	NA	NA	NA	NA	NA	NA	NA	NA	NA	NA	NA	NA	NA	NA	NA	NA	NA
fecC (O3K_RS22235)	NA	NA	NA	NA	NA	-0.915624	NA	NA	NA	NA	NA	NA	NA	NA	NA	NA	NA	NA	-0.915624	NA
hemF (O3K_RS07230)	NA	NA	NA	NA	NA	NA	NA	NA	NA	NA	NA	NA	NA	NA	NA	NA	NA	NA	NA	NA
aroA (O3K_RS16905)	NA	-0.926105	NA	NA	NA	NA	-0.926105	NA	NA	NA	NA	NA	NA	NA	NA	NA	NA	NA	NA	NA
xylE (O3K_RS23885)	NA	NA	NA	NA	NA	-0.926225	NA	NA	NA	NA	NA	NA	NA	NA	NA	NA	NA	NA	-0.926225	NA
arnA (O3K_RS08245)	NA	NA	NA	NA	NA	NA	NA	NA	NA	NA	NA	NA	NA	NA	NA	NA	NA	NA	NA	NA
hslV (O3K_RS24425)	NA	NA	NA	NA	NA	NA	NA	NA	NA	NA	NA	NA	NA	NA	NA	NA	NA	NA	NA	NA
yghB (O3K_RS03865)	NA	NA	NA	NA	NA	NA	NA	NA	NA	NA	NA	NA	NA	NA	NA	NA	NA	NA	-0.931464	NA
ptsH (O3K_RS07330)	NA	NA	NA	NA	NA	NA	NA	NA	NA	NA	NA	NA	NA	NA	NA	NA	NA	NA	-0.931492	NA
yfcU (O3K_RS07845)	NA	NA	NA	NA	NA	NA	NA	NA	NA	NA	NA	NA	NA	NA	NA	NA	NA	NA	-0.933769	NA
ugpB (O3K_RS01735)	NA	NA	NA	NA	NA	-0.934918	NA	NA	NA	NA	NA	NA	NA	NA	NA	NA	NA	NA	-0.934918	NA
metN (O3K_RS20745)	NA	NA	NA	NA	NA	-0.935578	NA	NA	NA	NA	NA	NA	NA	NA	NA	NA	NA	NA	-0.935578	NA
gntP (O3K_RS22120)	NA	NA	NA	NA	NA	-0.937949	NA	NA	NA	NA	NA	NA	NA	NA	NA	NA	NA	NA	-0.937949	NA
yeeY (O3K_RS09385)	NA	NA	NA	NA	NA	NA	NA	NA	NA	NA	NA	NA	NA	NA	NA	NA	NA	NA	NA	NA
kgtP (O3K_RS06480)	NA	NA	NA	NA	NA	-0.944848	NA	NA	NA	NA	NA	NA	NA	NA	NA	NA	NA	NA	-0.944848	NA
sbmA (O3K_RS19765)	NA	NA	NA	NA	NA	NA	NA	NA	NA	NA	NA	NA	NA	NA	NA	NA	NA	NA	-0.94644	NA
ytfN (O3K_RS22705)	NA	NA	NA	NA	NA	NA	NA	NA	NA	NA	NA	NA	NA	NA	NA	NA	NA	NA	-0.948328	NA
folP (O3K_RS00435)	NA	-0.949604	NA	NA	NA	NA	-0.949604	NA	NA	NA	NA	NA	NA	NA	NA	NA	NA	NA	NA	NA
yjdL (O3K_RS23400)	NA	NA	NA	NA	NA	-0.949968	NA	NA	NA	NA	NA	NA	NA	NA	NA	NA	NA	NA	-0.949968	NA
mdtO (O3K_RS23625)	NA	NA	NA	NA	NA	NA	NA	NA	NA	NA	NA	NA	NA	NA	NA	NA	NA	NA	-0.951882	NA
yeaM (O3K_RS11050)	NA	-0.957004	NA	NA	NA	NA	-0.957004	NA	NA	NA	NA	NA	NA	NA	NA	NA	NA	NA	NA	NA
murJ (O3K_RS15285)	NA	NA	NA	NA	NA	NA	NA	NA	NA	NA	NA	NA	NA	NA	NA	NA	NA	NA	-0.960001	NA
leuA (O3K_RS21365)	NA	-0.960634	NA	NA	NA	NA	-0.960634	NA	NA	NA	NA	NA	NA	NA	NA	NA	NA	NA	NA	NA
kdpC (O3K_RS18290)	NA	NA	NA	NA	NA	-0.969998	NA	NA	NA	NA	NA	NA	NA	NA	NA	NA	NA	NA	-0.969998	NA
yhfS (O3K_RS02130)	NA	-0.971565	NA	NA	NA	NA	-0.971565	NA	NA	NA	NA	NA	NA	NA	NA	NA	NA	NA	NA	NA
hemE (O3K_RS24075)	NA	-0.97453	NA	NA	NA	NA	-0.97453	NA	NA	NA	NA	NA	NA	NA	NA	NA	NA	NA	NA	NA
gpmI (O3K_RS00730)	-0.976055	-0.976055	NA	NA	NA	NA	-0.976055	NA	NA	NA	NA	NA	NA	NA	NA	NA	NA	NA	NA	NA
pabB (O3K_RS10930)	NA	-0.976448	NA	NA	NA	NA	-0.976448	NA	NA	NA	NA	NA	NA	NA	NA	NA	NA	NA	NA	NA
pstA (O3K_RS25485)	NA	NA	-0.981628	NA	NA	-0.981628	NA	NA	NA	NA	NA	NA	NA	NA	NA	NA	NA	NA	-0.981628	NA
kdpE (O3K_RS18300)	NA	NA	NA	NA	NA	NA	NA	NA	NA	NA	NA	NA	NA	NA	NA	NA	NA	NA	NA	NA
metL (O3K_RS24370)	NA	-0.986393	NA	NA	NA	NA	-0.986393	NA	NA	NA	NA	NA	NA	NA	NA	NA	NA	NA	NA	NA
adhC (O3K_RS19835)	NA	NA	NA	NA	NA	NA	NA	NA	NA	NA	NA	NA	NA	NA	NA	NA	NA	NA	NA	NA
yaaY (O3K_RS21610)	NA	NA	-0.987554	NA	NA	NA	NA	NA	NA	NA	NA	NA	NA	NA	NA	NA	NA	NA	NA	NA
lrgA (O3K_RS08770)	NA	NA	NA	NA	NA	NA	NA	NA	NA	NA	NA	NA	NA	NA	NA	NA	NA	NA	-0.987847	NA
priA (O3K_RS24410)	NA	NA	-0.990864	NA	NA	NA	NA	NA	NA	NA	NA	NA	NA	NA	NA	NA	NA	NA	NA	NA
tmk (O3K_RS03970)	NA	NA	NA	NA	NA	NA	NA	NA	NA	NA	NA	NA	NA	NA	NA	NA	NA	NA	NA	NA
acrD (O3K_RS07105)	NA	NA	NA	NA	NA	-0.996126	NA	NA	NA	NA	NA	NA	NA	NA	NA	NA	NA	NA	-0.996126	NA
yejB (O3K_RS08580)	NA	NA	NA	NA	NA	NA	NA	NA	NA	NA	NA	NA	NA	NA	NA	NA	NA	NA	-0.997748	NA
gntK (O3K_RS01810)	NA	-1.00092	NA	NA	NA	NA	-1.00092	NA	NA	NA	NA	NA	NA	NA	NA	NA	NA	NA	NA	NA
mdtP (O3K_RS23630)	NA	NA	NA	NA	NA	NA	NA	NA	NA	NA	NA	NA	NA	NA	NA	NA	NA	NA	-1.00684	NA
yohN (O3K_RS08940)	NA	NA	-1.01113	NA	NA	NA	NA	NA	NA	NA	NA	NA	NA	NA	NA	NA	NA	NA	NA	NA
proB (O3K_RS20410)	NA	-1.0344	NA	NA	NA	NA	-1.0344	NA	NA	NA	NA	NA	NA	NA	NA	NA	NA	NA	NA	NA
yneJ (O3K_RS12900)	NA	NA	NA	NA	NA	NA	NA	NA	NA	NA	NA	NA	NA	NA	NA	NA	NA	NA	NA	NA
cysD (O3K_RS05735)	NA	-1.04268	NA	NA	NA	NA	-1.04268	NA	NA	NA	NA	NA	NA	NA	NA	NA	NA	NA	NA	NA
ybeF (O3K_RS18600)	NA	NA	NA	NA	NA	NA	NA	NA	NA	NA	NA	NA	NA	NA	NA	NA	NA	NA	NA	NA
deoD (O3K_RS21810)	-1.04639	NA	-1.04639	NA	NA	NA	NA	NA	NA	NA	NA	NA	NA	NA	NA	NA	NA	NA	NA	NA
prfC (O3K_RS21860)	NA	NA	NA	NA	NA	NA	NA	NA	-1.04709	NA	NA	NA	NA	NA	NA	NA	NA	-1.04709	NA	NA
yqiG (O3K_RS03710)	NA	NA	NA	NA	NA	NA	NA	NA	NA	NA	NA	NA	NA	NA	NA	NA	NA	NA	-1.04783	NA
phnH (O3K_RS23555)	NA	NA	NA	NA	NA	NA	NA	-1.05079	NA	NA	NA	NA	NA	NA	NA	NA	NA	NA	NA	NA
melA (O3K_RS23460)	NA	NA	NA	NA	NA	NA	NA	NA	NA	NA	NA	NA	NA	NA	NA	NA	NA	NA	NA	NA
rimK (O3K_RS17185)	NA	NA	-1.05921	NA	NA	NA	NA	NA	NA	NA	NA	NA	NA	NA	NA	NA	NA	NA	NA	NA
fruA (O3K_RS24310)	NA	NA	NA	NA	NA	NA	NA	NA	NA	NA	NA	NA	NA	NA	NA	NA	NA	NA	-1.0627	NA
leuB (O3K_RS21370)	NA	-1.06362	-1.06362	NA	NA	NA	-1.06362	NA	NA	NA	NA	NA	NA	NA	NA	NA	NA	NA	NA	NA
sfsB (O3K_RS02965)	NA	NA	NA	NA	NA	NA	NA	NA	NA	NA	NA	NA	NA	NA	NA	NA	NA	NA	NA	NA
zitB (O3K_RS18000)	NA	NA	NA	NA	NA	-1.07061	NA	NA	NA	NA	NA	NA	NA	NA	NA	NA	NA	NA	-1.07061	NA
mscL (O3K_RS02490)	NA	NA	NA	NA	NA	-1.07209	NA	NA	NA	NA	NA	NA	NA	NA	NA	NA	NA	NA	-1.07209	NA
entE (O3K_RS18770)	NA	NA	NA	NA	NA	NA	NA	NA	-1.07716	NA	NA	NA	NA	NA	NA	NA	NA	NA	NA	NA
cdd (O3K_RS08760)	-1.07877	NA	NA	NA	NA	NA	NA	NA	NA	NA	NA	NA	NA	NA	NA	NA	NA	NA	NA	NA
rimP (O3K_RS03055)	NA	NA	NA	NA	NA	NA	NA	NA	-1.08543	NA	NA	NA	NA	NA	NA	NA	NA	-1.08543	NA	NA
entS (O3K_RS18785)	NA	NA	-1.0881	NA	NA	-1.0881	NA	NA	NA	NA	NA	NA	NA	NA	NA	NA	NA	NA	-1.0881	NA
nikR (O3K_RS01595)	NA	NA	NA	NA	NA	NA	NA	NA	NA	NA	NA	NA	NA	NA	NA	NA	NA	NA	NA	NA
mhpA (O3K_RS19880)	-1.09337	-1.09337	NA	NA	NA	NA	-1.09337	NA	NA	NA	NA	NA	NA	NA	NA	NA	NA	NA	NA	NA
gabT (O3K_RS13865)	NA	-1.09626	NA	NA	NA	NA	-1.09626	NA	NA	NA	NA	NA	NA	NA	NA	NA	NA	NA	NA	NA
bioA (O3K_RS17590)	NA	-1.0969	NA	NA	NA	NA	-1.0969	NA	NA	NA	NA	NA	NA	NA	NA	NA	NA	NA	NA	NA
fryC (O3K_RS07480)	NA	NA	NA	NA	NA	NA	NA	NA	NA	NA	NA	NA	NA	NA	NA	NA	NA	NA	-1.09904	NA
fhuC (O3K_RS20990)	NA	NA	NA	NA	NA	-1.10187	NA	NA	NA	NA	NA	NA	NA	NA	NA	NA	NA	NA	-1.10187	NA
tauC (O3K_RS19795)	NA	NA	-1.10685	NA	NA	NA	NA	NA	NA	NA	NA	NA	NA	NA	NA	NA	NA	NA	-1.10685	NA
ldhA (O3K_RS13615)	NA	-1.10711	NA	NA	NA	NA	-1.10711	NA	NA	NA	NA	NA	NA	NA	NA	NA	NA	NA	NA	NA
mnmE (O3K_RS25585)	NA	NA	NA	NA	NA	NA	NA	NA	NA	NA	NA	NA	-1.12314	NA	NA	NA	NA	NA	NA	NA
ybiX (O3K_RS17435)	NA	NA	-1.12334	NA	NA	NA	NA	NA	NA	NA	NA	NA	NA	NA	NA	NA	NA	NA	NA	NA
qor (O3K_RS23785)	NA	NA	-1.12471	NA	NA	NA	NA	NA	NA	NA	NA	NA	NA	NA	NA	NA	NA	NA	NA	NA
csrD (O3K_RS02675)	-1.12705	NA	NA	NA	NA	NA	NA	NA	NA	NA	NA	NA	NA	NA	NA	NA	NA	NA	NA	NA
gatC (O3K_RS09015)	NA	NA	NA	NA	NA	NA	NA	NA	NA	NA	NA	NA	NA	NA	NA	NA	NA	NA	-1.13137	NA
gcvR (O3K_RS07040)	NA	NA	NA	NA	NA	NA	NA	NA	NA	NA	NA	NA	NA	NA	NA	NA	NA	NA	NA	NA
gsiA (O3K_RS17300)	NA	NA	NA	NA	NA	-1.14359	NA	NA	NA	NA	NA	NA	NA	NA	NA	NA	NA	NA	-1.14359	NA
pheT (O3K_RS11445)	NA	-1.14553	NA	NA	NA	NA	-1.14553	NA	-1.14553	NA	NA	NA	NA	NA	NA	NA	NA	-1.14553	NA	NA
bioF (O3K_RS17580)	NA	-1.14572	NA	NA	NA	NA	-1.14572	NA	NA	NA	NA	NA	NA	NA	NA	NA	NA	NA	NA	NA
nhaP2 (O3K_RS14770)	NA	NA	NA	NA	NA	-1.14618	NA	NA	NA	NA	NA	NA	NA	NA	NA	NA	NA	NA	-1.14618	NA
kefC (O3K_RS21495)	NA	NA	NA	NA	NA	-1.14678	NA	NA	NA	NA	NA	NA	NA	NA	NA	NA	NA	NA	-1.14678	NA
argD (O3K_RS02210)	NA	-1.14777	NA	NA	NA	NA	-1.14777	NA	NA	NA	NA	NA	NA	NA	NA	NA	NA	NA	NA	NA
kch (O3K_RS14465)	NA	NA	NA	NA	NA	-1.15012	NA	NA	NA	NA	NA	NA	NA	NA	NA	NA	NA	NA	-1.15012	NA
cat1 (O3K_RS04830)	NA	-1.15107	NA	NA	NA	NA	-1.15107	NA	NA	NA	NA	NA	NA	NA	NA	NA	NA	NA	NA	NA
frvB (O3K_RS24585)	NA	NA	NA	NA	NA	NA	NA	NA	NA	NA	NA	NA	NA	NA	NA	NA	NA	NA	-1.15253	NA
prlC (O3K_RS01385)	NA	NA	NA	NA	NA	NA	NA	NA	NA	NA	NA	NA	NA	NA	NA	NA	NA	NA	NA	NA
norV (O3K_RS05985)	NA	NA	NA	NA	NA	NA	NA	NA	NA	NA	NA	NA	NA	NA	NA	NA	NA	NA	NA	NA
fhlA (O3K_RS06980)	NA	NA	NA	NA	NA	NA	NA	NA	NA	NA	NA	NA	NA	NA	NA	NA	NA	NA	NA	NA
nrdE (O3K_RS06150)	NA	NA	NA	NA	NA	NA	NA	NA	NA	NA	NA	NA	NA	NA	NA	NA	NA	NA	NA	NA
glxK (O3K_RS19075)	NA	-1.16194	NA	NA	NA	NA	-1.16194	NA	NA	NA	NA	NA	NA	NA	NA	NA	NA	NA	NA	NA
mdtK (O3K_RS11950)	NA	NA	-1.17007	NA	NA	-1.17007	NA	NA	NA	NA	NA	NA	NA	NA	NA	NA	NA	NA	-1.17007	NA
ybiH (O3K_RS17475)	NA	NA	NA	NA	NA	NA	NA	NA	NA	NA	NA	NA	NA	NA	NA	NA	NA	NA	NA	NA
purF (O3K_RS07975)	NA	-1.19028	NA	NA	NA	NA	-1.19028	NA	NA	NA	NA	NA	NA	NA	NA	NA	NA	NA	NA	NA
merA (O3K_RS20110)	NA	NA	NA	NA	NA	NA	NA	NA	NA	NA	NA	NA	NA	NA	NA	NA	NA	NA	NA	NA
hsrA (O3K_RS25325)	NA	NA	NA	NA	NA	NA	NA	NA	NA	NA	NA	NA	NA	NA	NA	NA	NA	NA	-1.19808	NA
dnaG (O3K_RS03600)	NA	NA	NA	NA	NA	NA	NA	NA	NA	NA	NA	NA	NA	NA	NA	NA	NA	NA	NA	NA
hokE (O3K_RS18850)	NA	NA	-1.19906	NA	NA	NA	NA	NA	NA	NA	NA	NA	NA	NA	NA	NA	NA	NA	NA	NA
aceK (O3K_RS23980)	NA	-1.20205	NA	NA	NA	NA	-1.20205	NA	NA	NA	NA	NA	NA	NA	NA	NA	NA	NA	NA	NA
eamA (O3K_RS12830)	NA	NA	NA	NA	NA	-1.20321	NA	NA	NA	NA	NA	NA	NA	NA	NA	NA	NA	NA	-1.20321	NA
ydiK (O3K_RS11825)	NA	NA	NA	NA	NA	NA	NA	NA	NA	NA	NA	NA	NA	NA	NA	NA	NA	NA	-1.20413	NA
yhjK (O3K_RS01215)	NA	NA	NA	NA	NA	NA	NA	NA	NA	NA	NA	NA	NA	NA	NA	NA	NA	NA	NA	NA
cstA (O3K_RS21970)	NA	NA	-1.20814	NA	NA	NA	NA	NA	NA	NA	NA	NA	NA	NA	NA	NA	NA	NA	NA	NA
tolB (O3K_RS18065)	NA	NA	NA	NA	NA	NA	NA	NA	NA	NA	NA	NA	NA	NA	NA	NA	NA	NA	-1.20915	NA
fdnH (O3K_RS13170)	NA	-1.21104	NA	NA	NA	NA	-1.21104	NA	NA	NA	NA	NA	NA	NA	NA	NA	NA	NA	NA	NA
argD (O3K_RS11260)	NA	-1.22482	NA	NA	NA	NA	-1.22482	NA	NA	NA	NA	NA	NA	NA	NA	NA	NA	NA	NA	NA
lsrC (O3K_RS12960)	NA	NA	NA	NA	NA	NA	NA	NA	NA	NA	NA	NA	NA	NA	NA	NA	NA	NA	-1.22505	NA
nagB (O3K_RS18375)	NA	-1.22589	NA	NA	NA	NA	-1.22589	NA	NA	NA	NA	NA	NA	NA	NA	NA	NA	NA	NA	NA
mtlR (O3K_RS00800)	NA	NA	NA	NA	NA	NA	NA	NA	NA	NA	NA	NA	NA	NA	NA	NA	NA	NA	NA	NA
yjcS (O3K_RS23610)	NA	NA	NA	NA	NA	NA	-1.23082	NA	NA	NA	NA	NA	NA	-1.23082	NA	NA	NA	NA	NA	-1.23082
pstC (O3K_RS25480)	NA	NA	NA	NA	NA	-1.23674	NA	NA	NA	NA	NA	NA	NA	NA	NA	NA	NA	NA	-1.23674	NA
malQ (O3K_RS01920)	NA	NA	NA	NA	NA	NA	NA	NA	NA	NA	NA	NA	NA	NA	NA	NA	NA	NA	NA	NA
nrdD (O3K_RS22630)	NA	NA	NA	NA	NA	NA	NA	NA	NA	NA	NA	NA	NA	NA	NA	NA	NA	NA	NA	NA
yidK (O3K_RS00115)	NA	NA	NA	NA	NA	NA	NA	NA	NA	NA	NA	NA	NA	NA	NA	NA	NA	NA	-1.24648	NA
ttgR (O3K_RS02620)	NA	NA	NA	NA	NA	NA	NA	NA	NA	NA	NA	NA	NA	NA	NA	NA	NA	NA	NA	NA
leuD (O3K_RS21380)	NA	-1.2592	NA	NA	NA	NA	-1.2592	NA	NA	NA	NA	NA	NA	NA	NA	NA	NA	NA	NA	NA
macB (O3K_RS17050)	NA	NA	NA	NA	NA	NA	NA	NA	NA	NA	NA	NA	NA	NA	NA	NA	NA	NA	-1.26187	NA
fes (O3K_RS18820)	-1.26582	NA	NA	NA	NA	NA	NA	NA	NA	NA	NA	NA	NA	NA	NA	NA	NA	NA	NA	NA
exuT (O3K_RS03465)	NA	NA	NA	NA	NA	-1.27031	NA	NA	NA	NA	NA	NA	NA	NA	NA	NA	NA	NA	-1.27031	NA
iraD (O3K_RS22090)	NA	NA	-1.27854	NA	NA	NA	NA	NA	NA	NA	NA	NA	NA	NA	NA	NA	NA	NA	NA	NA
tnaB (O3K_RS25570)	NA	NA	NA	NA	NA	-1.28138	NA	NA	NA	NA	NA	NA	NA	NA	NA	NA	NA	NA	-1.28138	NA
yjeH (O3K_RS23125)	NA	NA	NA	NA	NA	-1.28216	NA	NA	NA	NA	NA	NA	NA	NA	NA	NA	NA	NA	-1.28216	NA
soxS (O3K_RS23720)	NA	-1.28514	NA	NA	NA	NA	-1.28514	NA	NA	NA	NA	NA	NA	NA	NA	NA	NA	NA	NA	NA
argH (O3K_RS24275)	NA	-1.28859	NA	NA	NA	NA	-1.28859	NA	NA	NA	NA	NA	NA	NA	NA	NA	NA	NA	NA	NA
ssuE (O3K_RS16755)	NA	NA	-1.29144	NA	NA	NA	-1.29144	NA	NA	NA	NA	NA	NA	NA	NA	NA	NA	NA	NA	NA
epd (O3K_RS04795)	NA	NA	NA	NA	NA	NA	NA	NA	NA	NA	NA	NA	NA	NA	NA	NA	NA	NA	NA	NA
epmA (O3K_RS23045)	NA	-1.30388	NA	NA	NA	NA	-1.30388	NA	-1.30388	NA	NA	NA	NA	NA	NA	NA	NA	-1.30388	NA	NA
pbuX (O3K_RS05035)	NA	NA	NA	NA	NA	NA	NA	NA	NA	NA	NA	NA	NA	NA	NA	NA	NA	NA	-1.30582	NA
yajO (O3K_RS19555)	NA	NA	NA	NA	NA	-1.30584	NA	NA	NA	NA	NA	NA	NA	NA	NA	-1.30584	NA	NA	-1.30584	NA
silP (O3K_RS01500)	NA	NA	NA	NA	NA	-1.30665	NA	NA	NA	NA	NA	NA	NA	NA	NA	NA	NA	NA	-1.30665	NA
gspL (O3K_RS04130)	NA	NA	NA	NA	NA	NA	NA	NA	NA	NA	NA	NA	NA	NA	NA	NA	NA	NA	-1.30723	NA
setB (O3K_RS08625)	NA	NA	NA	NA	NA	NA	NA	NA	NA	NA	NA	NA	NA	NA	NA	NA	NA	NA	-1.31577	NA
ybhS (O3K_RS17490)	NA	NA	NA	NA	NA	NA	NA	NA	NA	NA	NA	NA	NA	NA	NA	NA	NA	NA	-1.31883	NA
nrdG (O3K_RS22635)	NA	NA	NA	NA	NA	NA	NA	NA	NA	NA	NA	NA	NA	NA	NA	NA	NA	NA	NA	NA
purD (O3K_RS24035)	NA	NA	-1.32321	NA	NA	NA	NA	NA	NA	NA	NA	NA	NA	NA	NA	NA	NA	NA	NA	NA
trkH (O3K_RS24845)	NA	NA	NA	NA	NA	-1.32807	NA	NA	NA	NA	NA	NA	NA	NA	NA	NA	NA	NA	-1.32807	NA
thiD (O3K_RS08960)	NA	NA	NA	NA	NA	NA	NA	NA	NA	NA	NA	NA	NA	NA	-1.32879	-1.32879	NA	NA	NA	NA
dkgA (O3K_RS03850)	NA	NA	NA	NA	NA	NA	NA	NA	NA	NA	NA	NA	NA	NA	NA	NA	NA	NA	NA	NA
dcuC (O3K_RS18635)	NA	-1.33068	NA	NA	NA	-1.33068	-1.33068	NA	NA	NA	NA	NA	NA	NA	NA	NA	NA	NA	-1.33068	NA
glcA (O3K_RS04065)	NA	NA	-1.33111	NA	NA	-1.33111	NA	NA	NA	NA	NA	NA	NA	NA	NA	NA	NA	NA	-1.33111	NA
rhsC (O3K_RS18265)	NA	NA	-1.33117	NA	NA	NA	NA	NA	NA	NA	NA	NA	NA	NA	NA	NA	NA	NA	NA	NA
rutF (O3K_RS16025)	NA	NA	NA	NA	NA	NA	NA	NA	NA	NA	NA	NA	NA	NA	NA	NA	NA	NA	NA	NA
yahI (O3K_RS20020)	NA	-1.33286	NA	NA	NA	NA	-1.33286	NA	NA	NA	NA	NA	NA	NA	NA	NA	NA	NA	NA	NA
potG (O3K_RS17170)	NA	NA	NA	NA	NA	-1.33495	NA	NA	NA	NA	NA	NA	NA	NA	NA	NA	NA	NA	-1.33495	NA
argG (O3K_RS03045)	NA	-1.33873	NA	NA	NA	NA	-1.33873	NA	NA	NA	NA	NA	NA	NA	NA	NA	NA	NA	NA	NA
clpP (O3K_RS19450)	NA	NA	NA	NA	NA	NA	NA	NA	NA	NA	NA	NA	NA	NA	NA	NA	NA	NA	NA	NA
aaeA (O3K_RS02725)	NA	NA	-1.34357	NA	NA	-1.34357	NA	NA	NA	NA	NA	NA	NA	NA	NA	NA	NA	NA	-1.34357	NA
rna (O3K_RS18685)	-1.34359	NA	NA	NA	NA	NA	NA	NA	NA	NA	NA	NA	NA	NA	NA	NA	NA	NA	NA	NA
mdlB (O3K_RS19390)	NA	NA	NA	NA	NA	NA	NA	NA	NA	NA	NA	NA	NA	NA	NA	NA	NA	NA	-1.34737	NA
himA (O3K_RS11450)	NA	NA	NA	NA	NA	NA	NA	NA	NA	NA	NA	NA	NA	NA	NA	NA	NA	NA	NA	NA
cmr (O3K_RS22030)	NA	NA	NA	NA	NA	-1.35743	NA	NA	NA	NA	NA	NA	NA	NA	NA	NA	NA	NA	-1.35743	NA
pyrG (O3K_RS05585)	NA	NA	NA	NA	NA	NA	NA	NA	NA	NA	NA	NA	NA	NA	NA	NA	NA	NA	NA	NA
cusA (O3K_RS18885)	NA	NA	NA	NA	NA	-1.36113	NA	NA	NA	NA	NA	NA	NA	NA	NA	NA	NA	NA	-1.36113	NA
sapC (O3K_RS13920)	NA	NA	NA	NA	NA	-1.36561	NA	NA	NA	NA	NA	NA	NA	NA	NA	NA	NA	NA	-1.36561	NA
pgi (O3K_RS23920)	-1.36669	-1.36669	-1.36669	NA	NA	NA	-1.36669	NA	NA	NA	NA	NA	NA	NA	NA	NA	NA	NA	NA	NA
artJ (O3K_RS17145)	NA	NA	NA	NA	NA	-1.37303	NA	NA	NA	NA	NA	NA	NA	NA	NA	NA	NA	NA	-1.37303	NA
nudC (O3K_RS24080)	NA	NA	-1.37506	NA	NA	NA	NA	NA	NA	NA	NA	NA	NA	NA	NA	NA	NA	NA	NA	NA
acnA (O3K_RS14010)	NA	-1.38203	NA	NA	NA	NA	-1.38203	NA	NA	NA	NA	NA	NA	NA	NA	NA	NA	NA	NA	NA
artI (O3K_RS17130)	NA	NA	NA	NA	NA	-1.38471	NA	NA	NA	NA	NA	NA	NA	NA	NA	NA	NA	NA	-1.38471	NA
dppA (O3K_RS01125)	NA	NA	NA	NA	NA	NA	NA	NA	NA	NA	NA	NA	NA	NA	NA	NA	NA	NA	-1.39424	NA
puuP (O3K_RS13900)	NA	NA	-1.39554	NA	NA	-1.39554	NA	NA	NA	NA	NA	NA	NA	NA	NA	NA	NA	NA	-1.39554	NA
gntT (O3K_RS22490)	NA	NA	-1.40195	NA	NA	-1.40195	NA	NA	NA	NA	NA	NA	NA	NA	NA	NA	NA	NA	-1.40195	NA
rpsS (O3K_RS02360)	NA	NA	NA	NA	NA	NA	NA	NA	-1.40298	NA	NA	NA	NA	NA	NA	NA	NA	-1.40298	NA	NA
ascB (O3K_RS05955)	NA	NA	NA	NA	NA	NA	NA	NA	NA	NA	NA	NA	NA	NA	NA	NA	NA	NA	NA	NA
tesB (O3K_RS19375)	NA	-1.41664	NA	NA	NA	NA	-1.41664	NA	NA	NA	NA	NA	NA	NA	NA	NA	NA	NA	NA	NA
ycfL (O3K_RS15120)	NA	NA	-1.42349	NA	NA	NA	NA	NA	NA	NA	NA	NA	NA	NA	NA	NA	NA	NA	NA	NA
acrE (O3K_RS02615)	NA	NA	NA	NA	NA	-1.42447	NA	NA	NA	NA	NA	NA	NA	NA	NA	NA	NA	NA	-1.42447	NA
rfbA (O3K_RS25155)	NA	NA	NA	NA	NA	NA	NA	NA	NA	NA	NA	NA	NA	NA	NA	NA	NA	NA	NA	NA
ygiW (O3K_RS03810)	NA	NA	-1.42562	NA	NA	NA	NA	NA	NA	NA	NA	NA	NA	NA	NA	NA	NA	NA	NA	NA
luxS (O3K_RS06090)	NA	-1.42564	NA	NA	NA	NA	-1.42564	NA	NA	NA	NA	NA	NA	NA	NA	NA	NA	NA	NA	NA
astD (O3K_RS11270)	NA	-1.42723	NA	NA	NA	NA	-1.42723	NA	NA	NA	NA	NA	NA	NA	NA	NA	NA	NA	NA	NA
potF (O3K_RS17175)	NA	NA	NA	NA	NA	-1.43167	NA	NA	NA	NA	NA	NA	NA	NA	NA	NA	NA	NA	-1.43167	NA
mdtG (O3K_RS15365)	NA	NA	NA	NA	NA	NA	NA	NA	NA	NA	NA	NA	NA	NA	NA	NA	NA	NA	-1.44006	NA
thiC (O3K_RS24090)	NA	NA	NA	NA	NA	NA	NA	NA	NA	NA	NA	NA	NA	NA	-1.44222	-1.44222	NA	NA	NA	NA
nac (O3K_RS09640)	NA	NA	NA	NA	NA	NA	NA	NA	NA	NA	NA	NA	NA	NA	NA	NA	NA	NA	NA	NA
tyrP (O3K_RS10115)	NA	NA	NA	NA	NA	-1.44653	NA	NA	NA	NA	NA	NA	NA	NA	NA	NA	NA	NA	-1.44653	NA
pitA (O3K_RS01410)	NA	NA	NA	NA	NA	-1.46106	NA	NA	NA	NA	NA	NA	NA	NA	NA	NA	NA	NA	-1.46106	NA
pdxA (O3K_RS21470)	NA	NA	NA	NA	NA	NA	NA	NA	NA	NA	NA	NA	NA	NA	NA	NA	NA	NA	NA	NA
caiT (O3K_RS21530)	NA	NA	-1.46481	NA	NA	-1.46481	NA	NA	NA	NA	NA	NA	NA	NA	NA	NA	NA	NA	-1.46481	NA
queG (O3K_RS22995)	NA	NA	NA	NA	NA	NA	NA	NA	NA	NA	NA	NA	NA	NA	NA	NA	NA	NA	NA	NA
gspK (O3K_RS04125)	NA	NA	NA	NA	NA	NA	NA	NA	NA	NA	NA	NA	NA	NA	NA	NA	NA	NA	-1.48616	NA
copA (O3K_RS19215)	NA	NA	NA	NA	NA	-1.49296	NA	NA	NA	NA	NA	NA	NA	NA	NA	NA	NA	NA	-1.49296	NA
tauD (O3K_RS19790)	NA	NA	NA	NA	NA	NA	NA	NA	NA	NA	NA	NA	NA	NA	NA	NA	NA	NA	NA	NA
mpaA (O3K_RS13745)	NA	NA	NA	NA	NA	NA	NA	NA	NA	NA	NA	NA	NA	NA	NA	NA	NA	NA	NA	NA
prpC (O3K_RS19950)	NA	-1.51471	NA	NA	NA	NA	-1.51471	NA	NA	NA	NA	NA	NA	NA	NA	NA	NA	NA	NA	NA
pilQ (O3K_RS02055)	-1.51577	NA	NA	NA	NA	NA	NA	NA	NA	NA	NA	NA	NA	NA	NA	NA	NA	NA	NA	NA
yojI (O3K_RS08420)	NA	NA	NA	NA	NA	NA	NA	NA	NA	NA	NA	NA	NA	NA	NA	NA	NA	NA	-1.51678	NA
yecS (O3K_RS10055)	NA	NA	NA	NA	NA	-1.52078	NA	NA	NA	NA	NA	NA	NA	NA	NA	NA	NA	NA	-1.52078	NA
folP (O3K_RS00465)	NA	-1.53309	NA	NA	NA	NA	-1.53309	NA	NA	NA	NA	NA	NA	NA	NA	NA	NA	NA	NA	NA
cysA (O3K_RS07300)	NA	NA	NA	NA	NA	-1.5343	NA	NA	NA	NA	NA	NA	NA	NA	NA	NA	NA	NA	-1.5343	NA
ddpF (O3K_RS13130)	NA	NA	NA	NA	NA	NA	NA	NA	NA	NA	NA	NA	NA	NA	NA	NA	NA	NA	-1.54293	NA
sfp (O3K_RS01625)	NA	-1.55229	NA	NA	NA	NA	-1.55229	NA	NA	NA	NA	NA	NA	NA	NA	NA	NA	NA	NA	NA
yjbB (O3K_RS23960)	NA	NA	NA	NA	NA	-1.55885	NA	NA	NA	NA	NA	NA	NA	NA	NA	NA	NA	NA	-1.55885	NA
ygjK (O3K_RS03530)	NA	NA	-1.56012	NA	NA	NA	NA	NA	NA	NA	NA	NA	NA	NA	NA	NA	NA	NA	NA	NA
eutR (O3K_RS07225)	NA	-1.56061	NA	NA	NA	NA	-1.56061	NA	NA	NA	NA	NA	NA	NA	NA	NA	NA	NA	NA	NA
gntR (O3K_RS01805)	NA	NA	-1.56133	NA	NA	NA	NA	NA	NA	NA	NA	NA	NA	NA	NA	NA	NA	NA	NA	NA
ypjF (O3K_RS15485)	NA	NA	NA	NA	NA	NA	NA	NA	NA	NA	NA	NA	NA	NA	NA	NA	NA	NA	NA	NA
cof (O3K_RS19405)	NA	NA	NA	NA	NA	NA	NA	NA	NA	NA	NA	NA	NA	NA	-1.57152	-1.57152	NA	NA	NA	NA
rhaD (O3K_RS24570)	NA	-1.57929	NA	NA	NA	NA	-1.57929	NA	NA	NA	NA	NA	NA	NA	NA	NA	NA	NA	NA	NA
ybbY (O3K_RS19080)	NA	NA	NA	NA	NA	NA	NA	NA	NA	NA	NA	NA	NA	NA	NA	NA	NA	NA	-1.5793	NA
phnI (O3K_RS23560)	NA	NA	NA	NA	NA	NA	NA	-1.60503	NA	NA	NA	NA	NA	NA	NA	NA	NA	NA	NA	NA
hinT (O3K_RS15125)	NA	-1.61306	NA	NA	NA	NA	-1.61306	NA	NA	NA	NA	NA	NA	NA	NA	NA	NA	NA	NA	NA
yecC (O3K_RS10060)	NA	NA	NA	NA	NA	-1.61503	NA	NA	NA	NA	NA	NA	NA	NA	NA	NA	NA	NA	-1.61503	NA
yiaU (O3K_RS00895)	NA	NA	NA	NA	NA	NA	NA	NA	NA	NA	NA	NA	NA	NA	NA	NA	NA	NA	NA	NA
yeaI (O3K_RS11075)	NA	NA	NA	NA	NA	NA	NA	NA	NA	NA	NA	NA	NA	NA	NA	NA	NA	NA	NA	NA
sapB (O3K_RS13915)	NA	NA	NA	NA	NA	-1.64447	NA	NA	NA	NA	NA	NA	NA	NA	NA	NA	NA	NA	-1.64447	NA
ychH (O3K_RS14700)	NA	NA	-1.65015	NA	NA	NA	NA	NA	NA	NA	NA	NA	NA	NA	NA	NA	NA	NA	NA	NA
cynS (O3K_RS19915)	NA	NA	NA	NA	NA	NA	-1.65062	NA	NA	NA	NA	NA	NA	NA	NA	NA	NA	NA	NA	NA
potI (O3K_RS17160)	NA	NA	NA	NA	NA	-1.65129	NA	NA	NA	NA	NA	NA	NA	NA	NA	NA	NA	NA	-1.65129	NA
yajQ (O3K_RS19520)	NA	NA	-1.65133	NA	NA	NA	NA	NA	NA	NA	NA	NA	NA	NA	NA	NA	NA	NA	NA	NA
lptF (O3K_RS22510)	NA	NA	NA	NA	NA	NA	NA	NA	NA	NA	NA	NA	NA	NA	NA	NA	NA	NA	-1.65142	NA
osmE (O3K_RS11305)	NA	NA	NA	NA	NA	NA	NA	NA	NA	NA	-1.67447	NA	NA	NA	NA	NA	NA	NA	NA	NA
gshA (O3K_RS06085)	NA	NA	NA	NA	-1.67682	NA	NA	NA	-1.67682	NA	-1.67682	NA	NA	NA	NA	NA	NA	NA	NA	NA
arsB (O3K_RS01360)	NA	NA	NA	NA	NA	-1.68011	NA	NA	NA	NA	NA	NA	NA	NA	NA	NA	NA	NA	-1.68011	NA
torC (O3K_RS16450)	NA	NA	NA	NA	NA	NA	NA	NA	NA	NA	NA	NA	NA	NA	NA	NA	NA	NA	NA	NA
kdpD (O3K_RS18295)	NA	NA	-1.68517	NA	NA	NA	NA	NA	NA	NA	-1.68517	NA	NA	NA	NA	NA	NA	NA	NA	NA
yfdE (O3K_RS07560)	NA	NA	NA	NA	NA	NA	NA	NA	NA	NA	NA	NA	-1.69092	NA	NA	NA	NA	NA	NA	NA
gntU (O3K_RS01815)	NA	NA	NA	NA	NA	-1.6913	NA	NA	NA	NA	NA	NA	NA	NA	NA	NA	NA	NA	-1.6913	NA
mtlD (O3K_RS00805)	NA	NA	NA	NA	NA	NA	NA	NA	NA	NA	NA	NA	NA	NA	NA	NA	NA	NA	NA	NA
prpB (O3K_RS19955)	NA	-1.69426	NA	NA	NA	NA	-1.69426	NA	NA	NA	NA	NA	NA	NA	NA	NA	NA	NA	NA	NA
ybhR (O3K_RS17495)	NA	NA	-1.69433	NA	NA	NA	NA	NA	NA	NA	NA	NA	NA	NA	NA	NA	NA	NA	-1.69433	NA
nikE (O3K_RS01600)	NA	NA	-1.69461	NA	NA	-1.69461	NA	NA	NA	NA	NA	NA	NA	NA	NA	NA	NA	NA	-1.69461	NA
btuD (O3K_RS11715)	NA	NA	NA	NA	NA	NA	NA	NA	NA	NA	NA	NA	NA	NA	NA	NA	NA	NA	-1.7073	NA
ybhF (O3K_RS17485)	NA	NA	NA	NA	NA	NA	NA	NA	NA	NA	NA	NA	NA	NA	NA	NA	NA	NA	-1.71163	NA
ltaE (O3K_RS17095)	NA	-1.71514	NA	NA	NA	NA	-1.71514	NA	NA	NA	NA	NA	NA	NA	NA	NA	NA	NA	NA	NA
fiu (O3K_RS17430)	NA	NA	NA	NA	NA	NA	NA	NA	NA	NA	NA	NA	NA	NA	NA	NA	NA	NA	-1.72179	NA
cysP (O3K_RS07285)	NA	NA	NA	NA	NA	-1.72597	NA	NA	NA	NA	NA	NA	NA	NA	NA	NA	NA	NA	-1.72597	NA
nikD (O3K_RS01605)	NA	NA	NA	NA	NA	-1.73723	NA	NA	NA	NA	NA	NA	NA	NA	NA	NA	NA	NA	-1.73723	NA
ccmD (O3K_RS08490)	NA	NA	NA	NA	NA	NA	NA	NA	NA	NA	NA	NA	NA	NA	NA	NA	NA	NA	-1.74198	NA
narL (O3K_RS14605)	NA	NA	NA	NA	NA	NA	NA	NA	NA	NA	NA	NA	NA	NA	NA	NA	NA	NA	NA	NA
dxr (O3K_RS20885)	NA	-1.75308	NA	NA	NA	NA	-1.75308	NA	NA	NA	NA	NA	NA	NA	NA	NA	NA	NA	NA	NA
arnF (O3K_RS08225)	NA	NA	NA	NA	NA	NA	NA	NA	NA	NA	NA	NA	NA	NA	NA	NA	NA	NA	-1.7573	NA
cirA (O3K_RS08700)	NA	NA	NA	NA	NA	-1.76438	NA	NA	NA	NA	NA	NA	NA	NA	NA	NA	NA	NA	-1.76438	NA
pfkA (O3K_RS24505)	-1.76623	-1.76623	NA	NA	NA	NA	-1.76623	NA	NA	NA	NA	NA	NA	NA	NA	NA	NA	NA	NA	NA
ptsG (O3K_RS15135)	NA	NA	NA	NA	NA	NA	NA	NA	NA	NA	NA	NA	NA	NA	NA	NA	NA	NA	-1.767	NA
menF (O3K_RS08190)	NA	-1.76796	NA	NA	NA	NA	-1.76796	NA	NA	NA	NA	NA	NA	NA	NA	NA	NA	NA	NA	NA
cnu (O3K_RS12145)	NA	NA	NA	NA	NA	NA	NA	NA	NA	NA	NA	NA	NA	NA	NA	NA	NA	NA	NA	NA
lptE (O3K_RS18540)	NA	NA	NA	NA	NA	NA	NA	NA	NA	NA	NA	NA	NA	NA	NA	NA	NA	NA	-1.77244	NA
tus (O3K_RS12225)	NA	NA	NA	NA	NA	NA	NA	NA	NA	NA	NA	NA	NA	NA	NA	NA	NA	NA	NA	NA
nanE (O3K_RS02815)	NA	-1.78443	NA	NA	NA	NA	-1.78443	NA	NA	NA	NA	NA	NA	NA	NA	NA	NA	NA	NA	NA
ycbB (O3K_RS16820)	NA	NA	-1.79911	NA	NA	NA	NA	NA	NA	NA	NA	NA	NA	NA	NA	NA	NA	NA	NA	NA
rutD (O3K_RS16015)	NA	NA	NA	NA	NA	NA	NA	NA	NA	NA	NA	NA	NA	NA	NA	NA	NA	NA	NA	NA
mutL (O3K_RS22975)	NA	NA	-1.80755	NA	NA	NA	NA	NA	NA	NA	NA	NA	NA	NA	NA	NA	NA	NA	NA	NA
bcr (O3K_RS08560)	NA	NA	NA	NA	NA	NA	NA	NA	NA	NA	NA	NA	NA	NA	NA	NA	NA	NA	-1.81295	NA
ybeY (O3K_RS18450)	NA	NA	NA	NA	NA	NA	NA	NA	-1.81491	NA	NA	NA	NA	NA	NA	NA	NA	-1.81491	NA	NA
mdtD (O3K_RS09070)	NA	NA	NA	NA	NA	NA	NA	NA	NA	NA	NA	NA	NA	NA	NA	NA	NA	NA	-1.82142	NA
nhaR (O3K_RS21635)	NA	NA	NA	NA	NA	NA	NA	NA	NA	NA	NA	NA	NA	NA	NA	NA	NA	NA	NA	NA
panF (O3K_RS02650)	NA	NA	NA	NA	NA	-1.82492	NA	NA	NA	NA	NA	NA	NA	NA	NA	NA	NA	NA	-1.82492	NA
cynX (O3K_RS19910)	NA	NA	NA	NA	NA	NA	-1.83103	NA	NA	NA	NA	NA	NA	NA	NA	NA	NA	NA	NA	NA
pnuC (O3K_RS18005)	NA	NA	NA	NA	NA	NA	NA	NA	NA	NA	NA	NA	NA	NA	NA	NA	NA	NA	-1.83492	NA
ugpC (O3K_RS01750)	NA	NA	NA	NA	NA	-1.83524	NA	NA	NA	NA	NA	NA	NA	NA	NA	NA	NA	NA	-1.83524	NA
tbpA (O3K_RS21400)	NA	NA	NA	NA	NA	NA	NA	NA	NA	NA	NA	NA	NA	NA	NA	NA	NA	NA	-1.84355	NA
potH (O3K_RS17165)	NA	NA	NA	NA	NA	-1.84373	NA	NA	NA	NA	NA	NA	NA	NA	NA	NA	NA	NA	-1.84373	NA
dppF (O3K_RS01145)	NA	NA	NA	NA	NA	NA	NA	NA	NA	NA	NA	NA	NA	NA	NA	NA	NA	NA	-1.84498	NA
deoB (O3K_RS21815)	-1.84982	NA	-1.84982	NA	NA	NA	NA	NA	NA	NA	NA	NA	NA	NA	NA	NA	NA	NA	NA	NA
pyk (O3K_RS11885)	-1.85036	-1.85036	NA	NA	NA	NA	-1.85036	NA	NA	NA	NA	NA	NA	NA	NA	NA	NA	NA	NA	NA
aaeB (O3K_RS02730)	NA	NA	NA	NA	NA	-1.85303	NA	NA	NA	NA	NA	NA	NA	NA	NA	NA	NA	NA	-1.85303	NA
metAS (O3K_RS23995)	NA	-1.85836	NA	NA	NA	NA	-1.85836	NA	NA	NA	NA	NA	NA	NA	NA	NA	NA	NA	NA	NA
arcC (O3K_RS19040)	NA	-1.87002	NA	NA	NA	NA	-1.87002	NA	NA	NA	NA	NA	NA	NA	NA	NA	NA	NA	NA	NA
ariR (O3K_RS14920)	NA	NA	NA	NA	NA	NA	NA	NA	NA	NA	NA	NA	NA	NA	NA	NA	NA	NA	NA	NA
ydjM (O3K_RS11370)	NA	NA	-1.88238	NA	NA	NA	NA	NA	NA	NA	NA	NA	NA	NA	NA	NA	NA	NA	NA	NA
nemR (O3K_RS12025)	NA	NA	NA	NA	NA	NA	NA	NA	NA	NA	NA	NA	NA	NA	NA	NA	NA	NA	NA	NA
hemH (O3K_RS19260)	NA	NA	NA	NA	NA	NA	NA	NA	NA	NA	NA	NA	NA	NA	NA	NA	NA	NA	NA	NA
ccmA (O3K_RS08475)	NA	NA	NA	NA	NA	NA	NA	NA	NA	NA	NA	NA	NA	NA	NA	NA	NA	NA	-1.91788	NA
fepD (O3K_RS18790)	NA	NA	NA	NA	NA	-1.92026	NA	NA	NA	NA	NA	NA	NA	NA	NA	NA	NA	NA	-1.92026	NA
rutE (O3K_RS16020)	NA	NA	-1.94355	NA	NA	NA	NA	NA	NA	NA	NA	NA	NA	NA	NA	NA	NA	NA	NA	NA
phnL (O3K_RS23575)	NA	NA	NA	NA	NA	NA	NA	-1.96073	NA	NA	NA	NA	NA	NA	NA	NA	NA	NA	NA	NA
ompN (O3K_RS13635)	NA	NA	NA	NA	NA	NA	NA	NA	NA	NA	NA	NA	NA	NA	NA	NA	NA	NA	-1.97307	NA
ilvN (O3K_RS00165)	NA	-1.98056	NA	NA	NA	NA	-1.98056	NA	NA	NA	NA	NA	NA	NA	NA	NA	NA	NA	NA	NA
prpR (O3K_RS19960)	NA	NA	NA	NA	NA	NA	NA	NA	NA	NA	NA	NA	NA	NA	NA	NA	NA	NA	NA	NA
entD (O3K_RS18830)	NA	NA	NA	NA	NA	NA	NA	NA	-1.9907	NA	NA	NA	NA	NA	NA	NA	NA	NA	NA	NA
entC (O3K_RS18775)	NA	NA	NA	NA	NA	NA	NA	NA	-1.9909	NA	NA	NA	NA	NA	NA	NA	NA	NA	NA	NA
dtpD (O3K_RS18225)	NA	NA	NA	NA	NA	NA	NA	NA	NA	NA	NA	NA	NA	NA	NA	NA	NA	NA	-1.99195	NA
yfcF (O3K_RS08030)	NA	NA	NA	NA	NA	NA	NA	NA	NA	NA	NA	NA	NA	NA	NA	NA	NA	NA	NA	NA
nhaA (O3K_RS21640)	NA	NA	NA	NA	NA	-2.03126	NA	NA	NA	NA	-2.03126	NA	NA	NA	NA	NA	NA	NA	-2.03126	NA
treA (O3K_RS14740)	NA	NA	-2.03464	NA	-2.03464	NA	NA	NA	NA	NA	-2.03464	NA	NA	NA	NA	NA	NA	NA	NA	NA
dppD (O3K_RS01140)	NA	NA	NA	NA	NA	NA	NA	NA	NA	NA	NA	NA	NA	NA	NA	NA	NA	NA	-2.03894	NA
yhhQ (O3K_RS01645)	NA	NA	NA	NA	NA	NA	NA	NA	NA	NA	NA	NA	NA	NA	NA	NA	NA	NA	-2.04193	NA
yhhT (O3K_RS01630)	NA	NA	NA	NA	NA	NA	NA	NA	NA	NA	NA	NA	NA	NA	NA	NA	NA	NA	-2.043	NA
sgrR (O3K_RS21395)	NA	NA	NA	NA	NA	NA	NA	NA	NA	NA	NA	NA	NA	NA	NA	NA	NA	NA	NA	NA
aqpZ (O3K_RS17070)	NA	NA	NA	NA	NA	NA	NA	NA	NA	NA	-2.05377	NA	NA	NA	NA	NA	NA	NA	-2.05377	NA
ebgA (O3K_RS03550)	NA	NA	NA	NA	NA	NA	NA	NA	NA	NA	NA	NA	NA	NA	NA	NA	NA	NA	NA	NA
hyfF (O3K_RS07005)	NA	NA	-2.05818	NA	NA	NA	NA	NA	NA	NA	NA	NA	NA	NA	NA	NA	NA	NA	NA	NA
ccmE (O3K_RS08495)	NA	NA	NA	NA	NA	NA	NA	NA	NA	NA	NA	NA	NA	NA	NA	NA	NA	NA	-2.06705	NA
thiP (O3K_RS21405)	NA	NA	NA	NA	NA	NA	NA	NA	NA	NA	NA	NA	NA	NA	NA	NA	NA	NA	-2.0709	NA
rfaH (O3K_RS24880)	NA	NA	NA	NA	NA	NA	NA	NA	NA	NA	NA	NA	NA	NA	NA	NA	NA	NA	NA	NA
leuC (O3K_RS21375)	NA	-2.07617	NA	NA	NA	NA	-2.07617	NA	NA	NA	NA	NA	NA	NA	NA	NA	NA	NA	NA	NA
cpsB (O3K_RS09220)	NA	NA	NA	NA	-2.08946	NA	NA	NA	NA	NA	-2.08946	NA	NA	NA	NA	NA	NA	NA	NA	NA
metK (O3K_RS04700)	NA	-2.10198	NA	NA	NA	NA	-2.10198	NA	NA	NA	NA	NA	NA	NA	NA	NA	NA	NA	NA	NA
yggE (O3K_RS04820)	NA	NA	-2.11095	NA	NA	NA	NA	NA	NA	NA	NA	NA	NA	NA	NA	NA	NA	NA	NA	NA
yejA (O3K_RS08585)	NA	NA	NA	NA	NA	NA	NA	NA	NA	NA	NA	NA	NA	NA	NA	NA	NA	NA	-2.11765	NA
osmC (O3K_RS13135)	NA	NA	NA	NA	-2.12069	NA	NA	NA	NA	NA	-2.12069	NA	NA	NA	NA	NA	NA	NA	NA	NA
galP (O3K_RS04695)	NA	NA	NA	NA	NA	-2.13737	NA	NA	NA	NA	NA	NA	NA	NA	NA	NA	NA	NA	-2.13737	NA
lptG (O3K_RS22505)	NA	NA	NA	NA	NA	NA	NA	NA	NA	NA	NA	NA	NA	NA	NA	NA	NA	NA	-2.13943	NA
dbpA (O3K_RS13650)	NA	NA	NA	NA	NA	NA	NA	NA	-2.14198	NA	NA	NA	NA	NA	NA	NA	NA	-2.14198	NA	NA
fieF (O3K_RS24510)	NA	NA	NA	NA	NA	-2.14244	NA	NA	NA	NA	NA	NA	NA	NA	NA	NA	NA	NA	-2.14244	NA
gabD (O3K_RS06220)	NA	-2.14938	NA	NA	NA	NA	-2.14938	NA	NA	NA	NA	NA	NA	NA	NA	NA	NA	NA	NA	NA
clcA (O3K_RS20970)	NA	NA	NA	NA	NA	-2.15296	NA	NA	NA	NA	NA	NA	NA	NA	NA	NA	NA	NA	-2.15296	NA
frvA (O3K_RS24580)	NA	NA	NA	NA	NA	NA	NA	NA	NA	NA	NA	NA	NA	NA	NA	NA	NA	NA	-2.16833	NA
glcF (O3K_RS04050)	NA	-2.16845	NA	NA	NA	NA	-2.16845	NA	NA	NA	NA	NA	NA	NA	NA	NA	NA	NA	NA	NA
chaC (O3K_RS14620)	NA	NA	NA	NA	NA	NA	NA	NA	NA	NA	NA	NA	NA	NA	NA	NA	NA	NA	NA	NA
yiaN (O3K_RS00930)	NA	NA	NA	NA	NA	NA	NA	NA	NA	NA	NA	NA	NA	NA	NA	NA	NA	NA	-2.18169	NA
nanK (O3K_RS02820)	NA	-2.18747	-2.18747	NA	NA	NA	-2.18747	NA	NA	NA	NA	NA	NA	NA	NA	NA	NA	NA	NA	NA
ldcC (O3K_RS20820)	NA	-2.18766	NA	NA	NA	NA	-2.18766	NA	NA	NA	NA	NA	NA	NA	NA	NA	NA	NA	NA	NA
ybcI (O3K_RS19010)	NA	NA	-2.19182	NA	NA	NA	NA	NA	NA	NA	NA	NA	NA	NA	NA	NA	NA	NA	NA	NA
mdtN (O3K_RS23620)	NA	NA	-2.19409	NA	NA	-2.19409	NA	NA	NA	NA	NA	NA	NA	NA	NA	NA	NA	NA	-2.19409	NA
ascF (O3K_RS05960)	NA	NA	-2.21569	NA	NA	NA	NA	NA	NA	NA	NA	NA	NA	NA	NA	NA	NA	NA	-2.21569	NA
ybiJ (O3K_RS17445)	NA	NA	-2.21986	NA	NA	NA	NA	NA	NA	NA	NA	NA	NA	NA	NA	NA	NA	NA	NA	NA
phnM (O3K_RS23580)	NA	NA	NA	NA	NA	NA	NA	-2.22196	NA	NA	NA	NA	NA	NA	NA	NA	NA	NA	NA	NA
ccmC (O3K_RS08485)	NA	NA	NA	NA	NA	NA	NA	NA	-2.23424	NA	NA	NA	NA	NA	NA	NA	NA	NA	-2.23424	NA
gabT (O3K_RS06215)	NA	-2.25209	NA	NA	NA	NA	-2.25209	NA	NA	NA	NA	NA	NA	NA	NA	NA	NA	NA	NA	NA
lsrD (O3K_RS12955)	NA	NA	NA	NA	NA	NA	NA	NA	NA	NA	NA	NA	NA	NA	NA	NA	NA	NA	-2.25576	NA
yjjU (O3K_RS21845)	NA	NA	-2.25593	NA	NA	NA	NA	NA	NA	NA	NA	NA	NA	NA	NA	NA	NA	NA	NA	NA
yjjG (O3K_RS21865)	NA	NA	NA	NA	NA	NA	NA	NA	NA	NA	NA	NA	NA	-2.29819	NA	NA	NA	NA	NA	NA
rapA (O3K_RS21445)	NA	NA	NA	NA	NA	NA	NA	NA	NA	NA	NA	NA	NA	NA	NA	NA	NA	NA	NA	NA
yebT (O3K_RS10815)	NA	NA	NA	NA	NA	NA	NA	NA	NA	NA	NA	NA	NA	NA	NA	NA	NA	NA	-2.3225	NA
kup (O3K_RS25360)	NA	NA	NA	NA	NA	-2.32626	NA	NA	NA	NA	NA	NA	NA	NA	NA	NA	NA	NA	-2.32626	NA
narG (O3K_RS14590)	NA	NA	NA	NA	NA	NA	-2.34988	NA	NA	NA	NA	NA	NA	NA	NA	NA	NA	NA	NA	NA
yciF (O3K_RS14110)	NA	NA	-2.35363	NA	NA	NA	NA	NA	NA	NA	NA	NA	NA	NA	NA	NA	NA	NA	NA	NA
pgmB (O3K_RS13790)	NA	NA	-2.36037	NA	NA	NA	NA	NA	NA	NA	NA	NA	NA	NA	NA	NA	NA	NA	NA	NA
metE (O3K_RS24935)	NA	-2.36872	NA	NA	NA	NA	-2.36872	NA	NA	NA	NA	NA	NA	NA	NA	NA	NA	NA	NA	NA
narX (O3K_RS14600)	NA	NA	-2.36995	NA	NA	NA	NA	NA	NA	NA	NA	NA	NA	NA	NA	NA	NA	NA	NA	NA
yihI (O3K_RS24760)	NA	NA	NA	NA	NA	NA	NA	NA	NA	NA	NA	NA	NA	NA	NA	NA	NA	NA	NA	NA
nikB (O3K_RS01615)	NA	NA	NA	NA	NA	-2.40101	NA	NA	NA	NA	NA	NA	NA	NA	NA	NA	NA	NA	-2.40101	NA
yfdC (O3K_RS07800)	NA	NA	NA	NA	NA	-2.4251	NA	NA	NA	NA	NA	NA	NA	NA	NA	NA	NA	NA	-2.4251	NA
cysT (O3K_RS07290)	NA	NA	NA	NA	NA	-2.43389	NA	NA	NA	NA	NA	NA	NA	NA	NA	NA	NA	NA	-2.43389	NA
trpG (O3K_RS02205)	NA	-2.43776	NA	NA	NA	NA	-2.43776	NA	NA	NA	NA	NA	NA	NA	NA	NA	NA	NA	NA	NA
phnP (O3K_RS23595)	NA	NA	NA	NA	NA	NA	NA	-2.47551	NA	NA	NA	NA	NA	NA	NA	NA	NA	NA	NA	NA
kdpA (O3K_RS18280)	NA	NA	NA	NA	NA	-2.47584	NA	NA	NA	NA	NA	NA	NA	NA	NA	NA	NA	NA	-2.47584	NA
gudD (O3K_RS05550)	NA	-2.4808	NA	NA	NA	NA	-2.4808	NA	NA	NA	NA	NA	NA	NA	NA	NA	NA	NA	NA	NA
thiQ (O3K_RS21410)	NA	NA	NA	NA	NA	NA	NA	NA	NA	NA	NA	NA	NA	NA	NA	NA	NA	NA	-2.48462	NA
thiG (O3K_RS24110)	NA	NA	NA	NA	NA	NA	NA	NA	NA	NA	NA	NA	NA	NA	-2.50718	-2.50718	NA	NA	NA	NA
phnJ (O3K_RS23565)	NA	NA	NA	NA	NA	NA	NA	-2.52282	NA	NA	NA	NA	NA	NA	NA	NA	NA	NA	NA	NA
emrA (O3K_RS07575)	NA	NA	-2.52721	NA	NA	NA	NA	NA	NA	NA	NA	NA	NA	NA	NA	NA	NA	NA	NA	NA
ugpE (O3K_RS01745)	NA	NA	NA	NA	NA	-2.53079	NA	NA	NA	NA	NA	NA	NA	NA	NA	NA	NA	NA	-2.53079	NA
iraM (O3K_RS14300)	NA	NA	-2.53752	NA	NA	NA	NA	NA	NA	NA	NA	NA	-2.53752	NA	NA	NA	NA	NA	NA	NA
phnO (O3K_RS23590)	NA	NA	NA	NA	NA	NA	NA	-2.54266	NA	NA	NA	NA	NA	NA	NA	NA	NA	NA	NA	NA
phnK (O3K_RS23570)	NA	NA	NA	NA	NA	NA	NA	-2.54695	NA	NA	NA	NA	NA	NA	NA	NA	NA	NA	NA	NA
mntH (O3K_RS07455)	NA	NA	NA	NA	NA	-2.54698	NA	NA	NA	NA	NA	NA	NA	NA	NA	NA	NA	NA	-2.54698	NA
nanT (O3K_RS02810)	NA	NA	NA	NA	NA	-2.55639	NA	NA	NA	NA	NA	NA	NA	NA	NA	NA	NA	NA	-2.55639	NA
pyrL (O3K_RS22580)	NA	NA	NA	NA	NA	NA	NA	NA	NA	NA	NA	NA	NA	NA	NA	NA	NA	NA	NA	NA
bsmA (O3K_RS22880)	NA	NA	-2.58266	NA	NA	NA	NA	NA	NA	NA	NA	NA	NA	NA	NA	NA	NA	NA	NA	NA
thiE (O3K_RS24095)	NA	NA	NA	NA	NA	NA	NA	NA	NA	NA	NA	NA	NA	NA	-2.58354	-2.58354	NA	NA	NA	NA
mcbR (O3K_RS13285)	NA	NA	NA	NA	NA	NA	NA	NA	NA	NA	NA	NA	NA	NA	NA	NA	NA	NA	NA	NA
ytfT (O3K_RS22670)	NA	NA	NA	NA	NA	NA	NA	NA	NA	NA	NA	NA	NA	NA	NA	NA	NA	NA	-2.61392	NA
ydiR (O3K_RS11770)	NA	-2.61453	NA	-2.61453	NA	NA	-2.61453	NA	NA	NA	NA	NA	NA	NA	NA	NA	NA	NA	NA	NA
acpH (O3K_RS19630)	NA	-2.62189	NA	NA	NA	NA	-2.62189	NA	NA	NA	NA	NA	NA	NA	NA	NA	NA	NA	NA	NA
artM (O3K_RS17140)	NA	NA	NA	NA	NA	-2.62798	NA	NA	NA	NA	NA	NA	NA	NA	NA	NA	NA	NA	-2.62798	NA
dtpA (O3K_RS12100)	NA	NA	NA	NA	NA	-2.6399	NA	NA	NA	NA	NA	NA	NA	NA	NA	NA	NA	NA	-2.6399	NA
idi (O3K_RS04995)	NA	NA	-2.64336	NA	NA	NA	NA	NA	NA	NA	NA	NA	NA	NA	NA	NA	NA	NA	NA	NA
nikC (O3K_RS01610)	NA	NA	NA	NA	NA	-2.64904	NA	NA	NA	NA	NA	NA	NA	NA	NA	NA	NA	NA	-2.64904	NA
ada (O3K_RS08410)	NA	NA	-2.66414	NA	NA	NA	NA	NA	NA	NA	NA	NA	NA	NA	NA	NA	NA	NA	NA	NA
yehX (O3K_RS08830)	NA	NA	NA	NA	NA	-2.75236	NA	NA	NA	NA	NA	NA	NA	NA	NA	NA	NA	NA	-2.75236	NA
betT (O3K_RS22295)	NA	NA	NA	NA	NA	NA	NA	NA	NA	NA	NA	NA	NA	NA	NA	NA	NA	NA	-2.75299	NA
yiiM (O3K_RS24530)	NA	NA	NA	NA	NA	NA	NA	NA	NA	NA	NA	NA	NA	NA	NA	NA	-2.78547	NA	NA	NA
sodC (O3K_RS12040)	NA	NA	-2.80734	NA	NA	NA	NA	NA	NA	NA	NA	NA	NA	NA	NA	NA	NA	NA	NA	NA
elaB (O3K_RS08185)	NA	NA	-2.82281	NA	NA	NA	NA	NA	NA	NA	NA	NA	NA	NA	NA	NA	NA	NA	NA	NA
phrB (O3K_RS18230)	NA	NA	-2.83317	NA	NA	NA	NA	NA	NA	NA	NA	NA	NA	NA	NA	NA	NA	NA	NA	NA
tkt (O3K_RS07130)	NA	NA	-2.86653	NA	NA	NA	NA	NA	NA	NA	NA	NA	NA	NA	NA	NA	NA	NA	NA	NA
metF (O3K_RS24365)	NA	-2.86979	NA	NA	NA	NA	-2.86979	NA	NA	NA	NA	NA	NA	NA	NA	NA	NA	NA	NA	NA
alkB (O3K_RS08415)	NA	NA	-2.87337	NA	NA	NA	NA	NA	NA	NA	NA	NA	NA	NA	NA	NA	NA	NA	NA	NA
artP (O3K_RS17125)	NA	NA	NA	NA	NA	-2.89631	NA	NA	NA	NA	NA	NA	NA	NA	NA	NA	NA	NA	-2.89631	NA
thiH (O3K_RS24115)	NA	NA	-2.90041	NA	NA	NA	NA	NA	NA	NA	NA	NA	NA	NA	-2.90041	-2.90041	NA	NA	NA	NA
lysP (O3K_RS08695)	NA	-2.90073	NA	NA	NA	-2.90073	-2.90073	NA	NA	NA	NA	NA	NA	NA	NA	NA	NA	NA	-2.90073	NA
treF (O3K_RS01265)	NA	NA	-2.92008	NA	-2.92008	NA	NA	NA	NA	NA	-2.92008	NA	NA	NA	NA	NA	NA	NA	NA	NA
appA (O3K_RS16535)	NA	NA	-2.93513	NA	NA	NA	NA	NA	NA	NA	NA	-2.93513	NA	NA	NA	NA	NA	NA	NA	NA
mdtC (O3K_RS09075)	NA	NA	NA	NA	NA	-2.94316	NA	NA	NA	NA	NA	NA	NA	NA	NA	NA	NA	NA	-2.94316	NA
fhlA (O3K_RS05865)	NA	NA	NA	NA	NA	NA	NA	NA	NA	NA	NA	NA	NA	NA	NA	NA	NA	NA	NA	NA
proP (O3K_RS23505)	NA	NA	-2.98255	NA	-2.98255	-2.98255	NA	NA	NA	NA	-2.98255	NA	NA	NA	NA	NA	NA	NA	-2.98255	NA
narI (O3K_RS13215)	NA	NA	NA	NA	NA	NA	NA	NA	NA	NA	NA	-2.98792	NA	NA	NA	NA	NA	NA	NA	NA
polB (O3K_RS21440)	NA	NA	-3.00102	NA	NA	NA	NA	NA	NA	NA	NA	NA	NA	NA	NA	NA	NA	NA	NA	NA
yohC (O3K_RS08800)	NA	NA	-3.00226	NA	NA	NA	NA	NA	NA	NA	NA	NA	NA	NA	NA	NA	NA	NA	NA	NA
gabP (O3K_RS06210)	NA	NA	-3.00748	NA	NA	NA	NA	NA	NA	NA	NA	NA	NA	NA	NA	NA	NA	NA	NA	NA
narI (O3K_RS14575)	NA	NA	NA	NA	NA	NA	NA	NA	NA	NA	NA	-3.00856	NA	NA	NA	NA	NA	NA	NA	NA
yoaD (O3K_RS10915)	NA	NA	-3.01843	NA	NA	NA	NA	NA	NA	NA	NA	NA	NA	NA	NA	NA	NA	NA	NA	NA
mlrA (O3K_RS08845)	NA	NA	NA	NA	NA	NA	NA	NA	NA	NA	NA	NA	NA	NA	NA	NA	NA	NA	NA	NA
prkA (O3K_RS11085)	NA	NA	-3.06091	NA	NA	NA	NA	NA	NA	NA	NA	NA	NA	NA	NA	NA	NA	NA	NA	NA
adhP (O3K_RS13155)	NA	NA	-3.15786	NA	NA	NA	NA	NA	NA	NA	NA	NA	NA	NA	NA	NA	NA	NA	NA	NA
phnN (O3K_RS23585)	NA	NA	NA	NA	NA	NA	NA	-3.19293	NA	NA	NA	NA	NA	NA	NA	NA	NA	NA	NA	NA
hupH (O3K_RS16555)	NA	NA	NA	NA	NA	NA	NA	NA	NA	NA	NA	NA	NA	NA	NA	NA	NA	NA	NA	NA
aldB (O3K_RS00875)	NA	NA	-3.22901	NA	NA	NA	NA	NA	NA	NA	NA	NA	NA	NA	NA	NA	NA	NA	NA	NA
ggt (O3K_RS01765)	NA	-3.29075	NA	NA	NA	NA	-3.29075	NA	NA	NA	NA	NA	NA	NA	NA	NA	NA	NA	NA	NA
bolA (O3K_RS19460)	NA	NA	NA	NA	NA	NA	NA	NA	NA	NA	NA	NA	NA	NA	NA	NA	NA	NA	NA	NA
senC (O3K_RS16560)	NA	NA	NA	NA	NA	-3.32135	NA	NA	NA	NA	NA	NA	NA	NA	NA	NA	NA	NA	-3.32135	NA
yagR (O3K_RS20215)	NA	NA	-3.33581	NA	NA	NA	NA	NA	NA	NA	NA	NA	NA	NA	NA	NA	NA	NA	NA	NA
MA20_31570 (O3K_RS13100)	NA	NA	NA	NA	NA	NA	NA	NA	NA	NA	NA	-3.34485	NA	NA	NA	NA	NA	NA	NA	NA
yehY (O3K_RS08825)	NA	NA	NA	NA	NA	-3.36556	NA	NA	NA	NA	NA	NA	NA	NA	NA	NA	NA	NA	-3.36556	NA
narJ (O3K_RS13210)	NA	NA	NA	NA	NA	NA	-3.38139	NA	NA	NA	NA	-3.38139	NA	NA	NA	NA	NA	NA	NA	NA
artQ (O3K_RS17135)	NA	NA	NA	NA	NA	-3.38647	NA	NA	NA	NA	NA	NA	NA	NA	NA	NA	NA	NA	-3.38647	NA
ydeI (O3K_RS12810)	NA	NA	-3.43262	NA	NA	NA	NA	NA	NA	NA	NA	NA	NA	NA	NA	NA	NA	NA	NA	NA
cueR (O3K_RS19200)	NA	NA	NA	NA	NA	NA	NA	NA	NA	NA	NA	NA	NA	NA	NA	NA	NA	NA	NA	NA
cydA (O3K_RS16550)	NA	NA	NA	NA	NA	NA	NA	NA	NA	NA	NA	NA	NA	NA	NA	NA	NA	NA	NA	NA
ydcV (O3K_RS13330)	NA	NA	NA	NA	NA	NA	NA	NA	NA	NA	NA	NA	NA	NA	NA	NA	NA	NA	-3.46349	NA
ugpA (O3K_RS01740)	NA	NA	NA	NA	NA	-3.46567	NA	NA	NA	NA	NA	NA	NA	NA	NA	NA	NA	NA	-3.46567	NA
yqjG (O3K_RS03400)	NA	NA	NA	NA	NA	NA	NA	NA	NA	NA	NA	NA	NA	NA	NA	NA	NA	NA	NA	NA
spoVR (O3K_RS14785)	NA	NA	-3.5383	NA	NA	NA	NA	NA	NA	NA	NA	NA	NA	NA	NA	NA	NA	NA	NA	NA
osmY (O3K_RS21855)	NA	NA	NA	NA	-3.53978	NA	NA	NA	NA	NA	-3.53978	NA	NA	NA	NA	NA	NA	NA	NA	NA
blc (O3K_RS23075)	NA	NA	-3.58494	NA	NA	NA	NA	NA	NA	NA	NA	NA	NA	NA	NA	NA	NA	NA	NA	NA
yodD (O3K_RS09880)	NA	NA	-3.6102	NA	NA	NA	NA	NA	NA	NA	NA	NA	-3.6102	NA	NA	NA	NA	NA	NA	NA
gadX (O3K_RS01280)	NA	NA	-3.68567	NA	NA	NA	NA	NA	NA	NA	NA	NA	NA	NA	NA	NA	NA	NA	NA	NA
yehZ (O3K_RS08820)	NA	NA	-3.69384	NA	-3.69384	-3.69384	NA	NA	NA	NA	-3.69384	NA	NA	NA	NA	NA	NA	NA	-3.69384	NA
allR (O3K_RS19110)	NA	NA	-3.71567	NA	NA	NA	NA	NA	NA	NA	NA	NA	NA	NA	NA	NA	NA	NA	NA	NA
narH (O3K_RS13205)	NA	NA	-3.73268	NA	NA	NA	NA	NA	NA	NA	NA	NA	NA	NA	NA	NA	NA	NA	NA	NA
ydcT (O3K_RS13340)	NA	NA	NA	NA	NA	-3.76649	NA	NA	NA	NA	NA	NA	NA	NA	NA	NA	NA	NA	-3.76649	NA
ydcS (O3K_RS13345)	NA	NA	NA	NA	NA	NA	NA	NA	NA	NA	NA	NA	NA	NA	NA	NA	NA	NA	-3.78367	NA
yfkM (O3K_RS03145)	NA	-3.8022	-3.8022	NA	NA	NA	-3.8022	NA	NA	NA	NA	NA	-3.8022	NA	NA	NA	NA	NA	NA	NA
deoA (O3K_RS21820)	NA	NA	-3.81154	NA	NA	NA	NA	NA	NA	NA	NA	NA	NA	NA	NA	NA	NA	NA	NA	NA
yhjD (O3K_RS01250)	NA	NA	NA	NA	NA	NA	NA	NA	NA	NA	NA	NA	NA	NA	NA	NA	NA	NA	-3.95299	NA
yegP (O3K_RS09055)	NA	NA	-3.96645	NA	NA	NA	NA	NA	NA	NA	NA	NA	NA	NA	NA	NA	NA	NA	NA	NA
cydB (O3K_RS16545)	NA	NA	NA	NA	NA	NA	NA	NA	NA	NA	NA	NA	NA	NA	NA	NA	NA	NA	NA	NA
yciE (O3K_RS14115)	NA	NA	-4.05501	NA	NA	NA	NA	NA	NA	NA	NA	NA	NA	NA	NA	NA	NA	NA	NA	NA
yehW (O3K_RS08835)	NA	NA	NA	NA	NA	-4.12551	NA	NA	NA	NA	NA	NA	NA	NA	NA	NA	NA	NA	-4.12551	NA
narJ (O3K_RS14580)	NA	NA	NA	NA	NA	NA	-4.20497	NA	NA	NA	NA	-4.20497	NA	NA	NA	NA	NA	NA	NA	NA
yibH (O3K_RS00820)	NA	NA	-4.22971	NA	NA	NA	NA	NA	NA	NA	NA	NA	NA	NA	NA	NA	NA	NA	NA	NA
gadW (O3K_RS01285)	NA	NA	-4.25731	NA	NA	NA	NA	NA	NA	NA	NA	NA	NA	NA	NA	NA	NA	NA	NA	NA
poxB (O3K_RS17090)	NA	-4.27374	NA	NA	NA	NA	-4.27374	NA	NA	NA	NA	NA	NA	NA	NA	NA	NA	NA	NA	NA
narG (O3K_RS13200)	NA	NA	NA	NA	NA	NA	-4.43873	NA	NA	NA	NA	NA	NA	NA	NA	NA	NA	NA	NA	NA
otsB (O3K_RS10165)	NA	NA	-4.46294	NA	NA	NA	NA	NA	NA	NA	-4.46294	NA	NA	NA	NA	NA	NA	NA	NA	NA
katE (O3K_RS11340)	NA	NA	-4.49688	NA	-4.49688	NA	NA	NA	NA	NA	-4.49688	NA	NA	NA	NA	NA	NA	NA	NA	NA
otsA (O3K_RS10170)	NA	NA	-4.51797	NA	NA	NA	NA	NA	NA	NA	-4.51797	NA	NA	NA	NA	NA	NA	NA	NA	NA
hdeA (O3K_RS01315)	NA	NA	NA	NA	NA	NA	NA	NA	NA	NA	NA	NA	-4.77416	NA	NA	NA	NA	NA	NA	NA
ycfH (O3K_RS15140)	-4.83423	NA	NA	NA	NA	NA	NA	NA	NA	NA	NA	NA	NA	NA	NA	NA	NA	NA	NA	NA
glsA (O3K_RS19210)	NA	-4.91026	NA	NA	NA	NA	-4.91026	NA	NA	NA	NA	NA	-4.91026	NA	NA	NA	NA	NA	NA	NA
aidB (O3K_RS22890)	NA	NA	-5.3931	NA	NA	NA	NA	NA	NA	NA	NA	NA	NA	NA	NA	NA	NA	NA	NA	NA
hdeB (O3K_RS01320)	NA	NA	NA	NA	NA	NA	NA	NA	NA	NA	NA	NA	-5.46356	NA	NA	NA	NA	NA	NA	NA
narK (O3K_RS14595)	NA	NA	NA	NA	NA	-5.49383	NA	NA	NA	NA	NA	NA	NA	NA	NA	NA	NA	NA	-5.49383	NA
acrB (O3K_RS01290)	NA	NA	NA	NA	NA	NA	NA	NA	NA	NA	NA	NA	NA	NA	NA	NA	NA	NA	-5.59051	NA
mdtE (O3K_RS01295)	NA	NA	NA	NA	NA	-5.78754	NA	NA	NA	NA	NA	NA	NA	NA	NA	NA	NA	NA	-5.78754	NA
ybaT (O3K_RS19205)	NA	NA	NA	NA	NA	NA	NA	NA	NA	NA	NA	NA	-6.04738	NA	NA	NA	NA	NA	NA	NA
hdeD (O3K_RS01310)	NA	NA	NA	NA	NA	NA	NA	NA	NA	NA	NA	NA	-7.00975	NA	NA	NA	NA	NA	NA	NA
gadC (O3K_RS13085)	NA	NA	NA	NA	NA	-7.3845	NA	NA	NA	NA	NA	NA	NA	NA	NA	NA	NA	NA	-7.3845	NA
gadB (O3K_RS13080)	NA	NA	NA	NA	NA	NA	NA	NA	NA	NA	NA	NA	NA	NA	NA	NA	NA	NA	NA	NA
